# Supplementary material for: Iron deficiency causes aspartate-sensitive dysfunction in CD8+ T cells
Source: Nat Commun. 2025 Jun 20;16:5355. doi: 10.1038/s41467-025-60204-7 (PMC12181297; doi:10.1038/s41467-025-60204-7)
Supplement: Supplementary file 3 — Supplementary Data 1 [file 41467_2025_60204_MOESM3_ESM.xlsx]

## Sheet: RPKM values
	RPKM values
	Naive			0.625 mg/mL holotransferrin			0.001 mg/mL holotransferrin
Gene Name	Mouse 1	Mouse 2	Mouse 3	Mouse 1	Mouse 2	Mouse 3	Mouse 1	Mouse 2	Mouse 3
0610009B22Rik	4.30168	5.09344	3.99371	11.5474	9.99873	9.05444	11.3314	10.7162	9.98292
0610009L18Rik	2.701	3.18476	3.33067	0.499347	0.460458	0.852116	0.651069	0.480616	0.535941
0610010F05Rik	2.21977	2.41003	2.13278	7.37943	5.89704	6.81588	5.81845	6.33623	6.20118
0610010K14Rik	68.5465	65.6226	71.7639	58.5691	63.6854	62.7678	49.9838	41.9458	40.9758
0610012G03Rik	23.4618	25.341	25.5729	20.7409	21.6856	21.2459	22.9413	19.3554	18.5609
0610030E20Rik	9.85623	8.84169	9.20062	10.8657	9.83429	9.98302	9.32609	9.06383	9.60406
0610039H22Rik	2.3944	2.88296	1.18618	1.94773	1.95222	2.08264	1.91601	1.519	1.08369
1110002L01Rik	1.16297	1.16247	1.262	2.6601	2.44717	2.22831	1.31464	1.10641	1.39195
1110004F10Rik	87.5857	81.785	89.1532	105.071	101.206	100.86	106.273	102.29	102.277
1110008P14Rik	18.2761	24.8965	18.7654	13.2671	12.7256	10.0118	12.6291	13.7492	13.5558
1110019D14Rik	0.837075	1.03146	1.12856	0.350777	0.486244	0.227836	0.237382	0.270817	0.357744
1110032A03Rik	1.45395	1.20953	0.788881	0.741407	0.813888	0.859402	0.819102	0.725952	0.60482
1110032F04Rik	1.29707	0.837022	0.479834	8.82447	10.0978	10.9281	10.428	11.1833	11.6212
1110038B12Rik	24.4734	28.5816	18.4504	139.565	165.432	156.397	110.939	99.3352	95.9343
1110038F14Rik	18.7414	18.5922	20.083	17.894	18.5095	18.3446	19.7019	17.3245	18.5965
1110051M20Rik	0.722131	0.833342	1.0194	0.899321	0.92675	0.954919	1.03263	1.04161	1.12016
1110059E24Rik	9.79224	10.5404	8.89355	13.9829	13.75	15.2093	13.1814	14.2614	15.172
1110059G10Rik	4.34135	5.15205	4.58834	4.20282	4.4663	4.52343	4.05572	4.40164	4.35062
1110065P20Rik	5.56991	7.21432	6.71009	9.44567	9.52046	10.5222	14.7246	11.255	11.6976
1190007I07Rik	10.3123	9.29553	9.42643	15.9507	17.9939	17.9608	20.1886	20.2119	19.1393
1300002E11Rik	4.47263	4.75739	4.58268	1.7879	1.47987	1.48905	1.7006	1.6532	1.87574
1500004A13Rik	0.882081	0.777649	0.825363	0.511293	0.607501	0.720255	0.45805	0.545122	0.489523
1500009L16Rik	0.318242	1.13789	0.552546	1.42381	1.80361	1.55915	3.27604	3.32973	3.0563
1500011B03Rik	9.37389	10.2945	10.2907	6.07883	5.35409	5.58451	6.09364	5.35002	5.98722
1500015A07Rik	2.73163	1.97228	2.12363	1.82406	2.08977	1.76441	1.14463	1.00115	1.25952
1600012H06Rik	6.4663	6.863	5.98458	4.21699	4.68834	4.88597	4.89443	4.44544	4.55565
1600014C10Rik	31.4228	30.138	30.0588	7.93795	8.75725	9.84772	5.54528	6.31063	5.99883
1600020E01Rik	10.0994	11.2272	12.352	8.94155	8.04521	8.65659	6.89266	7.22804	7.45711
1700001L05Rik	0.139257	0.137571	0.0755574	0.463412	0.654172	0.496185	0.481793	0.563168	0.510126
1700007L15Rik	5.95152	3.20964	3.25675	2.27581	3.09486	3.19824	3.64961	3.54815	3.86031
1700008J07Rik	0.890581	0.591514	0.695141	0.241481	0.533898	0.459282	0.467893	0.556036	0.34627
1700010I14Rik	2.46846	1.80154	1.80041	1.38254	1.77065	1.17301	2.15859	1.98737	1.60343
1700012D01Rik	0.874777	1.30325	0.71195	1.15633	1.50372	2.36609	1.94428	2.37378	2.20308
1700017B05Rik	8.69475	9.65391	11.0648	5.39383	5.51356	5.7539	5.65518	5.59658	5.70998
1700019D03Rik	0.141257	0.284722	0.114964	1.23524	0.728453	1.25435	0.468183	0.578112	0.450615
1700025G04Rik	2.52438	1.3137	1.16253	0.747864	0.704556	0.655277	0.989192	0.809648	0.970634
1700028E10Rik	0.810851	0.695895	0.788872	0.318421	0.384506	0.308216	0.200608	0.18906	0.197167
1700030J22Rik	0.0998309	0.0524927	0.0541658	0.406038	0.197608	0.315875	0.264704	0.319751	0.335226
1700030K09Rik	2.75553	1.67941	1.78391	4.30468	4.33218	4.25711	4.1025	4.04514	4.79468
1700037C18Rik	2.87497	1.4085	1.91697	1.21159	1.99196	1.44246	2.09621	1.92302	1.44228
1700037H04Rik	11.9629	12.5431	11.8514	13.0763	12.9971	11.7523	16.2931	15.794	15.1895
1700048O20Rik	1.6655	0.547793	0.75863	3.83025	2.03931	1.99795	4.16918	1.28788	1.54661
1700052K11Rik	2.51852	1.82088	2.1693	1.62615	1.82354	1.99221	2.6417	2.30795	2.08254
1700056E22Rik	6.28718	4.51806	7.37687	0.57536	0.22925	0.449202	0.563859	0.279685	0.659748
1700066B19Rik	0.485599	0.223419	0.395212	0.876431	0.746201	0.879761	1.05089	1.06929	0.978366
1700066M21Rik	1.95867	2.85271	2.31743	3.12488	3.59136	3.65267	2.93277	3.02205	3.06364
1700086O06Rik	0.314847	0.427676	0.170829	0.960423	1.41044	1.15689	1.27679	1.14849	1.24225
1700094D03Rik	2.37719	2.37472	2.39249	1.15222	1.47824	1.07614	1.28331	1.31502	1.39796
1700096K18Rik	1.86188	1.8569	1.5082	0.426634	0.415263	0.428255	0.883475	0.503955	0.669237
1700097N02Rik	6.83517	8.92205	6.34365	2.92635	3.67289	2.60701	3.73133	3.26467	3.17101
1700102P08Rik	2.04179	2.18361	1.53969	0.478564	0.490326	0.791218	0.647721	0.640423	0.743725
1700109H08Rik	2.65721	1.78842	2.13377	0.734914	1.59454	2.43009	1.39255	2.30738	2.71251
1700113A16Rik	2.31932	1.97836	1.88761	1.82376	1.48198	1.26255	1.10936	1.10053	0.856693
1700123M08Rik	0.891138	0.524804	1.12174	1.27582	1.87164	1.57173	1.11194	1.49689	1.41241
1700123O20Rik	17.4602	16.9938	16.7423	18.5392	16.916	19.4145	17.1807	17.4243	16.8056
1810006J02Rik	3.44619	3.15827	2.39532	0.0366445	0.0938627	0.0183919	0.0843151	0.112222	0.0605075
1810013L24Rik	16.9751	15.916	17.8943	13.247	13.044	12.6576	9.93302	8.71646	8.12425
1810014B01Rik	4.24547	3.53556	2.69801	4.52196	4.86769	4.30931	6.16079	6.06021	6.12772
1810030O07Rik	20.5449	20.3172	20.4236	16.411	16.3868	16.6594	14.2933	15.1098	15.654
1810034E14Rik	9.84746	14.0592	13.0886	0.411671	0.755704	0.82647	0.539384	0.705406	0.722237
1810037I17Rik	64.9005	66.8185	56.4007	93.3939	89.2646	85.4198	110.493	99.7306	94.3891
1810041H14Rik	9.79795	7.42713	8.47343	1.01144	0.621779	0.690393	1.70663	0.920399	1.00206
1810044D09Rik	4.53476	2.74075	2.79982	1.4628	2.28071	2.2983	2.24383	3.11636	3.25552
1810055G02Rik	0.985496	0.838165	0.631129	8.41078	9.11569	9.18148	7.1664	7.54332	7.38881
1810058I24Rik	31.4749	33.4544	36.1016	26.4788	27.2927	28.1774	31.4596	34.9155	37.5667
2010001A14Rik	5.66988	6.38106	7.12416	1.94196	1.94824	2.39607	2.01692	2.4072	3.10638
2010016I18Rik	4.41442	2.65033	3.14943	3.2338	3.43524	2.60882	2.51065	1.94423	2.12932
2010204K13Rik	1.36568	2.2247	2.13579	7.15561	6.19325	6.75642	4.83654	5.6607	5.79978
2010315B03Rik	5.60538	4.1616	3.75124	3.30494	3.25991	3.36248	2.93862	2.49968	2.92281
2010320M18Rik	4.13134	4.89891	3.1548	3.81703	4.59098	5.03929	4.39129	5.40911	4.31597
2200002D01Rik	3.37262	2.46959	4.71708	0.670623	0.936961	1.52993	1.12221	0.693476	1.00667
2210016F16Rik	23.3483	21.2969	22.0488	23.8558	24.9808	24.6171	24.5634	23.9212	24.2621
2210016L21Rik	34.4574	30.071	32.1748	24.0252	26.583	24.6806	26.2928	25.4269	23.7598
2210408I21Rik	0.134937	0.104063	0.131784	0.411616	0.461094	0.391144	0.383043	0.403379	0.444046
2300009A05Rik	12.7719	15.1465	14.1353	6.15091	7.14942	6.58936	6.54111	5.56289	6.2304
2310001H17Rik	11.7602	16.9402	10.2414	3.81848	3.37696	4.31716	4.47003	4.8886	3.81624
2310009B15Rik	8.9838	10.3108	8.66559	8.0116	8.37489	7.82469	9.25844	8.28892	7.24008
2310010J17Rik	9.95862	12.0821	12.0329	4.99839	4.47373	4.55602	8.76879	8.44546	7.82648
2310011J03Rik	36.5323	37.6879	38.2761	29.9221	30.2185	31.2328	33.2521	31.7243	28.5186
2310015A10Rik	1.38817	1.34712	1.14893	0.261567	0.24185	0.371428	0.29358	0.262362	0.32656
2310022A10Rik	12.3087	11.314	14.1878	19.6286	19.9137	20.6468	22.8466	24.0031	24.0416
2310022B05Rik	3.50452	4.15672	4.62586	2.06563	2.39411	2.38309	2.88178	2.91147	2.7317
2310033P09Rik	25.5975	25.4594	28.3752	23.0141	20.007	21.3764	26.4956	23.7984	23.8946
2310039H08Rik	20.8424	19.0581	15.3093	12.6757	12.3318	12.8845	12.7273	12.0708	12.0828
2310057M21Rik	2.88494	2.70014	3.12283	4.38488	4.45685	4.0742	4.34561	4.04053	3.94709
2310061I04Rik	13.9122	14.5446	15.6289	20.7892	21.2235	21.2435	20.3418	17.5578	17.5752
2410002F23Rik	35.7551	29.839	33.3282	46.9258	52.7449	49.4836	42.9278	42.5197	43.0682
2410004B18Rik	18.2098	21.6986	19.5191	14.7404	14.9359	14.5422	14.26	12.2647	11.9009
2410006H16Rik	297.473	337.306	262.608	459.822	492.626	485.059	335.492	338.51	316.912
2410022M11Rik	1.8492	1.5892	2.28717	0.274968	0.613168	0.552025	0.545834	0.608561	0.574212
2500002B13Rik	0.421265	0.826964	0.457137	0.753893	1.50973	0.928748	1.9186	1.94896	1.55604
2500004C02Rik	1.10111	0.870223	0.847269	0.977121	1.33485	1.11161	0.911792	0.698226	1.00839
2510002D24Rik	15.7606	16.8879	16.3328	9.80979	10.4108	9.19227	7.98558	8.01269	8.01613
2510009E07Rik	0.816769	0.851202	0.966166	0.131683	0.0490616	0.054075	0.0734518	0.125696	0.158135
2510039O18Rik	48.016	56.9381	53.5842	29.2232	32.1911	28.7776	28.5851	28.1151	26.0797
2610001J05Rik	7.04467	7.89055	7.64453	6.09047	6.11057	6.08431	6.52174	6.48685	6.65086
2610002M06Rik	5.78982	5.77406	5.45689	3.84187	3.53508	3.88303	3.51073	3.76906	3.66555
2610005L07Rik	5.13719	4.35251	4.23754	5.37391	5.83777	5.14667	3.96194	4.39179	4.56402
2610008E11Rik	6.30756	6.26158	6.73741	1.15482	1.20566	1.11518	1.53597	0.997661	1.28531
2610020C07Rik	0.475858	0.444825	0.918005	0.630808	0.646312	0.345385	0.494803	0.614672	0.615487
2610035D17Rik	20.3561	10.9126	15.5519	2.10747	1.71371	1.88043	4.73362	2.91238	3.50749
2610044O15Rik8	6.26884	5.28001	5.24709	3.98553	3.31672	3.38922	4.63186	3.85278	4.18133
2610301B20Rik	4.8619	3.7608	4.94493	3.92572	3.37925	2.97379	3.9399	4.5076	3.86762
2610306M01Rik	4.63033	3.6585	3.26999	2.27189	1.65391	2.04046	2.33856	2.53716	2.54203
2610318N02Rik	1.78552	2.58186	1.66509	11.6876	12.0213	10.5018	8.44177	8.0819	9.06844
2610507B11Rik	34.6695	35.1908	36.0816	38.555	41.2599	40.1563	38.0363	39.6545	41.0335
2610507I01Rik	4.44729	4.42931	3.96014	1.68114	1.67885	1.4846	2.50531	1.85269	2.65293
2610524H06Rik	8.48424	10.9661	10.7339	9.02757	9.58457	9.42303	7.42555	8.75761	8.56036
2700038G22Rik	0.915284	0.447242	0.933026	7.671	7.28162	7.31514	5.98721	5.86316	6.37045
2700049A03Rik	2.65057	2.15875	2.49706	2.64955	2.72566	2.26121	3.06873	3.08328	3.11294
2700062C07Rik	7.73218	6.6342	7.63144	16.9823	16.1415	16.5357	15.5976	16.4056	16.2956
2700081O15Rik	2.08689	2.89949	3.39689	7.18064	7.79513	8.43309	5.02262	5.02531	4.68028
2700097O09Rik	2.99819	3.11981	2.60279	8.18951	8.65382	7.8083	9.01795	9.07509	9.19873
2700099C18Rik	0.894074	0.522354	0.905525	6.83648	7.72482	6.98413	5.44787	4.70911	5.96445
2810001G20Rik	18.3032	20.0466	19.816	4.76852	3.76095	3.96017	3.13106	2.91168	2.52075
2810002D19Rik	3.35881	3.0379	4.11781	2.56537	2.97033	2.17734	2.71938	2.8469	2.54846
2810004N23Rik	38.2181	36.2783	34.073	73.4718	70.7403	69.5751	71.2227	69.884	63.4099
2810006K23Rik	5.34349	4.43076	3.73681	3.52026	3.38685	3.54441	3.30904	3.60608	3.92533
2810013P06Rik	12.3475	8.86688	7.70591	2.16428	2.54541	1.98891	1.65993	1.86705	1.71134
2810021J22Rik	2.57101	2.38519	2.5455	1.73124	1.66374	1.83296	1.64764	1.85206	1.58581
2810403D21Rik	3.21377	2.86281	2.13349	1.35326	1.32349	1.66713	2.05221	1.56084	2.2599
2810408A11Rik	0.771034	0.803914	1.00832	0.257312	0.411931	0.193717	0.345361	0.323646	0.345211
2810408I11Rik	2.50479	2.76489	3.41205	9.10381	10.2159	10.705	10.7727	10.7727	9.52043
2810414N06Rik	1.24245	0.83477	0.898828	0.505334	0.539327	0.739746	0.419871	0.552702	0.573657
2900026A02Rik	0.469483	0.373502	0.397451	0.170637	0.185931	0.190317	0.172419	0.149305	0.178893
2900076A07Rik	2.89892	2.0324	2.7586	1.70511	2.11872	2.11217	1.586	1.39672	1.13817
3000002C10Rik	1.07037	0.771269	0.838871	1.11255	1.58594	1.65089	2.18887	1.98927	2.1166
3010003L21Rik	1.01646	0.591327	0.704048	1.23146	1.2437	1.30677	1.18735	1.36998	1.33623
3110009E18Rik	3.73352	3.03339	3.48348	2.63966	1.74486	2.16534	2.45991	3.0299	1.52318
3110040N11Rik	25.5559	23.7877	25.1174	20.0816	16.6906	18.1905	18.5316	18.6114	17.3487
3110045C21Rik	0.267828	0.211243	0.145317	1.06209	1.81366	1.4215	1.65006	1.38206	1.32654
3110056K07Rik	4.33102	4.78112	5.2451	1.7518	1.73503	2.40323	1.672	1.78828	1.75162
3110082I17Rik	4.00528	3.68329	2.96341	35.4794	38.6058	35.1682	29.4182	26.5272	26.3924
3300002I08Rik	2.6974	2.79556	1.90897	0.5724	0.439851	0.574575	0.841437	0.626055	0.708863
3300005D01Rik	1.2755	0.977426	0.225321	0.458456	0.173056	0.50864	0.49967	0.464483	0.856611
3830403N18Rik	0.372531	1.01859	2.70849	0.121214	0.434677	2.31182	0.092967	0.45076	2.85213
3830406C13Rik	9.0237	6.67201	6.86486	4.24381	4.30246	3.98041	3.85285	3.45988	3.98189
4632404H12Rik	1.03011	0.704142	1.39728	0.848417	0.912196	0.97781	0.907775	0.815675	1.03771
4632415L05Rik	4.38724	4.07307	4.74078	4.10976	3.81048	3.6427	3.31339	3.241	3.69077
4833407H14Rik	1.0016	1.07526	0.645339	1.34943	0.573908	0.99675	1.30835	1.44807	0.98797
4833417C18Rik	0.345699	0.848281	0.562705	0.843628	0.936393	0.823311	0.503248	0.779175	0.599765
4833419F23Rik	0.560699	0.635007	0.608443	1.99983	1.47383	2.00743	1.96434	1.71913	2.11452
4833420G17Rik	21.8092	19.9551	19.2078	10.6781	11.3928	10.1278	11.422	11.164	11.6966
4833438C02Rik	11.6035	11.5321	10.6544	3.44016	3.7904	3.76559	4.32234	3.61515	3.49674
4833439L19Rik	13.7271	15.8406	16.3763	22.7487	22.1709	22.3246	16.3925	17.9023	16.6246
4921524J17Rik	17.1766	19.7587	21.5088	13.4685	11.4367	11.3798	12.2323	12.4461	13.3115
4921525O09Rik	2.71747	1.50624	2.05413	1.36033	1.01628	1.20429	1.28242	1.36385	1.11529
4921531C22Rik	1.85503	1.20265	1.21212	0.275834	0.365735	0.472328	0.535109	0.610478	0.348292
4930402H24Rik	1.60177	1.39604	1.76197	1.11555	1.01953	1.02572	0.937723	1.18302	1.0831
4930413G21Rik	20.6523	20.2176	21.0286	9.01714	10.82	9.11779	13.6457	11.2465	11.3216
4930417O13Rik	5.14522	4.31408	4.07433	16.0628	15.9361	15.1019	23.9018	19.4738	21.153
4930428O21Rik	0.021838	0.122483	0.142185	0.532924	0.600624	0.891582	0.64035	0.885976	0.45465
4930429B21Rik	0.0584587	0.0136616	0.148019	0.158511	0.0812033	0.0954679	1.64123	1.40082	1.46571
4930430F08Rik	2.15202	1.72902	1.58526	2.4789	2.72311	1.91113	2.24424	1.96776	2.20483
4930431P03Rik	0.0832562	0.140088	0.0361383	0.487619	0.499603	0.407893	0.41554	0.260737	0.480859
4930432K21Rik	2.77292	1.34589	1.83518	1.52441	1.44759	1.48044	1.44483	1.64833	1.69854
4930453N24Rik	44.3074	50.1177	52.8201	30.12	26.5299	27.9034	25.0068	26.0296	24.5221
4930480K23Rik	0.597041	0.581753	0.450222	0.181095	0.160244	0.165257	0.145207	0.100836	0.0883483
4930481A15Rik	9.19678	7.72746	8.36102	1.09933	0.980066	1.03185	1.64249	1.44909	1.57947
4930486L24Rik	2.7952	2.42535	2.82299	0.382712	0.16146	0.203382	0.535254	0.354567	0.371727
4930503L19Rik	5.5607	7.13148	5.32286	11.1061	12.7261	11.3606	10.1539	10.3533	10.7632
4930509E16Rik	0.414757	0.20131	0.242348	1.99835	2.15383	1.61518	1.81133	1.47604	1.71413
4930513N10Rik	0.867599	1.04545	1.26511	1.2902	1.29931	1.2951	1.6746	1.54381	1.42936
4930515G01Rik	1.24534	1.23511	1.12066	0.568282	0.531619	0.446432	0.379002	0.670194	0.57117
4930523C07Rik	16.722	14.4222	16.8301	6.11884	6.64526	6.24571	6.97563	6.32736	6.84138
4930558J18Rik	0.0555528	0.0129825	0.0401888	1.55151	1.46617	1.36084	1.23616	1.05441	1.24362
4930577N17Rik	0.922845	0.72787	0.675963	0.356577	0.519169	0.395609	0.633327	0.558318	0.495816
4930579G18Rik	4.7075	4.79557	5.64459	7.38361	10.448	7.92135	9.28143	9.82971	9.58929
4930579G24Rik	2.29648	2.76007	2.78521	7.22114	6.88393	7.31161	7.05539	7.84308	7.33559
4930581F22Rik	1.81923	1.63034	1.63081	0.772097	0.817442	0.904202	0.937604	0.788172	0.594949
4931406C07Rik	1.33841	1.58178	1.2449	1.75234	2.43283	1.91512	2.23467	1.86897	2.0631
4931414P19Rik	2.96929	2.53518	3.04667	2.3795	2.67076	2.80864	2.24685	2.58424	2.64569
4931428F04Rik	0.909046	0.877255	0.707925	0.287086	0.49915	0.480295	0.166807	0.312094	0.265749
4932438A13Rik	17.5864	16.1118	17.5548	4.74844	5.16024	5.44238	6.40614	6.17606	6.73042
4933404O12Rik	0.947561	0.744848	0.654339	1.43259	1.47577	1.43021	1.81532	1.70312	1.76769
4933406I18Rik	1.01328	0.82342	1.19953	0.355929	0.38387	0.225651	1.65228	1.3113	1.09809
4933407K13Rik	1.08052	1.0495	1.23359	0.99797	0.78798	0.95581	0.828607	0.793102	0.876839
4933412E12Rik	5.46609	5.43927	5.62061	2.4742	3.03099	2.78956	2.1864	3.20029	2.93084
4933421O10Rik	1.44097	2.05509	1.29592	0.529879	0.477096	0.467421	0.486447	0.512812	0.483868
4933427D14Rik	3.32407	3.50288	3.39973	3.96434	4.44861	3.83449	4.10085	4.44525	4.62066
4933430I17Rik	0.156291	0.24654	0.339198	0.810483	0.521037	0.669993	0.438785	0.472776	0.432971
4933434E20Rik	20.1261	20.2622	19.9326	20.5846	20.263	20.4327	18.5082	19.5106	19.5538
4933439C10Rik	0.515079	0.804773	0.51103	0.418992	0.355697	0.408567	0.486618	0.408512	0.583123
5031425E22Rik	6.91027	6.23478	6.89953	1.293	1.65249	1.24327	1.86333	1.27427	1.44956
5031434O11Rik	1.41465	0.876469	1.35661	0.3479	0.356451	0.389517	0.482342	0.257577	0.209897
5031439G07Rik	3.2497	3.93495	2.75429	2.25904	2.08886	2.07685	2.23284	2.04089	1.96136
5033430I15Rik	0.501295	0.246016	0.380787	4.15934	3.46775	4.46167	4.94148	4.56706	5.58861
5430403G16Rik	2.73839	1.71597	2.07747	0.78851	0.939172	0.880551	1.1944	1.1384	1.05787
5430416N02Rik	31.139	29.0232	42.1559	42.4143	50.7923	46.5406	27.7208	26.7431	23.6846
5430427O19Rik	1.77358	1.11145	0.645117	2.41796	1.9654	1.82845	1.45887	1.08605	1.16449
5530601H04Rik	1.49671	1.59897	1.53577	2.50126	2.63062	2.26135	2.13435	2.32627	2.03086
5730455P16Rik	4.91731	3.37112	2.37258	4.51106	4.64287	4.62396	4.46328	4.84745	4.70887
5730552O08Rik	3.28867	1.75797	1.27678	0.156902	0.321516	0.133873	0.330929	0.295167	0.110108
5830411N06Rik	18.6973	8.86435	18.0443	0.412959	0.215546	0.375422	0.980055	0.456782	0.868433
5830417I10Rik	5.20914	4.13973	4.72597	4.69947	4.72157	4.80252	4.71094	4.84636	5.00882
5830428M24Rik	7.65826	5.1636	4.7715	1.07304	1.06888	1.10704	1.1659	1.22579	1.13199
5830432E09Rik	3.05206	3.70892	2.20796	0.455162	0.339162	0.581498	0.539507	0.488775	0.49535
5830444B04Rik	0.842031	0.623597	0.398953	0.434124	0.286645	0.280832	0.31076	0.303883	0.183189
5830448L01Rik	0.537076	0.862899	0.801363	1.0194	1.26826	1.005	1.45199	1.21052	1.05202
5830454E08Rik	3.47762	2.90423	1.66489	0.37441	0.298365	0.459351	0.223346	0.254804	0.34346
6030443J06Rik	0.105453	0.0677707	0.0476801	0.314529	0.380852	0.322899	0.438605	0.337757	0.30689
6030458C11Rik	8.25352	7.66498	7.08823	9.68396	9.66162	9.78877	8.59656	7.94964	8.33542
6330549D23Rik	0.349346	0.216662	0.247869	0.535563	0.649512	0.55954	0.620328	0.525992	0.658731
6430548M08Rik	0.260013	0.568072	0.0721787	1.74617	1.61773	1.96511	2.81808	2.5565	3.14724
6430571L13Rik	0.0744478	0.0417556	0.0646297	1.1143	1.01759	1.22795	1.09615	1.25054	0.769971
6430573P05Rik	0.839035	0.668452	0.675963	0.0930701	0.137739	0.166087	0.206213	0.226209	0.170753
6530402F18Rik	2.9924	3.09104	2.5651	4.91875	4.50837	4.69888	3.97687	3.56029	3.63878
6530409C15Rik	0.168019	0.353388	0.336602	0.420539	0.29084	0.40103	0.427364	0.358768	0.286438
6720489N17Rik	0.413623	0.425313	0.284267	0.841154	0.965247	1.05825	0.980606	1.05003	1.34262
6820431F20Rik	1.72089	1.63534	2.13293	1.8709	2.05963	2.15771	1.46544	1.63121	1.99924
8030462N17Rik	9.58085	10.0483	10.2202	8.85761	8.78066	8.91436	7.1905	7.42822	7.15141
8430429K09Rik	1.11802	1.49547	1.32497	1.50779	1.31189	1.47748	1.496	1.64389	1.5017
9030025P20Rik	0.896182	0.565473	0.622396	0.40824	0.44815	0.526874	0.469659	0.369963	0.397231
9130019O22Rik	0.72508	0.810605	1.2334	1.30716	1.08613	1.48015	1.34488	1.33205	1.09236
9130023H24Rik	0.933772	0.61746	0.610273	1.25158	1.32655	1.27366	1.516	1.45764	1.31123
9130221H12Rik	5.07627	5.83939	5.80267	2.44551	2.73153	2.57553	2.95179	2.78875	2.53205
9130401M01Rik	21.1907	21.6336	26.1452	47.1318	47.4918	47.4294	47.3951	44.5043	44.5462
9230114K14Rik	0.269109	0.377338	0.194682	0.831845	0.777527	0.717812	5.54049	4.98006	4.61464
9230116N13Rik	0.942252	0.927384	0.943834	0.412718	0.317146	0.443878	0.214795	0.412713	0.328571
9330020H09Rik	1.05304	0.746046	0.950253	0.640193	0.397252	0.642626	0.739966	0.631169	0.781651
9330133O14Rik	3.03069	2.66306	3.46416	0.898471	1.18998	1.37483	1.81518	1.40932	1.36596
9330151L19Rik	0.820855	0.732444	0.744993	1.00766	1.13193	0.719009	0.838018	0.924181	0.761763
9330175E14Rik	4.07652	3.39496	3.29763	3.29595	4.20061	3.57073	4.73207	3.64007	3.79965
9330179D12Rik	0.661279	0.213976	0.386394	0.827566	0.805511	0.602265	0.476036	0.362056	0.717403
9430015G10Rik	9.27097	9.17379	8.68079	12.8403	14.4774	13.7639	15.231	15.0174	15.4266
9430038I01Rik	5.9446	7.08033	8.50331	7.28093	7.68508	6.70184	7.16466	6.41882	6.7824
9430091E24Rik	1.99167	2.14437	2.31564	1.18037	1.25681	1.27779	1.32246	1.28596	1.47133
9530053A07Rik	0	0	0.0104099	0.00390174	0.0319811	0.00391657	0.158602	0.163871	0.222269
9530068E07Rik	37.3512	40.4298	41.7017	52.5225	53.4668	54.8727	50.2095	52.2713	52.4139
9930012K11Rik	3.57787	3.70224	4.92064	0.24902	0.350818	0.421818	0.608779	0.531106	0.629624
9930014A18Rik	0.459237	0.192141	0.225057	1.34363	1.23467	1.32455	1.01204	1.06495	0.845661
9930021J03Rik	5.12733	5.24437	5.06046	3.51998	3.07775	3.33233	3.03643	3.38996	3.36078
9930104L06Rik	7.72362	7.04485	6.53125	5.9781	6.00662	5.28367	6.22882	6.59132	6.76576
9930111J21Rik1	10.643	8.51682	8.65663	3.8487	3.33663	3.58221	1.9822	1.70129	2.23283
9930111J21Rik2	0.59298	0.509963	0.403243	0.35373	0.375603	0.36153	0.256501	0.253236	0.376998
A130010J15Rik	2.41824	2.17484	2.23699	4.82106	5.02215	5.3654	4.26026	4.169	4.15334
A1cf	0	0	0	0.211112	0.225705	0.221128	0.0739181	0.0923605	0.0719914
A230072C01Rik	0.932258	0.798838	0.899237	1.08134	0.446046	0.422904	0.592395	0.577529	0.486961
A430005L14Rik	19.0857	23.1431	25.2214	26.1478	24.8273	26.5583	24.074	22.7804	23.7278
A430033K04Rik	3.26528	2.79797	3.55644	1.80027	1.60262	1.79724	1.64482	1.63547	1.75433
A430035B10Rik	0.765458	0.688018	0.745445	0.0638628	0.0490743	0.0320527	0.0489805	0.0558793	0.131813
A430046D13Rik	3.95923	5.14623	5.36096	0.68403	0.773846	0.987029	0.79787	0.810494	0.929463
A430088P11Rik	3.39299	2.27819	2.06077	0.0480603	0.0844139	0.0482429	0.184303	0.138172	0.136041
A430093F15Rik	4.11422	4.03065	4.62052	24.4939	24.1974	26.0393	25.6905	30.1529	27.9443
A530021J07Rik	1.15471	2.35336	2.03983	0	0	0	0	0	0.054104
A530040E14Rik	8.64883	7.00082	6.63784	5.37129	4.25408	4.76322	2.61581	2.75357	2.67977
A530072M11Rik	1.66191	1.30899	1.26907	0.0500696	0.188101	0.268052	0.0896037	0.233655	0.303142
A630001G21Rik	16.7027	16.2235	16.485	16.317	16.0964	14.9847	15.184	15.0315	16.7798
A630023P12Rik	2.35647	2.06512	3.00463	0.143766	0.0490997	0	0.110263	0.0419311	0.118693
A630026N12Rik	0.552958	0.342941	0.561579	0.299869	0.289514	0.306797	0.256526	0.237153	0.266617
A630066F11Rik	1.12205	1.10557	1.15178	0.49337	0.454946	0.866677	0.851394	0.863386	0.468426
A630072M18Rik	0.344161	0.329923	0.25914	1.874	1.61566	2.11053	1.5337	1.52475	1.66511
A630089N07Rik	0.909388	1.30012	0.832028	6.32407	5.72158	5.70746	7.08639	7.08185	7.25694
A730017L22Rik	3.02385	3.30897	3.68065	0.989107	0.946745	1.11044	1.20779	1.08182	1.34311
A930005H10Rik	22.3932	21.6913	26.0609	2.63997	2.50199	2.45125	3.02027	2.23294	2.92425
A930006K02Rik	4.54219	3.9378	5.56497	2.30432	1.62824	1.55534	1.43215	0.799548	1.34483
A930007A09Rik	0.248604	0.35529	0.207518	0.0233339	0.0478147	0.0702676	0.447407	0.313059	0.417398
A930013F10Rik	0.719306	0.394667	0.882368	0.59784	0.977447	0.868247	0.878022	1.13525	1.42823
A930024E05Rik	3.09287	2.85831	3.24727	2.67927	2.89576	2.70585	4.13487	3.73092	4.27566
A930037H05Rik	0.0917513	0.15622	0.256022	0.234568	0.316802	0.470918	0.335278	0.363842	0.413727
AA386476	0.0849753	0.109221	0.117825	0.168968	0.169186	0.131062	0.108975	0.0638422	0.0982843
AA388235	2.1716	2.67985	2.4205	0.743365	0.720687	0.617813	0.711136	0.657431	0.692915
AA414768	2.4133	2.79329	3.23644	1.50011	1.40415	1.3199	1.17894	1.63667	1.14675
AA465934	2.88468	1.53424	2.91443	1.69922	2.40421	1.86812	3.53737	3.1152	2.07092
AA467197	0.29686	0.291376	0.193283	6.13363	6.13592	4.84798	1.59279	2.49326	1.9538
Aaas	18.5597	16.8994	21.2753	41.1901	45.1497	43.1577	70.8064	67.8373	71.5826
Aacs	6.18741	7.03129	7.14285	35.1639	36.1479	37.7797	43.2692	43.2133	45.5163
Aagab	11.8503	11.0122	11.6247	10.0529	9.19065	9.22631	9.77283	8.95916	9.43388
Aak1	13.907	11.4079	11.8731	4.84658	4.85372	5.05648	4.85562	4.91358	4.83804
Aamdc	16.8077	15.9602	15.6531	4.11897	3.68825	2.88381	4.03516	3.57377	4.31509
Aamp	52.2996	60.9794	65.2037	43.7999	45.9901	45.6029	48.7939	49.4399	46.6354
Aar2	4.54072	4.74178	6.00703	9.40203	8.72449	8.77227	7.62705	7.63906	7.63439
Aars	15.5163	15.1737	15.428	133.681	129.047	129.069	74.438	75.9023	69.736
Aars2	3.88242	3.15627	3.92169	7.14785	7.51285	6.73658	6.98958	6.76874	7.05241
Aarsd1	22.149	22.723	21.5603	53.5179	56.0449	56.0023	49.0315	51.9202	50.3681
Aasdh	2.06939	1.76681	1.85986	2.78321	2.73522	2.59163	2.98213	2.85546	2.86908
Aasdhppt	6.84496	7.76924	7.47092	14.7871	14.2346	14.0216	12.605	12.6841	12.3594
Aatf	24.4666	23.0436	23.1596	47.8755	49.7032	49.8846	36.9823	39.2461	40.1074
AB010352	2.53133	1.92642	2.00144	0.96449	1.04309	1.28319	1.0274	0.95778	1.15651
AB124611	112.57	115.345	126.067	7.73331	6.83301	7.81018	10.9373	9.37387	11.4416
Abca1	1.67399	1.20218	0.980608	0.0813411	0.0833402	0.102819	0.166362	0.155525	0.154209
Abca2	21.1511	18.288	20.0901	8.87037	9.55136	8.58009	10.6243	9.84472	9.99444
Abca3	9.27227	8.73336	10.3609	7.47097	7.56172	7.49936	8.40835	8.1024	7.72386
Abca7	20.096	16.4796	17.9968	3.52333	4.82108	4.34933	4.88948	4.66053	4.53039
Abcb10	1.37662	2.15917	1.04377	3.4025	3.11103	3.33616	3.58407	3.66805	3.75733
Abcb1a	12.83	8.95377	7.3754	5.00333	3.74379	3.03258	3.21919	2.48148	1.883
Abcb1b	8.06498	6.81333	7.71709	35.1149	33.7033	32.2484	48.3846	46.234	48.747
Abcb4	0.587456	2.00046	0.576767	0.402015	0.489611	0.464454	1.76272	1.41367	1.41529
Abcb6	3.28518	3.05634	2.6703	9.42936	8.55758	8.43503	8.43212	7.61935	7.12218
Abcb7	9.98944	9.57543	10.5179	14.2177	12.6974	13.4959	13.362	14.0511	14.0025
Abcb8	6.41057	6.38818	7.61562	17.1475	17.9567	16.9171	18.7476	18.2512	18.8181
Abcb9	14.3262	11.8817	12.145	9.09488	10.6957	7.24027	9.905	9.48299	6.79692
Abcc1	10.0133	7.8596	8.14254	15.4157	14.7007	13.7544	13.1375	11.5382	12.1253
Abcc10	1.92811	2.05985	2.51217	1.59509	1.67802	1.42979	1.47297	1.293	1.51511
Abcc4	9.59139	8.23831	8.0509	4.31004	4.70607	4.82643	5.53355	5.00079	5.05186
Abcc5	8.40178	8.7324	10.3417	3.42221	4.02766	4.05114	5.50195	5.35586	5.5478
Abcd1	11.4442	10.8123	10.4299	2.85463	3.21987	3.13757	3.67065	3.66142	3.79044
Abcd3	6.49126	7.62591	8.04069	19.5347	18.6128	17.7719	23.1979	26.3037	24.4517
Abcd4	6.54103	5.87199	5.58051	3.3148	3.92263	3.67119	5.26292	4.53792	5.32194
Abce1	53.834	52.1817	52.4353	110.007	105.405	105.453	93.057	102.077	104.101
Abcf1	60.0612	61.8641	65.0184	98.0178	99.8035	98.1932	99.5752	97.6388	97.9202
Abcf2	24.9338	26.6953	22.8253	86.3418	80.3988	85.5442	70.8249	70.7633	72.8448
Abcf3	17.2425	18.9592	18.8361	15.8872	15.6516	15.0417	15.9197	15.7272	14.8473
Abcg1	26.3792	17.2258	21.9776	2.15167	1.86706	2.03185	2.77894	2.31965	2.90807
Abcg2	2.70233	2.48421	2.4836	2.09728	1.83857	1.88009	2.13325	2.16875	2.37968
Abcg3	8.62911	8.7366	8.01843	1.14103	0.772422	0.859022	1.35176	1.42627	1.93454
Abhd10	5.28555	5.86265	6.42048	6.4707	6.60781	6.99988	5.5288	5.66179	5.24509
Abhd11	14.5373	14.9742	15.3625	15.0273	16.3845	14.7557	15.516	12.894	13.2627
Abhd12	19.5492	21.51	20.0199	18.4234	17.1797	17.9544	17.8715	18.3393	19.1147
Abhd13	8.34052	9.82802	8.89152	7.75127	7.58718	8.21199	7.90372	8.08235	8.24689
Abhd14a	5.82383	5.17071	5.36142	7.26143	7.6985	7.01617	8.59215	9.34363	8.49566
Abhd14b	4.30216	4.37077	3.88576	0.880138	0.944711	0.883482	1.51079	1.57689	1.12457
Abhd15	4.18693	3.53397	4.72113	0.713518	0.731055	0.639832	0.8537	0.524429	0.675481
Abhd16a	32.8405	29.6259	30.4006	13.2061	14.6379	14.8515	13.8583	13.1404	12.3331
Abhd17a	49.3228	60.4962	60.5489	40.919	43.3437	46.9303	45.4175	43.295	42.9302
Abhd17b	13.71	15.4351	13.1448	14.8741	14.5359	15.7454	10.6225	12.3044	11.084
Abhd17c	10.4079	11.8321	10.5572	25.6751	26.1222	26.0777	19.5224	19.8068	20.9238
Abhd18	2.44659	1.8454	2.52676	1.18038	1.42034	1.68086	1.94221	1.94555	2.05671
Abhd2	12.9322	11.5719	10.7523	12.9473	12.4037	11.5002	13.7683	11.9716	12.9749
Abhd4	2.18299	2.86346	1.74227	1.99343	1.80766	2.3345	6.78335	4.88184	6.60204
Abhd5	2.82451	3.15652	2.33151	3.4464	2.7766	2.53302	3.53942	3.46231	3.10476
Abhd6	4.12469	3.72916	4.18213	2.72046	2.52186	2.78281	3.6166	3.18517	3.04817
Abhd8	56.5856	68.7676	69.4846	11.7721	11.3914	10.4882	15.0241	15.1646	15.4914
Abi1	54.7859	61.7429	63.2045	26.9572	25.3709	27.5566	29.0985	30.6266	31.8
Abi2	1.2594	1.40023	1.47707	5.92426	6.05396	6.0818	4.76195	5.45077	4.86118
Abi3	9.18483	6.92314	9.40028	0.659911	0.691673	0.860382	0.913358	0.829619	1.04581
Abitram	6.57609	5.75063	5.42877	8.57042	9.02416	8.99272	9.83225	9.61914	10.1744
Abl1	14.2153	11.8679	12.4824	6.73567	6.84162	7.13494	8.27396	7.8955	8.26304
Abl2	5.64262	5.02516	5.32644	5.91708	5.13436	5.73685	4.85239	4.71038	4.54932
Ablim1	145.49	134.365	141.628	25.7222	26.7463	25.5713	43.9766	43.0211	43.414
Ablim2	0.343509	0.439161	0.504321	0	0.0168409	0	0.0252131	0.00719106	0.00678518
Abr	16.1515	15.9551	15.8295	3.08537	3.45726	2.75089	3.13848	2.87502	3.40151
Abracl	109.25	136.889	130.488	80.6597	75.8122	79.0292	88.9602	84.9434	95.9933
Abraxas1	6.79679	5.0743	5.72553	8.73237	8.51611	8.6538	8.09192	8.72298	8.21021
Abraxas2	10.5003	9.77262	10.2978	10.9225	10.3376	10.8032	11.6363	11.8646	11.3888
Abt1	9.05611	9.90034	11.4004	10.2385	10.4901	10.2774	9.00701	8.95854	8.96259
Abtb1	22.1925	20.8728	20.6607	3.88014	3.52068	3.4988	5.7375	4.64666	5.48388
Abtb2	42.2331	37.1371	36.611	18.7709	19.1836	19.8293	18.1674	17.9493	17.3281
Acaa1a	56.111	55.4622	57.8633	17.4943	17.1317	18.1785	19.5532	19.4611	19.3353
Acaa2	61.785	64.1492	68.9428	18.1748	17.7348	17.7475	23.754	25.7834	24.8726
Acaca	4.48052	4.05854	3.95355	21.9536	20.9118	22.621	18.2025	17.9066	18.8398
Acad10	3.48395	3.69326	3.94004	0.631679	0.804633	0.976825	0.883841	0.806662	0.9937
Acad11	4.77112	4.57439	4.44835	2.73249	2.5529	2.39886	4.56798	4.04427	4.62662
Acad12	1.72792	1.68253	1.45837	0.494554	0.640053	0.757713	0.978209	0.842683	0.848844
Acad8	7.14041	6.60651	5.86173	4.49123	4.96665	4.25904	6.95548	6.66929	7.54965
Acad9	7.7561	7.82137	7.25311	15.5648	15.577	15.7028	13.9383	14.9734	15.5813
Acadl	33.2971	38.3053	32.9997	51.6324	52.2023	51.1437	49.7254	52.7028	53.7498
Acadm	26.8862	30.0637	28.3757	19.5171	18.9831	16.4464	20.5219	20.6842	18.7494
Acads	15.5041	18.4628	18.7647	8.72742	10.5847	9.63996	12.1068	11.2232	12.1864
Acadsb	5.58396	6.11894	5.91165	3.19436	4.31338	4.37418	3.66078	4.66108	5.23644
Acadvl	47.0114	47.2167	48.395	33.0428	31.539	31.651	44.1736	40.9886	39.3982
Acap1	113.811	105.594	119.448	39.7391	46.8915	41.9153	48.3397	43.7611	45.229
Acap2	11.9267	13.121	12.7454	10.2397	10.2817	10.6084	12.9358	13.6956	14.2118
Acap3	9.27923	9.48341	10.9204	5.89949	6.35295	6.19534	5.69574	5.68885	5.90631
Acat1	26.7665	26.4979	29.6203	24.5316	24.3834	25.7102	24.9506	23.301	24.7171
Acat2	8.43793	9.79112	9.91119	58.7372	61.8894	60.2905	53.4883	56.9703	61.794
Acbd3	26.4378	26.3407	26.123	18.0774	18.0198	18.5751	16.5284	17.968	17.4244
Acbd4	7.74239	8.50788	8.04416	2.48647	3.15778	3.16847	2.8891	2.69674	2.97476
Acbd5	9.94954	10.491	9.29423	5.44659	5.8195	5.96798	6.374	6.30031	5.80522
Acbd6	26.0626	25.474	27.6873	31.7213	32.501	30.8992	30.0666	29.2599	29.4087
Accs	2.91453	2.0178	2.50051	0.62975	0.630046	0.691639	1.07396	0.959431	1.0215
Acd	22.0513	21.9726	21.5049	19.4669	19.927	18.4934	20.2017	18.765	18.8199
Ace	0.659217	3.27537	0.272144	0	0	0	0	0	0
Acer2	1.28697	0.930831	0.742473	1.1794	1.19481	1.13733	1.14849	1.06675	0.891662
Acer3	1.51227	2.47814	1.76956	3.4978	3.49266	3.10196	3.34768	3.3653	3.46291
Acin1	83.0701	79.6165	88.6348	61.3989	67.2585	64.877	71.6649	68.006	68.9693
Acly	63.4304	62.3727	66.1305	128.645	126.899	126.085	132.263	129.986	133.608
Aco1	6.16733	7.7348	7.60901	15.1292	15.0757	14.2456	16.571	17.6338	16.8453
Aco2	70.7249	66.2344	74.7809	108.195	109.733	108.079	113.103	117.973	116.846
Acod1	0.0734122	0.123524	0.0318653	4.8132	4.19728	4.01625	1.09006	1.54666	0.838145
Acot1	0.0975562	0.119692	0.0793975	0	0.121961	0.278805	2.7541	2.36085	2.73535
Acot11	0.993372	0.774849	0.949461	0.588653	0.575706	0.71981	0.582814	0.533794	0.490411
Acot13	34.9516	36.8922	32.4581	11.8502	10.2948	11.0811	11.9224	12.6949	13.9127
Acot2	25.6202	26.2522	30.8409	5.68129	5.50394	5.717	4.77799	4.23279	5.56125
Acot6	0.980193	0.891901	0.588407	0.47501	0.764791	0.425728	0.858746	1.11329	1.12049
Acot7	13.4294	15.5242	11.3719	70.3123	73.3828	69.9456	62.8624	64.285	58.441
Acot8	14.8832	15.7439	15.3644	13.4727	14.6272	13.7659	12.9421	12.6088	11.2558
Acot9	18.8101	26.6989	26.8817	39.5677	35.5011	39.8552	34.1584	35.5328	38.1799
Acox1	7.55754	7.41534	7.62521	4.39865	4.87278	4.59466	5.99372	5.5094	5.7699
Acox3	7.06959	6.68786	7.16223	1.43916	1.67916	1.4918	3.34739	3.19181	3.32204
Acoxl	2.90863	3.04484	2.66629	0.0324113	0.221386	0.29281	0.248584	0.170157	0.115955
Acp1	14.8878	13.6467	12.6863	30.948	28.7295	31.605	33.5248	36.8277	35.6443
Acp2	2.00076	1.63745	1.26723	2.01945	2.10992	2.06047	2.28252	2.40056	2.27055
Acp5	233.703	271.626	317.826	6.10159	5.64403	6.37437	8.1418	8.33459	7.78521
Acp6	13.1782	12.8346	14.089	8.4843	9.32404	9.4	11.1243	10.7351	10.1727
Acpp	3.36159	3.85939	3.09409	0.108965	0.127592	0.156255	0.250716	0.177065	0.20991
Acrbp	1.85228	2.68379	2.35457	0.674444	0.896855	0.95069	1.24366	1.06726	1.04256
Acsbg1	8.28428	7.80481	5.89903	1.35891	1.57491	1.11809	1.73421	1.85177	1.44378
Acsbg3	0.92401	0.647813	0.478207	0.138764	0.16587	0.0928606	0.177378	0.182125	0.210033
Acsf2	19.7234	17.7514	20.852	3.75669	4.86029	4.33712	6.27232	5.97488	5.69585
Acsf3	4.44333	3.91485	4.6739	8.66909	9.71929	9.53609	8.40139	9.20907	9.02085
Acsl1	2.13525	2.19343	1.44061	2.696	2.83964	2.21351	2.33996	2.54399	2.5625
Acsl3	1.17361	0.991414	1.06477	10.1963	9.63708	10.5335	9.53065	9.40775	11.4868
Acsl4	9.74422	8.80938	8.67627	52.037	50.7368	49.702	41.7963	46.2285	42.3191
Acsl5	51.2028	53.0518	50.6294	134.998	131.813	134.457	132.354	135.194	140.448
Acsl6	0.0988891	0.268654	0.0402411	6.24426	5.74869	3.60334	6.22356	6.48425	4.64058
Acss1	37.184	37.4621	36.9888	1.85767	1.75353	1.95106	3.31787	3.00256	2.89699
Acss2	27.8045	24.5713	27.4649	6.00081	4.53856	5.07078	7.02913	5.76616	5.97216
Actb	1474.51	1725.37	2021.01	2221.93	2113.96	2121.94	1946.36	1978.44	1919.76
Actg1	539.756	548.46	604.593	1032.98	1015.17	978.043	887.425	972.477	872.169
Actl6a	30.935	33.919	32.7525	63.6716	61.7463	63.7559	62.1861	61.948	59.8771
Actn1	142.783	139.121	185.268	31.7752	26.9608	31.7775	44.1541	38.9297	46.0616
Actn2	10.1872	9.2401	13.4037	0.548998	0.360843	0.623868	0.794457	0.534748	0.504566
Actn4	70.0428	68.3525	80.0679	116.728	117.596	113.236	114.984	113.294	115.207
Actr10	19.6275	21.3332	24.5598	18.0569	17.4138	18.5344	16.0245	16.7412	17.7827
Actr1a	42.5043	51.8071	52.4834	51.486	48.1433	48.6343	46.7836	49.3294	46.8329
Actr1b	38.0896	39.0687	35.5559	35.4783	39.659	36.614	38.4989	39.5722	39.3905
Actr2	172.322	173.023	184.556	168.501	159.877	165.368	131.416	144.28	141.235
Actr3	476.264	537.788	555.049	320.994	305.033	310.824	263.82	282.097	274.604
Actr3b	0.125822	0.201628	0.0780203	0.365535	0.734056	0.440308	0.706488	0.729233	0.700144
Actr5	12.1012	13.4041	15.0745	11.4432	10.925	10.2075	10.5917	10.2516	10.4996
Actr6	13.6291	12.3771	12.4761	10.649	9.9309	9.17633	9.8332	10.3247	9.79546
Actr8	21.9282	22.9976	21.657	15.4184	15.2001	15.5355	14.6196	15.9519	14.6184
Acvr1	0.143974	0.256229	0.144216	0.5045	0.563051	0.750582	0.815324	0.622734	0.766092
Acvr1b	14.8101	13.48	13.7913	2.59156	2.73419	2.37642	3.01906	3.00915	2.80461
Acvr2a	0.869523	0.661195	0.805658	0.418947	0.423669	0.393231	0.417296	0.476071	0.597436
Acvr2b	0.106876	0.0724322	0.131441	0.0724489	0.0771987	0.093087	0.0666789	0.0912845	0.138769
Acvrl1	2.7987	2.93969	4.40857	0.0163198	0.00836042	0.0900997	0.41305	0.228474	0.404209
Acy1	7.01625	7.16665	6.7012	8.99927	9.43946	8.64724	8.24648	8.5663	7.1651
Acyp1	19.8051	20.943	20.2777	5.56641	5.59354	5.29206	8.37427	7.89122	7.64467
Ada	6.93511	8.12959	7.59824	5.45997	5.64992	5.37147	9.09865	8.3327	10.2436
Adal	3.72039	4.29836	3.20556	5.74667	4.79627	5.4158	4.40749	4.78033	5.36209
Adam10	30.0324	37.0637	33.8872	39.831	35.4218	38.5684	39.3824	37.7159	41.906
Adam15	0.998288	1.23145	0.589641	2.49785	2.50658	1.98111	3.68962	3.66064	3.5304
Adam17	14.0384	15.0824	15.6144	17.5947	16.9065	17.5934	18.3244	18.5396	19.8432
Adam19	18.172	13.4843	12.2764	0.913833	0.908063	0.520882	1.60955	1.32596	1.0009
Adam1a	0.479278	0.413558	0.440076	0.269909	0.501874	0.341177	0.375686	0.271155	0.30537
Adam6b	1.45567	1.04402	1.48885	0.0272211	0.0418353	0	0.0104388	0.0952728	0.0449477
Adam8	0.768009	1.18799	0.238116	1.76513	1.52403	1.00537	1.65041	1.16269	0.925137
Adam9	2.18261	2.80317	2.09282	5.6248	5.77872	4.84726	4.23772	4.45291	3.98044
Adamts10	21.0143	21.0801	21.8213	3.51229	4.66514	3.70334	5.11063	4.31862	4.29702
Adamts14	0.992406	1.02045	0.654124	0.287031	0.330846	0.0600253	0.12383	0.156968	0.0345586
Adamts6	4.98354	3.83578	4.60543	5.50105	5.64965	6.06014	9.81562	9.38643	10.4293
Adamtsl4	0.715525	0.825076	0.592556	0.0536093	0.0627736	0.0691882	0.135097	0.0938152	0.0632286
Adap1	1.75815	4.13093	1.51253	11.8923	13.1218	10.3855	6.3738	6.96714	5.40378
Adar	36.394	31.9586	34.7291	39.9195	40.3342	44.1358	32.0799	31.9178	33.192
Adarb1	0.107659	0.0357531	0.0184464	2.30923	1.95041	2.29487	3.23818	2.87556	3.69885
Adat1	1.98221	1.84891	1.80497	4.01005	3.75664	3.50453	3.45195	3.1407	3.05025
Adat2	5.67488	4.49196	4.71081	12.232	11.3338	10.442	12.6935	12.7875	11.6267
Adat3	4.228	3.17188	5.17248	4.46886	5.49892	4.83767	5.62842	5.55862	4.84699
Adck1	5.77852	6.16895	6.38933	4.2109	3.6759	3.84264	4.22649	3.94934	3.56473
Adck2	12.7126	10.4784	12.1522	3.03943	3.06939	3.00714	3.24885	3.23263	3.15112
Adck5	6.23962	6.91541	7.84536	9.63456	10.1828	9.35083	9.80198	9.52047	9.74843
Adcy3	12.3956	13.5678	14.5321	5.07101	5.52371	5.41826	6.64085	6.10098	6.57129
Adcy6	6.44442	8.24047	9.70286	2.31848	2.84319	2.58988	3.18658	3.26737	3.41327
Adcy7	70.2936	63.5868	60.3263	11.7388	12.8979	11.9452	15.2613	13.0998	14.3479
Adcy9	0.0630071	0.129123	0.0894099	0.122219	0.201973	0.197877	0.166309	0.155236	0.152984
Add1	96.6277	97.8296	93.5429	34.6056	36.9288	35.2867	40.7253	41.2391	41.2227
Add3	113.588	104.77	102.123	21.2817	19.0718	20.2788	22.8103	21.9943	24.6906
Adgra3	0.611367	0.500059	0.488355	0.227937	0.325539	0.235736	0.535054	0.32636	0.433396
Adgrb2	1.23734	1.06134	1.58274	0.044984	0.028806	0.0225774	0.0819402	0.0688808	0.0696354
Adgrd1	0.544618	0.356026	0.383347	0.0359205	0.0368034	0.102162	0.101016	0.015715	0.0395414
Adgre1	1.08901	2.60243	0.571808	0	0.00975941	0	0.0219167	0.0583418	0.0157282
Adgre4	1.05581	2.61746	0.543326	0.0265623	0	0	0	0.00774723	0
Adgre5	56.0569	64.5569	69.6905	10.4331	9.27785	8.98478	14.5023	12.1136	13.7911
Adgrg1	1.68159	2.37858	1.49398	0.143989	0.24588	0.200744	0.269951	0.398964	0.409467
Adgrg3	2.99247	2.43672	3.11198	0.190174	0.181858	0.292708	0.223647	0.1664	0.303549
Adgrg5	36.489	29.4552	32.6361	1.44683	1.69577	0.946215	2.18571	2.26339	2.07229
Adgrl1	5.51316	5.85313	7.23655	4.09209	5.00102	4.3691	4.58034	4.02975	4.44745
Adh4	0	0	0	2.80354	3.86211	3.16892	3.37891	3.36008	3.17043
Adh5	67.5723	70.3032	72.9595	98.3538	95.6461	92.1984	102.246	110.619	99.9131
Adi1	27.3813	26.1152	26.7096	22.8823	22.3481	21.2095	15.1581	16.1305	15.3114
Adipor1	36.1137	40.0064	36.2589	32.0122	31.2376	30.2172	32.514	33.556	31.3141
Adipor2	21.8126	27.359	25.1312	37.6704	36.3888	38.4252	34.806	34.675	35.0954
Adk	15.573	20.1165	19.4551	30.0704	30.1767	29.6919	33.0216	35.0817	34.0036
Adm	0.190808	0.0573315	0.0887383	0.842586	0.726985	0.801273	1.70062	2.13416	1.84894
Adnp	0.889192	0.903933	0.972949	0.93428	1.04988	1.03464	1.50709	1.04955	1.06495
Adnp2	10.8631	9.03484	8.45947	7.32322	7.13259	7.82531	7.12839	6.96971	6.6007
Ado	6.0096	7.27582	7.76437	10.8062	9.38323	10.4075	8.5173	7.89767	7.42894
Adora2a	11.198	15.0709	11.6416	13.8929	13.4622	12.4108	18.337	18.5114	15.2934
Adora2b	0.0412127	0.130022	0.022361	2.81606	3.41767	2.54072	1.64558	2.02402	1.41157
Adpgk	19.5142	19.0394	19.8075	28.1451	27.568	26.6574	25.539	27.5819	27.6052
Adprh	46.4475	46.6832	51.9915	64.3771	67.2997	62.1913	45.077	46.9496	45.3475
Adprhl2	27.4431	26.4453	29.2977	30.7966	34.3315	36.856	40.6547	40.6277	39.9948
Adprm	16.2995	18.1231	15.6699	26.9527	26.9996	25.4122	17.6687	20.4836	17.4973
Adrb2	19.5266	17.1886	26.3503	0.667506	0.460593	0.464927	0.940323	0.810533	0.899746
Adrm1	63.1795	64.0927	69.1654	114.381	112.05	114.75	97.0328	90.8837	85.0397
Adsl	20.4117	23.4536	22.2165	66.8071	67.8518	66.6931	58.8769	58.0693	58.6347
Adss	58.8949	51.1305	50.3107	93.1163	83.1738	91.1002	100.788	96.0208	107.414
Adssl1	1.1881	4.22433	0.943933	0.414199	0.300602	0.294506	0.410332	0.468126	0.398958
Aebp1	0.0372988	0.0915241	0.0505936	0.804029	0.769389	0.822312	0.924993	0.895988	1.22116
Aebp2	22.4625	26.3069	27.4083	49.9283	50.8254	49.3915	58.7506	57.1415	56.4598
Aen	7.2271	7.72039	8.37611	17.4124	18.393	19.0117	26.2957	26.1441	28.4813
AF357399	11.7228	9.06895	7.89582	14.4683	18.5299	22.115	21.1846	17.8386	16.2888
Afap1	1.99265	1.69092	2.22464	0.621275	0.521679	0.501722	0.759528	0.743886	0.748178
Afdn	2.51755	2.28415	2.36619	2.16006	2.77069	2.56022	2.72717	2.95862	2.8465
Aff1	10.5148	9.93985	10.5802	8.7861	7.65639	8.53828	6.39821	6.34756	6.53595
Aff3	12.0477	10.8713	13.0281	11.1984	12.0065	12.0625	10.9755	11.9544	11.3606
Aff4	11.6256	10.1528	11.1512	8.49292	8.27794	8.91894	7.71251	8.45823	8.66367
Afg1l	1.95056	2.95765	3.0027	1.42679	1.32323	1.41986	2.21689	1.8834	2.12236
Afg3l1	15.9542	15.6295	16.3853	29.845	28.1966	28.2064	28.1335	28.1735	27.0497
Afg3l2	26.6011	26.2551	26.1518	40.3691	40.6189	39.1076	38.7649	40.69	38.7949
Afmid	5.69684	4.92376	5.83154	1.62287	2.1241	1.7797	2.36706	2.2408	2.23824
Afp	6.46661	5.75967	5.87077	14.0916	14.1646	13.3122	11.1601	10.9297	10.0682
Aftph	26.9791	27.7926	27.3702	22.1143	21.1468	23.4716	21.0634	23.181	24.68
Aga	10.7514	10.0778	9.17371	7.28412	7.7823	7.43206	14.6099	13.4599	14.0849
Agap2	21.9801	21.4198	25.7912	8.32815	9.04997	8.55805	9.90089	8.71757	9.14954
Agap3	16.5954	19.4022	18.838	14.6532	15.1745	16.1377	14.7491	13.2671	13.3038
Agbl3	0.244492	0.185695	0.088437	0.17126	0.345277	0.210729	0.258463	0.314202	0.332956
Agbl5	3.04475	3.14832	3.18779	2.85013	2.87555	2.98589	3.85644	3.43583	3.26759
Ager	0.53676	1.11327	0.970777	0.70952	0.857438	1.02267	0.697663	0.573067	0.916223
Agfg1	24.2394	22.6172	21.5309	39.8166	40.2088	41.9412	47.664	52.9058	50.8453
Agfg2	9.85856	10.1862	10.8103	9.19816	10.3408	9.40214	9.33896	9.47562	9.27097
Aggf1	26.4959	24.4214	22.695	37.1409	36.7593	37.4155	33.2723	36.0802	34.7495
Agk	9.01709	9.05163	10.2482	15.7674	14.7316	15.1998	15.2361	14.5256	15.5064
Agl	1.75441	1.49471	1.48579	0.722868	0.724741	0.756757	1.28491	1.246	1.32423
Ago1	13.4141	13.2784	13.6214	6.94574	7.38735	7.54928	7.71872	7.5757	7.69556
Ago2	11.1236	11.2982	11.886	18.9822	19.2871	19.97	18.957	19.7715	18.6682
Ago3	1.24421	0.969998	1.07472	1.18214	1.0992	1.18256	1.25131	1.30357	1.51075
Agpat1	27.98	31.2397	33.6385	24.5027	25.0206	23.742	24.601	24.9688	25.4058
Agpat2	8.18384	8.47946	10.9241	11.0363	12.5349	11.7879	10.6785	11.8045	11.6408
Agpat3	45.0475	46.2463	50.9457	63.7247	64.0569	65.3291	48.4748	49.2152	47.2017
Agpat4	8.23625	9.8889	10.4272	22.8019	22.1685	21.6377	29.1306	26.5641	27.0823
Agpat5	6.42068	8.43242	7.47355	18.2116	18.411	19.0019	21.8616	22.1931	22.9731
Agps	10.0946	9.80675	9.70469	19.3379	18.5953	18.2941	15.6369	17.582	17.1896
Agrn	1.86939	1.41165	1.58697	2.29305	2.99947	2.55097	1.95968	1.7258	1.67963
Agtpbp1	3.96984	3.84215	3.93029	3.3933	3.27897	3.39328	3.7151	3.94848	4.08146
Agtrap	8.94074	8.96597	8.57629	3.93562	3.79654	3.61944	4.50713	4.02092	3.62296
Ahctf1	13.9368	11.8464	13.1998	27.35	25.9386	25.9396	22.8422	25.4438	25.2734
Ahcy	30.823	31.9324	32.3122	114.543	111.578	117.664	123.811	123.429	127.013
Ahcyl1	17.7612	18.1437	17.7453	38.9143	38.4652	39.1134	38.7331	37.9506	37.64
Ahcyl2	10.8019	11.7013	10.6859	12.8877	11.9551	11.0979	11.6918	11.688	11.5565
Ahdc1	7.11386	7.08169	10.8299	1.8072	2.20179	2.10544	2.28017	2.41288	2.45836
Ahi1	2.12593	2.2906	1.72414	4.58729	4.18403	3.98345	4.98425	5.5376	4.74913
Ahnak	7.57253	6.4176	7.42304	4.02818	4.12213	4.09963	3.24338	3.48576	3.01334
Ahr	0.774625	0.95524	0.705492	0.151904	0.26516	0.259782	0.39698	0.526734	0.394816
Ahsa1	86.1579	117.418	115.548	183.959	183.586	183.953	169.017	175.489	167.788
Ahsa2	3.19037	4.49497	5.13757	4.89929	5.21572	4.82606	4.4402	4.59979	4.38137
AI413582	57.8025	67.5411	61.4946	22.2239	26.5485	21.9673	23.9299	20.2099	15.1832
AI450353	0.48131	0.461761	0.797186	1.11275	1.37234	1.57204	1.40659	1.46046	1.03777
AI467606	44.8727	50.0716	62.5386	14.9069	13.6881	13.362	15.3635	12.9587	14.2763
AI504432	14.078	12.4407	14.6743	19.3798	19.2792	21.0765	19.9009	21.494	23.5536
AI506816	3.26675	3.16231	3.47075	12.1081	12.588	12.1095	14.4542	12.9488	13.8519
AI597479	5.01219	5.2941	4.73526	11.5878	11.1672	11.0215	12.275	12.1967	12.0546
AI662270	73.7293	83.6475	74.5019	163.571	162.058	169.018	158.42	153.149	158.135
AI837181	35.096	37.5202	40.273	15.7449	15.7014	16.7687	17.4615	14.5994	15.9061
AI847159	3.81492	3.54848	2.58223	0.368703	0.314804	0.246736	0.377043	0.322611	0.177568
AI854703	2.79695	1.76706	1.73106	0.752627	0.797715	0.76417	0.796191	0.575277	0.642797
AI987944	6.72843	6.87133	5.50065	5.08305	4.48405	4.75304	5.63749	5.36113	5.9379
Aida	16.6278	21.3978	18.4819	30.0273	29.3516	34.4567	22.6339	26.4296	28.9056
Aifm1	17.5549	14.85	15.7413	26.5629	27.0553	26.166	32.7167	29.6382	32.0281
Aifm2	0.0986395	0.184413	0.0475728	0.222884	0.337976	0.107391	0.382916	0.436848	0.169293
Aig1	5.90598	5.09614	5.26514	8.52934	8.05742	8.08692	6.53036	6.9069	6.72453
Aim2	17.359	15.1104	12.9374	11.9642	11.1098	8.80547	13.1288	13.7626	12.1409
Aimp1	84.9644	80.3897	70.4607	102.914	99.4003	100.689	78.8948	85.9034	82.8929
Aimp2	24.4022	25.3811	27.4544	62.7843	62.9644	65.0128	57.496	56.3735	56.2281
Aip	64.1332	62.5114	69.4173	35.4915	35.7298	33.4376	30.0231	29.2113	28.195
Airn	1.33723	1.1932	1.22495	0.324918	0.332904	0.269431	0.487567	0.506795	0.349896
Ajm1	0.146022	0.062562	0.0704248	0.19137	0.135223	0.185473	0.253059	0.277154	0.23427
Ajuba	0.260336	0.228148	0.153023	0.794138	1.28377	1.16916	0.757961	0.926483	0.772201
Ak1	0	0.0337929	0.0871749	0.0914872	0.0267816	0	1.94464	1.70393	1.71566
Ak2	29.0761	35.6477	33.9848	99.1348	102.662	94.7259	88.1382	86.4503	80.9288
Ak3	17.16	18.2309	18.2397	12.9798	13.6482	14.0119	12.9585	13.85	14.6666
Ak4	0.0883335	0.0464472	0.0479276	3.16162	3.50927	3.12555	4.55119	5.78949	4.68162
Ak6	9.48034	13.2393	10.8707	49.3929	44.369	47.4808	37.715	41.7157	39.7221
Akap1	2.12306	2.32861	2.20145	15.1056	16.798	14.978	15.1529	16.2394	15.2721
Akap10	17.4072	14.697	15.6155	10.6458	10.0911	10.6943	9.31396	9.45445	9.19054
Akap11	7.65691	7.43568	6.75482	6.26462	6.90276	6.74301	7.51292	8.02552	8.61292
Akap12	2.05593	1.70578	1.89436	0.242448	0.344727	0.327803	0.565436	0.363667	0.604581
Akap13	49.5191	40.8192	43.7913	10.2712	10.1929	9.62252	12.9694	11.9843	11.2753
Akap17b	0.858401	0.792317	0.784064	0.326528	0.319112	0.332811	0.312081	0.364827	0.282024
Akap7	0.256133	0.565124	0.277944	0.349296	0.577632	0.596674	0.253798	0.439678	0.536285
Akap8	55.1636	52.7898	54.1342	39.2505	41.1165	38.7822	41.6552	40.6407	41.9183
Akap8l	48.2496	48.5487	46.1094	11.3375	12.2275	10.7517	13.6267	12.596	12.4147
Akap9	8.69201	7.91389	9.64335	5.06351	5.31615	5.6287	5.71269	6.1129	6.33286
Akip1	11.4656	12.2122	10.9265	16.9196	16.7841	17.434	17.4475	20.1142	19.0035
Akirin1	44.4274	59.4062	49.8459	33.0615	30.4934	29.9012	26.5274	27.4678	27.005
Akirin2	33.3782	38.0306	40.2023	35.9084	33.7143	34.1316	30.409	31.9229	27.4341
Akna	75.3238	82.083	81.6475	29.7648	29.5661	29.6458	27.6858	27.4255	26.8367
Akr1a1	182.869	199.386	192.113	162.024	155.256	162.508	175.452	174.859	173.309
Akr1b10	6.65888	7.94632	6.18045	3.94149	3.56604	2.96157	8.48558	7.70426	9.11531
Akr1b3	140.853	131.984	146.406	90.3698	86.6501	83.7421	90.7005	95.8748	88.0243
Akr1c12	1.72859	1.75292	1.20586	0.954155	0.463077	0.655324	1.00142	0.834876	1.03652
Akr1c13	21.2197	21.0612	18.1736	8.55534	6.81198	7.65603	8.35118	7.83707	8.5754
Akr1c18	0	0	0	2.39749	3.59218	5.61541	0.553615	1.6692	1.85167
Akr1e1	2.92805	2.90817	3.36995	4.49299	5.41687	5.28891	7.52854	8.03631	7.77638
Akr7a5	8.20834	10.1678	9.90811	4.74523	4.2277	4.33023	6.14242	6.08854	5.23388
Akt1	52.3024	59.4429	52.03	66.467	71.0866	67.4156	66.2837	64.1301	63.3638
Akt1s1	9.80015	10.9595	10.6347	8.91097	8.9596	10.614	11.0206	10.279	10.4014
Akt2	32.6222	35.736	36.8644	34.2207	33.9615	34.746	35.251	33.7378	34.7051
Akt3	6.83787	6.27657	5.72184	4.48541	4.83875	4.79559	4.12258	3.95263	4.25318
Aktip	4.96831	4.63912	4.22664	3.48341	3.01568	3.27076	3.58981	3.62288	4.03519
Alad	4.38535	4.99103	4.40926	7.1211	7.67469	8.15295	7.88845	8.50575	8.44719
Alas1	6.52929	6.08168	6.9461	14.6154	13.7211	13.5571	16.156	16.5892	15.8643
Alas2	2.22728	1.66921	0.770919	0.140569	0.24004	0.219494	0.26354	0.177662	0.232109
Alcam	0.21851	0.929734	0.196234	12.142	12.2645	12.8772	12.5467	12.8712	14.4623
Aldh16a1	9.48476	8.95943	8.78542	12.3783	11.5743	12.1599	11.5491	10.2735	11.7773
Aldh18a1	21.2884	22.5613	22.3647	80.372	75.1371	78.1174	42.8224	45.7022	42.2761
Aldh1b1	5.62874	6.86253	7.80969	3.32997	3.79701	3.84132	3.87214	3.72435	4.5451
Aldh1l1	0.980519	1.30697	1.26105	0.334797	0.302669	0.504103	0.604182	0.491111	0.691022
Aldh1l2	0.012603	0.0441792	0.0068381	6.47923	5.84543	5.41816	1.18336	1.36349	0.880259
Aldh2	3.71293	7.36689	3.20542	2.69297	2.98781	3.22592	5.88243	5.69552	6.73138
Aldh3a2	9.53687	8.42973	8.54984	5.13945	6.14962	5.61634	4.1002	4.08235	4.12779
Aldh3b1	0.84262	1.84258	0.696663	0.065279	0.0334417	0.0491453	0.162717	0.171355	0.0538945
Aldh4a1	9.01536	10.2431	10.3238	4.72627	4.37046	4.59626	10.6132	8.77067	10.0327
Aldh6a1	2.8338	2.05321	2.04625	0.616992	0.623377	0.559124	0.808403	0.652333	0.905583
Aldh7a1	1.98365	2.50661	1.99788	9.86518	9.96904	10.3488	10.0414	10.8047	11.1761
Aldh9a1	29.6286	32.931	33.0248	44.3951	43.5187	43.4138	41.0953	42.1961	43.0032
Aldoa	223.052	223.154	241.276	678.046	679.848	676.182	587.011	622.36	552.633
Aldoc	0.198597	0.714733	0.244242	0.473876	0.739318	0.681082	1.37944	1.41353	1.24483
Alg1	16.7632	17.4925	15.8231	13.8294	14.0252	14.8873	15.7684	13.5151	14.6963
Alg10b	8.5947	8.29151	7.02534	16.4542	15.6859	15.7674	16.8242	17.5031	17.8024
Alg11	3.10782	2.91946	2.75778	4.52062	4.08945	4.32529	4.14531	3.73211	3.97386
Alg12	8.88268	7.77207	7.34404	8.3152	8.8721	8.30362	8.20274	8.73085	9.24415
Alg13	1.631	1.12869	1.58679	3.6085	3.29876	3.34093	3.59217	3.59774	3.54576
Alg14	1.43181	2.02053	1.45414	2.35928	2.40197	2.21836	1.98127	2.56084	2.65053
Alg2	5.14934	5.39777	5.1829	9.03512	9.79623	9.71944	8.41952	8.5873	8.79593
Alg3	9.57225	9.34348	12.769	22.994	21.9944	20.7495	20.3741	20.3453	18.6465
Alg5	30.2487	34.4817	33.3009	43.8954	39.0107	41.1725	36.8411	37.8013	37.2464
Alg6	1.64732	1.75376	1.77435	3.19618	3.34592	2.99908	3.08323	3.40458	3.28617
Alg8	6.03868	5.63155	5.54317	24.9625	27.5069	27.0421	22.5929	22.8286	22.8792
Alg9	6.23728	5.66748	6.70902	15.0431	15.2532	15.2343	12.7749	12.2279	12.5666
Alkbh1	17.8287	17.1492	19.4315	20.7069	21.8011	21.1519	19.1064	17.4797	19.886
Alkbh2	7.83818	8.98355	10.2807	7.568	7.27116	7.26283	7.67541	8.56241	8.51398
Alkbh3	19.0145	17.118	18.0879	19.7108	20.8127	19.8109	18.8728	20.1249	18.989
Alkbh4	19.4025	18.0282	16.8321	5.49926	5.9931	5.46158	7.5964	6.27958	6.31052
Alkbh5	29.566	30.2083	32.5353	25.2151	25.1935	23.5703	28.9594	28.6975	27.0565
Alkbh6	19.1398	19.4515	19.286	14.3591	16.9908	16.5149	16.2309	17.0859	16.3916
Alkbh7	8.57498	12.3086	11.2456	6.24804	5.55483	6.03949	8.11348	7.80995	7.66936
Alkbh8	7.58623	7.03279	7.63251	11.729	11.6405	11.213	12.4749	13.4572	12.9226
Alms1	0.31589	0.341539	0.284969	1.09286	1.24977	1.2959	1.1896	1.22442	1.33679
Alox5ap	6.18313	17.2609	3.49714	0.121931	0.0624641	0.152993	0.257172	0.133361	0.276834
Alpk2	0.0524185	0.143325	0.0910112	0.379494	0.480566	0.350975	0.212571	0.253704	0.204181
Alpl	0.211728	0.910433	0.0459514	1.0219	0.788203	1.14104	1.10079	1.14532	1.14703
Als2	2.80225	2.8142	3.05261	5.71634	5.26168	5.9015	5.63976	5.20196	5.75123
Als2cl	56.168	47.3085	61.748	6.74521	9.01459	7.07374	8.52693	7.58456	7.01481
Alyref	51.7607	61.1639	59.3737	207.493	197.01	198.661	177.59	187.742	183.863
Alyref2	5.70121	4.58301	5.57125	1.60254	2.01509	2.14484	1.48981	1.42345	1.58366
Amacr	1.91835	2.1312	1.82549	1.95661	2.09079	1.72306	2.58701	2.04811	2.55686
Ambra1	16.1905	13.8589	15.9946	12.9189	13.0688	14.1293	13.7489	13.0013	13.3143
Amd1	17.7309	16.4776	16.0125	60.267	57.8266	57.0023	42.9026	43.9512	42.9191
Amd2	0.118707	0.149803	0.0386446	0.395906	0.504572	0.474953	0.399924	0.337964	0.326861
Amdhd2	12.0254	12.0545	10.09	6.61292	7.77121	6.57443	7.94	7.54244	7.39582
Amer1	1.33272	1.06334	0.852138	1.30676	1.15188	1.38867	1.243	1.08591	1.33502
Amfr	41.6347	50.6871	48.4199	45.5324	44.3181	46.1272	41.5993	41.2302	41.4702
Amh	0.624383	0.500283	0.67755	0.380928	0.557558	0.437001	0.834739	0.888822	0.718847
Amigo1	0.646227	0.510291	0.54624	0.26007	0.28347	0.244395	0.437125	0.372809	0.479681
Amigo2	5.08376	5.57833	7.89009	0.980952	1.56671	2.04659	1.65223	1.94385	2.84251
Amigo3	2.13674	1.45614	2.51326	2.35803	2.24163	2.64761	2.11616	2.36104	2.47865
Ammecr1	2.46796	2.82821	2.60224	8.38853	7.73814	7.42137	7.14905	7.61854	6.96316
Ammecr1l	5.19608	5.91227	5.95436	6.4383	6.73852	6.96124	6.64741	6.92686	7.05075
Amn1	3.37597	3.26522	3.34255	2.8865	2.48507	3.23953	2.19847	2.03456	2.26726
Amotl1	0	0	0	0.0794325	0.0707694	0.0485339	0.140385	0.12994	0.148267
Ampd1	11.99	12.228	14.3315	0.0527918	0.081134	0.0662405	0.0911013	0.0808365	0.250614
Ampd2	9.66252	9.99428	10.5592	24.7198	27.5089	24.3131	20.7744	20.8469	20.5982
Ampd3	2.96149	2.38447	2.51905	0.225847	0.244253	0.283381	0.514838	0.351313	0.585276
Amt	0.426945	0.572624	0.523731	0.513398	0.680727	0.697237	0.579057	0.607766	0.635795
Amz1	1.0614	1.6371	1.22857	2.07215	2.25282	2.35736	1.89829	1.65195	1.95789
Amz2	9.72762	9.82795	7.58583	10.1595	8.86781	9.42288	6.04587	6.28314	6.66542
Anapc1	19.8402	15.3566	15.3954	29.517	28.5719	29.9163	29.3431	30.5986	29.9956
Anapc10	4.11846	4.63574	3.58079	4.73326	5.36394	4.98778	4.90318	5.64757	5.45568
Anapc11	20.494	20.5879	20.3868	19.952	19.9168	19.6904	20.0777	19.8025	18.5679
Anapc13	76.3688	73.8478	70.1378	44.925	45.8739	45.0957	57.9882	51.1082	50.6628
Anapc15	19.0173	19.4234	18.9335	62.1755	61.2395	64.0809	54.2223	57.6764	55.6712
Anapc16	38.2179	49.5544	49.7103	27.8219	27.9396	27.0467	30.5618	28.2258	27.8804
Anapc2	29.4212	28.3442	29.3433	30.049	32.1836	32.3743	33.6387	32.1105	30.4672
Anapc4	18.4294	18.3225	15.7331	30.423	29.2478	28.0732	35.0889	37.6388	40.3063
Anapc5	86.2906	96.4001	93.5189	147.629	142.816	153.933	147.735	151.43	156.978
Anapc7	20.6019	19.1905	20.6918	24.2107	22.6291	23.716	24.3531	24.7246	22.5403
Angel1	3.95773	3.77804	3.91988	1.975	2.42661	2.41769	2.14283	1.97398	2.33317
Angel2	22.5914	20.0939	17.9918	21.8237	20.3479	20.4577	17.7663	18.5917	18.1544
Angpt1	0.625085	0.864135	0.554114	0.0358082	0.117402	0.0287554	0.0823908	0.0814626	0.0413886
Angptl2	0.794386	0.456377	0.323261	7.70945	5.01155	8.02703	20.4163	14.3788	20.5545
Angptl4	2.53587	1.86186	1.79842	8.86844	8.30424	8.82062	8.65795	7.27658	7.81798
Angptl6	2.18659	2.35059	3.16371	4.78269	4.87999	4.26523	2.31912	2.23074	2.10483
Ank	8.92348	8.14594	6.56956	3.14755	2.77197	2.698	4.06864	3.56636	3.79574
Ank1	0.188308	0.755607	0.165213	0.0162957	0.0200354	0.0163576	0.0224968	0.0342205	0.0511242
Ankfy1	12.8032	11.9041	13.0466	14.9085	15.3537	16.0619	11.9448	13.1222	13.1852
Ankhd1	19.0337	15.7555	17.794	13.3875	14.0436	13.2575	14.2424	13.8596	14.5438
Ankib1	16.2673	16.5749	14.9465	12.1706	12.5211	13.0816	11.7781	12.6553	12.6447
Ankle1	0.0411235	0.557404	0.223126	4.04769	6.62633	4.88016	6.55095	6.07842	6.37976
Ankle2	10.6646	10.2477	10.8592	12.5484	13.6517	12.7377	11.2876	11.0723	12.17
Ankmy2	13.7328	13.026	14.5818	6.9376	6.43485	7.61089	8.98447	8.79036	8.80543
Ankra2	8.07214	7.35626	6.0575	3.87194	3.64858	4.04742	4.19074	3.6929	3.95891
Ankrd10	28.1816	33.0918	34.1293	12.552	13.977	14.3252	15.5772	15.9152	16.5646
Ankrd11	42.1919	36.1708	38.6333	27.8839	28.0411	28.12	23.1338	22.7169	22.9023
Ankrd12	7.6495	7.29187	6.61776	2.88778	2.71572	2.60198	3.81531	3.55253	3.91968
Ankrd13a	81.0781	89.2407	88.4127	43.8133	45.818	47.2742	49.0775	48.7401	49.9794
Ankrd13b	3.31534	4.53356	4.24367	13.6513	17.7423	15.6141	15.1896	15.2542	15.1722
Ankrd13c	17.3927	20.4444	20.2491	20.8212	19.697	21.5328	24.3052	24.5521	25.3358
Ankrd13d	3.94002	5.38774	5.7007	0.57748	0.680424	1.02892	1.81592	1.40218	1.26344
Ankrd16	3.73921	3.70181	4.16908	3.15865	4.14381	3.78297	4.18502	3.70698	4.26352
Ankrd17	15.8433	15.3552	15.5784	25.2411	25.6224	26.0737	23.8055	23.0771	24.8599
Ankrd23	4.86826	4.7648	5.16076	1.88202	2.69155	2.34835	3.13749	3.37355	2.85943
Ankrd24	0.569672	0.287281	0.368739	0.243895	0.549756	0.359072	0.480118	0.476605	0.530249
Ankrd26	2.93298	2.22795	2.669	3.35964	3.75968	3.41684	4.3251	4.42691	4.78368
Ankrd27	11.0013	9.51469	10.7559	19.6766	20.0579	20.0332	17.2116	18.571	17.8989
Ankrd28	9.66485	9.05833	8.53221	14.8903	15.117	14.9291	12.8892	14.8081	14.7092
Ankrd33b	0.0131088	0.0275713	0.00474169	0.344783	0.517139	0.392477	0.234449	0.292351	0.264112
Ankrd37	6.5572	4.98027	5.10861	5.23138	4.30899	5.42287	8.86374	9.4839	8.01705
Ankrd39	4.85635	5.34101	5.1693	3.92024	4.41825	3.55676	4.37126	4.02385	4.24488
Ankrd40	25.699	22.803	22.9454	21.5045	23.0598	23.0374	21.5583	22.3523	21.3959
Ankrd44	40.684	36.5672	37.3723	21.2793	20.4097	21.0367	24.5251	23.8609	24.6047
Ankrd46	12.3524	11.4756	10.5853	19.2228	17.9389	18.073	21.2508	23.4043	22.377
Ankrd49	7.26503	7.18945	6.75743	12.6385	12.5877	13.2178	10.3505	10.353	10.1951
Ankrd50	5.36697	4.39611	4.43593	4.97697	4.79363	5.43412	6.10523	6.15019	6.44584
Ankrd52	6.80692	5.9482	6.57621	23.1857	26.0392	24.6997	24.8462	24.6988	24.2421
Ankrd54	15.5962	20.8482	19.1193	13.2558	12.9671	13.1672	12.5492	12.3118	12.6326
Ankrd6	0.495066	0.362176	0.46715	0.239293	0.155476	0.251919	0.246198	0.245126	0.274657
Ankrd9	1.74284	1.8102	2.5917	3.57053	3.80175	3.37327	3.77211	3.96648	2.91894
Anks1	6.78844	6.00265	6.32576	4.91189	5.10853	5.01368	4.50265	4.2826	4.28556
Anks3	13.7118	11.8233	12.405	6.00017	8.27764	6.81021	8.26818	7.64639	7.71841
Ankzf1	6.47837	6.0617	7.20577	5.12795	5.44089	5.26951	5.17659	5.21403	4.50976
Anln	0.266358	0.501252	0.152126	6.97904	6.85847	6.96549	3.97515	4.36042	3.93542
Ano1	0	0.0290513	0	0	0	0	0.382614	0.247746	0.378472
Ano10	7.33322	9.28837	9.4031	3.72826	3.56921	4.05819	5.21849	5.41319	5.84832
Ano6	18.856	16.9655	16.7794	9.67718	10.7025	10.1323	12.0629	11.3278	12.0513
Ano8	9.28461	9.28892	9.29598	3.67756	4.56874	3.67502	5.07953	4.41281	4.00072
Anp32a	276.799	275.089	292.856	180.816	182.292	180.821	183.553	186.9	183.161
Anp32b	219.113	226.952	240.429	643.618	637.113	642.137	509.642	517.976	498.278
Anp32e	72.721	71.446	73.2974	144.213	146.572	145.351	130.459	132.324	128.542
Antkmt	51.3247	52.2178	56.201	22.4711	25.8406	26.2049	31.2452	27.4327	29.2243
Antxr2	9.63431	8.45538	10.2922	3.93882	3.21186	3.38314	5.99205	5.46454	5.42431
Anxa1	3.45933	9.24286	1.89173	0.886297	0.385934	0.13345	0.373867	0.368363	0.292692
Anxa11	22.0532	16.9406	19.3342	8.94378	7.57683	6.94384	9.0867	8.66136	7.59711
Anxa2	17.2845	39.107	16.0554	69.7828	65.3438	65.3284	68.7215	75.704	69.5366
Anxa3	0.69001	0.533802	0.129098	9.36772	9.18152	5.40108	3.90409	3.33624	2.6366
Anxa4	0.946012	2.10025	1.50183	4.14693	4.71608	4.52031	3.32264	3.27938	3.78844
Anxa5	37.4027	42.9519	40.2286	24.29	22.9938	23.0857	24.6422	25.8526	28.1554
Anxa6	301.167	284.6	334.75	88.3876	82.352	81.5535	90.4491	87.3663	89.6799
Anxa7	23.7692	27.6596	26.5822	48.0624	44.9702	45.1126	38.1448	41.3759	39.3268
Anxa9	0.208341	0.404488	0.330426	0.964703	1.12198	1.16466	0.799885	0.889732	0.710357
Aoc2	5.11139	4.24559	4.58695	6.2185	7.78302	7.27024	6.67712	6.67871	6.93595
Aoc3	0.0259314	0	0.0281395	0.232033	0.230532	0.289379	0.183354	0.209179	0.284448
Aopep	3.34214	3.4331	3.31548	2.97227	2.91367	2.86816	2.56491	2.49715	2.62421
Ap1ar	27.8426	31.4629	30.8445	26.7445	27.5437	27.1472	29.0957	30.4881	29.5674
Ap1b1	38.2742	36.9724	39.3822	22.194	20.8224	23.5827	23.4509	23.0152	23.5306
Ap1g1	13.2372	12.6129	13.6806	18.4648	18.6331	19.4015	17.8584	18.0959	18.151
Ap1g2	31.029	28.8799	30.4805	22.1243	23.8462	21.3196	21.4488	19.1372	18.3703
Ap1m1	57.4619	57.8159	61.1683	51.1009	54.0125	53.1106	50.1534	52.2103	52.9107
Ap1m2	1.35551	1.74739	2.04033	0.248984	0.400877	0.357043	0.654727	0.840311	0.528588
Ap1s1	34.834	38.9013	33.399	61.2109	63.7461	60.9972	64.8925	67.9722	59.9823
Ap1s2	3.94026	4.97791	4.26731	2.76092	2.30204	2.47197	2.0007	2.67124	2.63575
Ap1s3	7.58377	7.28989	6.60944	18.4103	15.3391	17.8977	18.1426	19.5319	19.2191
Ap2a1	18.9163	18.1289	19.2815	24.3919	26.132	25.4398	24.9942	25.4667	25.5783
Ap2a2	14.0385	13.825	15.7935	18.0317	18.3316	18.7018	16.23	16.902	17.2454
Ap2b1	29.9475	30.1566	32.7568	36.2184	34.8134	36.3216	31.5124	34.4057	34.2849
Ap2m1	54.6878	62.5501	70.0567	81.3942	81.4538	83.436	76.5843	78.0426	78.4861
Ap2s1	95.662	114.372	111.558	103.497	104.652	106.962	113.096	115.706	114.772
Ap3b1	30.8995	30.2053	32.7613	30.2714	28.0533	27.9012	35.1825	35.0583	33.8921
Ap3d1	28.5775	30.667	33.6137	19.6972	21.5491	20.6482	21.3832	21.0592	21.4019
Ap3m1	8.96701	8.62911	7.95968	17.4111	15.6485	16.2149	14.1843	14.7149	15.1822
Ap3m2	14.6206	13.3469	15.3898	3.16496	3.13313	3.06064	2.69409	2.44947	2.62036
Ap3s1	27.3363	34.4222	31.2225	31.7215	30.9592	33.5911	30.2217	35.9684	35.246
Ap3s2	7.10337	6.20561	6.26605	8.45168	8.41932	8.54794	7.73201	7.48366	7.7032
Ap4b1	11.2166	10.0152	8.10505	9.74024	9.71845	9.79858	9.11604	8.62484	8.51512
Ap4e1	6.48834	5.43908	5.80205	6.77984	6.58725	7.03388	5.95935	6.06909	5.25323
Ap4m1	6.48803	6.30295	5.35846	5.90813	6.09025	6.92504	6.90751	6.08368	7.04897
Ap4s1	16.7318	19.6783	18.2932	13.0982	12.1778	12.7022	11.7092	11.7596	11.8572
Ap5b1	3.20481	2.27229	2.62468	2.0167	2.27793	1.87624	2.15789	1.52357	1.89241
Ap5m1	8.80268	9.06227	9.64628	5.3572	5.00136	5.11221	5.42431	5.69489	6.00391
Ap5s1	7.09647	6.07347	7.77801	3.16626	4.01553	3.99224	4.20529	4.22323	4.12832
Ap5z1	7.16758	6.749	6.29795	3.14198	4.19823	3.44655	4.55872	3.62072	3.5835
Apaf1	5.40678	5.95206	5.05596	6.23189	6.61206	5.98585	14.0931	13.7022	14.6062
Apba3	12.3354	12.1758	14.3643	17.1492	18.3973	16.537	11.9939	12.6435	10.6339
Apbb1	0.183013	0.232559	0.297896	0.120959	0.114398	0.130758	0.28545	0.309371	0.338001
Apbb1ip	75.5924	72.012	89.7889	35.0958	33.2278	34.1664	27.8319	28.8451	29.3168
Apbb2	0.142418	0.0883265	0.202097	0.276257	0.228264	0.192326	0.133279	0.152051	0.143469
Apbb3	11.8767	11.1065	11.2546	6.65975	7.60369	6.74501	7.95946	5.86641	7.22423
Apc	5.74053	5.16703	5.64535	3.69923	3.79762	3.90371	4.2138	4.56044	4.4697
Apeh	39.6191	43.8319	41.0096	19.6886	21.1261	19.5428	20.9304	21.4917	21.6234
Apex1	56.1977	47.308	49.7203	127.73	119.99	124.417	121.816	117.287	109.359
Apex2	3.59686	4.05729	5.32048	8.31993	8.37369	8.58125	8.24904	8.46694	8.04302
Aph1a	21.487	21.8838	23.2525	19.2668	18.6174	20.6815	19.3634	19.7437	18.9468
Api5	41.0804	44.7135	47.0653	69.3085	67.3588	67.1531	65.8502	69.9253	67.9343
Apip	7.81347	8.04391	6.87229	19.9039	19.3992	19.3751	15.009	17.9426	16.0737
Aplf	2.19977	2.2403	2.24888	4.37933	4.60276	4.49051	4.50006	4.75481	4.29205
Aplp1	0.587764	0.890972	0.586098	0.219675	0.291273	0.155654	0.237859	0.395734	0.234707
Aplp2	12.8869	17.934	12.7784	15.4175	12.8479	14.5686	17.085	16.7266	16.8849
Apmap	21.1831	19.8785	19.9628	16.3272	16.7546	16.7855	14.3881	13.0492	13.8162
Apobec1	5.41872	6.06899	4.64221	3.02955	2.89428	3.589	2.79455	3.04487	3.27861
Apobec2	1.52866	1.00611	1.15102	0.253773	0.208008	0.20379	0.544979	0.266459	0.377129
Apobec3	80.5833	92.9764	83.9121	116.776	116.064	115.932	82.8737	86.3687	85.5753
Apobr	7.43281	5.86984	5.14419	1.50297	1.20553	1.42247	1.4689	1.28502	1.12031
Apoe	19.4303	31.5952	12.1933	2.68949	4.15335	3.52136	4.75327	4.34844	3.81338
Apol10b	1.53064	1.24749	0.581342	0.0933825	0.0637851	0.140606	0.167116	0.136181	0.0770968
Apol7e	43.3728	34.2122	39.9562	5.57955	4.55059	5.18279	4.69448	4.59058	5.48883
Apold1	0.0462827	0.0162241	0.0251119	0.103534	0.318236	0.151167	0.238221	0.337658	0.295287
Apon	0	0.0658592	0	0.897869	0.704632	0.805399	0.586071	0.635187	0.899002
Apoo	5.09253	4.62662	4.1201	13.6041	13.4864	13.3606	14.1751	15.9142	15.5421
Apool	11.8443	11.3632	12.6376	14.0142	12.918	13.9749	14.0896	14.4606	16.7843
App	6.91596	8.68956	6.58364	0.773431	0.481124	0.40667	0.854482	0.563953	0.65375
Appbp2	14.4725	15.2751	14.0075	28.3649	28.7065	29.208	27.1566	28.9798	29.2328
Appl1	11.3541	11.286	11.3613	13.6631	13.6941	14.1251	11.259	12.7244	13.1866
Appl2	9.87048	9.42578	10.3049	1.55335	1.90338	1.51711	2.26199	2.52548	2.26162
Aprt	68.2738	67.3077	65.7074	126.101	128.25	132.42	179.086	178.607	173.182
Aptx	3.6894	2.82764	3.25737	3.79177	4.18253	4.11391	3.55578	4.00954	3.71663
Aqp1	2.43684	8.95723	2.13639	0	0.0114744	0	0.025768	0.0293974	0
Aqp3	9.82822	9.67081	8.77065	0.385713	0.233523	0.387178	1.25055	0.859077	0.868487
Aqp9	3.95483	1.8399	1.44378	1.06242	0.773166	0.598016	0.274153	0.173759	0.131161
Aqr	28.2023	27.769	28.5732	34.1055	32.7069	33.6507	37.9343	40.5126	41.2601
Ar	1.32538	1.13306	1.49971	0.841621	0.856012	0.733821	0.975308	0.886916	0.887575
Araf	26.8933	27.2902	27.2854	21.0075	23.8522	21.8349	28.3278	26.7364	26.9223
Arap1	17.9765	18.3051	17.2359	6.37261	6.77346	6.64098	8.51034	8.37247	8.57864
Arap2	18.9836	17.9301	17.4188	9.69861	9.39066	9.80711	12.5778	12.8321	12.7491
Arap3	0.511341	1.22567	0.464901	0.0112419	0.0345546	0.0282115	0.0172443	0.0836106	0.041766
Arc	5.97486	3.61413	5.29744	2.85957	2.38115	2.10972	2.20869	2.23685	1.96878
Arcn1	53.1424	57.359	54.8988	86.1264	81.9002	82.206	70.7355	75.9468	74.3118
Arel1	13.4848	12.7195	10.9822	15.3904	14.1861	16.1849	18.8219	17.7708	18.4451
Arf1	150.517	173.199	185.176	219.879	213.244	215.494	171.333	174.344	167.268
Arf2	8.69194	9.84607	9.37266	6.05721	5.64708	5.9014	5.55089	6.96599	5.80062
Arf3	70.629	73.9764	84.8612	51.9377	51.8502	56.6256	59.5201	58.5626	58.2951
Arf4	68.2797	79.3366	70.7736	111.45	105.527	116.687	72.4812	82.2896	82.1173
Arf5	136.042	163.245	172.205	90.9123	92.6445	101.793	96.8609	100.033	102.481
Arf6	106.774	113.293	115.877	85.6041	87.1903	86.8109	86.7759	82.1226	73.9991
Arfgap1	18.9928	18.0712	21.7142	15.0512	15.5467	16.1956	17.4449	15.9591	16.1972
Arfgap2	9.88687	11.6829	10.8981	13.7457	13.8327	13.3155	16.1127	15.4308	15.9822
Arfgap3	2.31961	4.46203	3.06775	1.80434	2.79115	2.48595	2.10745	2.31141	2.79434
Arfgef1	27.3142	26.7308	22.7892	27.3016	27.4059	28.5861	26.6994	28.5933	30.4801
Arfgef2	11.1925	9.68343	8.94588	6.61091	6.7373	6.93301	7.72301	7.29146	7.46438
Arfgef3	0	0.0162123	0	0.677182	0.659134	0.800601	0.470323	0.516815	0.503175
Arfip1	16.7848	17.986	20.1336	18.2187	15.8453	16.615	15.1798	17.0009	18.1009
Arfip2	7.62978	9.07241	8.15364	16.299	17.463	16.6639	17.9264	18.1322	17.0231
Arfrp1	30.6064	31.6581	32.7043	25.5993	27.5337	23.8081	25.7339	25.0765	24.4476
Arglu1	40.7503	39.0109	37.1874	53.6585	56.1612	49.6215	50.1688	48.4988	49.6966
Arhgap1	22.6435	25.1743	24.6956	19.8227	20.167	21.3533	21.7892	22.2805	23.1559
Arhgap10	5.25955	3.68741	4.00841	4.93425	4.94613	5.6037	5.86084	5.59863	5.6793
Arhgap11a	2.35595	3.3247	2.18664	29.2581	29.4658	27.792	26.8022	26.9863	26.8265
Arhgap12	6.22982	5.78648	5.67046	3.76542	3.80762	3.68107	3.22715	3.98266	3.98608
Arhgap15	42.4011	46.8711	44.7683	8.06859	7.24376	7.63147	9.97178	10.1938	12.3281
Arhgap17	12.1501	14.4201	13.967	11.7463	10.8598	12.3191	13.249	14.4057	14.3189
Arhgap18	5.83213	7.57355	5.76999	2.1541	2.19828	2.04216	3.30424	3.07404	3.78975
Arhgap19	1.22718	1.76218	1.01881	10.7763	11.226	11.3182	8.12665	7.78218	8.64867
Arhgap21	1.03552	0.966714	0.715617	7.887	7.19055	8.25964	6.89232	7.71567	8.42949
Arhgap23	0.341635	0.615898	0.41612	0.147459	0.0813523	0.125247	0.195742	0.129025	0.187296
Arhgap25	23.0592	20.6784	25.0807	6.20657	6.28483	6.36844	5.01047	4.75185	4.92063
Arhgap26	5.34447	4.39448	4.19176	1.49089	1.44735	1.45728	1.51261	1.47571	1.28258
Arhgap27	18.864	17.5911	19.7374	6.08193	6.83372	6.03334	8.00613	6.77822	7.59766
Arhgap27os3	5.28718	5.01391	4.92208	2.53524	3.21215	2.45399	2.97743	2.43618	2.51359
Arhgap29	0.395341	0.327151	0.492301	0.184519	0.178251	0.100548	0.14152	0.244485	0.139282
Arhgap30	124.25	127.382	127.184	62.2876	64.6584	62.0264	61.9795	60.9625	59.1994
Arhgap31	3.09516	2.32523	2.91018	2.30561	2.23924	2.41482	2.55117	2.49021	2.75944
Arhgap33	0.375965	0.521179	0.463613	1.40403	1.87295	1.46519	1.34872	1.62383	1.53218
Arhgap35	3.37288	2.7551	3.18845	3.21139	3.16202	3.35298	4.5306	4.13756	4.44523
Arhgap39	9.65914	6.75447	6.99975	4.30967	5.16189	4.50884	4.57269	4.20171	4.66058
Arhgap4	104.784	89.8831	94.8711	10.266	11.5005	10.5572	13.8984	12.1424	13.4012
Arhgap45	282.991	273.424	300.704	35.2794	39.51	36.446	48.756	41.6822	47.8219
Arhgap5	4.28539	3.08135	2.76955	1.79652	1.50545	1.52269	1.78393	1.83219	1.68948
Arhgap9	140.527	142.071	137.958	32.0178	34.8846	30.7187	36.9106	33.5837	33.5634
Arhgdia	246.72	243.575	280.273	339.527	340.259	340.234	322.176	328.267	307.031
Arhgdib	833.084	812.39	776.443	234.576	225.761	230.443	261.577	253.968	250.949
Arhgdig	0.552298	0.51628	0.239731	21.7146	22.0028	19.5122	18.538	20.52	14.713
Arhgef1	387.27	352.638	431.355	99.2338	105.864	106.218	123.68	113.145	118.287
Arhgef10	0.584269	0.534921	0.440085	0.357854	0.504142	0.359213	0.553211	0.420752	0.424702
Arhgef11	3.51	3.65418	3.92961	0.429866	0.556334	0.640435	0.565682	0.629519	0.62761
Arhgef12	1.62751	1.6442	1.73069	2.81586	2.67964	2.54834	2.81322	2.91534	2.63638
Arhgef17	0.0222428	0.0181932	0	0.0392024	0.0401659	0.0302703	0.18734	0.134568	0.216601
Arhgef18	45.2001	43.2936	48.6965	1.97907	2.0752	2.13547	4.19104	3.34166	3.91453
Arhgef2	29.693	32.3873	39.5662	29.8882	29.4168	29.5526	27.8772	27.369	27.2698
Arhgef25	0.0776	0.426168	0.0982424	0.431346	0.786882	0.549151	0.790757	0.810078	0.425607
Arhgef3	67.68	58.0706	55.9187	36.2171	29.8358	34.6537	44.1119	39.2813	43.8021
Arhgef39	0.806788	0.56563	0.772489	1.66001	1.68762	1.25297	1.45082	1.37367	1.35988
Arhgef4	2.89189	2.59721	2.77324	0.920906	0.85012	0.860337	0.748261	0.789826	0.83558
Arhgef40	0.0942715	0.118023	0.0730706	0.115028	0.140303	0.159451	0.193249	0.254017	0.185412
Arhgef5	0.323269	0.310398	0.259284	0.331562	0.304569	0.367252	0.280603	0.380149	0.377571
Arhgef6	38.599	36.8611	37.7698	20.5107	19.1743	19.3007	20.8903	20.2401	22.7447
Arhgef7	7.67989	6.94746	7.92522	8.68161	8.5894	8.41521	8.76052	8.45681	8.63834
Arhgef9	0.020625	0.0481998	0.00746042	0.56484	0.785	0.875741	0.900739	1.1059	1.18661
Arid1a	63.4478	58.9335	64.902	23.4096	25.3135	25.1854	26.9315	25.8807	23.9946
Arid1b	10.3207	8.95529	10.5697	6.17646	6.28632	6.77801	7.06069	6.62706	6.97183
Arid2	9.33856	10.1822	9.16102	9.56832	9.41766	9.79024	8.79052	8.56388	8.95668
Arid3a	1.79441	2.31952	1.40717	3.76321	3.93164	3.64586	2.62386	2.3199	2.18896
Arid3b	8.77314	10.1853	9.24469	5.11718	5.83072	5.88907	4.08309	4.04914	3.83954
Arid4a	21.3066	24.8057	24.405	10.9467	10.5857	10.6447	13.055	11.8055	12.2606
Arid4b	22.2034	21.428	21.8681	7.59973	7.88494	8.10063	8.01983	7.69381	8.19465
Arid5a	26.9673	24.9526	31.3701	19.792	22.5085	21.2648	13.7845	14.8531	13.2044
Arid5b	6.78115	5.50703	7.42281	1.91208	2.18457	2.00219	2.40547	2.87668	2.93577
Arih1	27.4815	30.8793	29.0847	28.5512	27.2942	27.5169	25.6112	25.2341	25.5825
Arih2	21.9662	24.707	22.8559	18.1358	17.5467	19.062	19.4973	20.8593	19.6329
Arl1	52.349	61.6012	51.2239	98.6024	102.041	105.352	91.8701	102.722	95.4691
Arl10	0.745414	1.17743	0.867361	0.767078	1.63174	1.15132	1.07579	1.24649	1.3993
Arl13b	5.66752	6.76537	6.12682	6.65342	6.93325	5.7847	6.30167	6.40995	6.53836
Arl14ep	5.73185	5.18122	4.66776	24.5102	23.2466	23.4946	11.9309	12.9252	11.6736
Arl15	4.16046	4.39906	4.58834	2.30833	1.90336	2.01247	1.79863	1.73008	1.82225
Arl16	8.84682	7.51926	8.07146	5.10322	5.04079	4.8312	5.78895	4.95991	6.02971
Arl2	12.8993	11.6186	12.3844	14.4055	15.1969	16.4954	19.0144	18.5802	19.1173
Arl2bp	68.8047	67.512	63.2435	25.7373	26.2706	27.3621	28.4055	28.4735	29.5724
Arl3	17.0164	17.868	20.7213	27.4335	29.1986	31.9073	26.0124	27.3744	30.0954
Arl4a	12.2069	12.3369	15.9325	3.95403	4.30077	4.75145	3.6304	3.84336	3.62643
Arl4c	283.923	240.466	294.24	8.89255	7.82549	7.52598	11.2914	9.03565	9.52943
Arl4d	12.2903	7.59492	7.01153	1.72217	1.28327	1.72871	4.0483	2.62236	3.06524
Arl5a	13.1812	13.4427	11.6375	17.8448	18.8728	18.2995	15.4375	17.3939	16.0057
Arl5b	2.72005	2.06913	2.25856	9.74183	8.00796	9.14491	6.15595	6.01187	5.87963
Arl5c	99.5108	90.3134	71.8751	4.79188	3.77353	3.67713	4.4801	3.88098	4.29949
Arl6	0.564811	0.436946	0.274751	2.72499	2.61341	2.38547	3.03775	2.64772	2.34132
Arl6ip1	133.732	158.518	159.392	164.393	158.183	155.266	144.549	145.957	148.058
Arl6ip4	45.1027	42.4618	41.2686	45.4753	47.1556	46.8031	47.3931	46.9522	45.1441
Arl6ip5	289.711	310.19	319.338	89.8895	91.3655	89.5359	102.28	101.032	101.2
Arl6ip6	12.8744	15.7983	13.6315	18.524	18.421	17.4033	15.3494	16.2824	17.1626
Arl8a	15.3377	17.6557	16.1592	22.592	21.2307	18.8313	21.8819	20.9595	18.5171
Arl8b	16.17	18.6881	17.9975	41.4345	40.7656	39.7163	34.896	37.1507	37.3896
Armc1	13.658	12.9136	12.8278	18.3554	17.7204	18.7687	15.6401	16.4406	16.9874
Armc10	42.5963	37.7581	40.998	34.915	32.4388	33.54	27.9532	32.2898	31.6465
Armc3	1.62525	1.45743	0.998032	0	0.0315013	0.020575	0.0157205	0.0538042	0.0507673
Armc5	13.4787	13.0282	14.4544	6.97361	7.0624	6.92727	7.95166	7.47739	7.60779
Armc6	4.51206	4.78745	6.20945	17.1001	16.3677	16.9675	13.4388	14.0642	13.2355
Armc7	36.8731	30.6148	38.8404	6.92366	6.84708	6.61153	7.58204	7.73333	6.89919
Armc8	7.77109	6.87523	7.31644	8.6115	8.22848	8.57196	6.85317	6.80667	7.45884
Armc9	1.27889	1.42344	1.56812	0.570114	0.638324	0.713876	0.658141	0.802265	0.737573
Armcx2	6.26597	6.26161	7.34524	1.46448	1.71004	1.82319	2.44094	2.83485	3.10038
Armcx3	1.43932	1.5697	0.890853	2.28093	2.80794	3.04699	1.93564	2.21586	2.54904
Armcx4	0.539758	0.505543	0.759605	0.898715	1.45501	1.42895	1.53642	1.74081	1.81814
Armcx5	4.49411	3.89601	4.55557	2.81295	2.9718	3.14226	3.0053	3.00719	3.63267
Armcx6	0.317585	0.563187	0.445989	1.88436	2.78702	3.72203	1.84151	1.6222	2.87309
Armh3	5.64199	5.9517	5.93732	5.14449	5.30373	5.14261	4.27308	4.81889	4.82888
Armt1	10.3707	10.3652	8.30077	13.9431	12.0454	13.1018	11.4392	11.3025	11.322
Arnt	12.8023	11.8414	13.4017	11.1286	10.67	10.2264	10.1576	10.6907	10.2275
Arntl	7.48546	8.58594	7.88354	3.46137	3.40588	3.51689	3.86072	3.73042	4.36499
Arpc1a	33.0689	43.1475	33.2622	48.5639	46.3074	45.8763	43.3675	45.4904	45.0922
Arpc1b	408.155	430.397	453.784	244.905	239.919	238.274	250.18	232.878	225.937
Arpc2	384.585	406.777	421.898	301.416	287.205	294.146	303.345	298.333	304.487
Arpc3	243.593	275.064	286.073	207.859	199.506	201.108	219.806	214.083	226.329
Arpc4	65.8233	72.7763	76.4758	62.1186	59.2108	59.0347	68.8545	69.8707	67.8598
Arpc5	230.473	260.39	258.118	171.624	161.936	163.771	172.369	167.406	165.1
Arpc5l	70.8242	79.5009	75.9142	105.35	109.061	113.294	76.4542	75.5616	74.9911
Arpp19	15.2064	16.9997	17.2327	26.0699	25.7294	24.6866	25.798	24.3781	21.8554
Arrb1	7.56543	6.94844	6.5109	0.760571	1.01972	0.763461	1.79999	1.85197	1.6972
Arrb2	105.603	110.031	129.156	35.9161	36.7192	35.7404	32.1613	29.7665	26.4433
Arrdc1	33.1519	30.3534	32.624	11.2161	12.0815	11.854	14.5156	13.5991	13.1772
Arrdc2	7.96892	7.77853	8.15535	4.96715	4.94073	4.28507	5.12329	4.40384	4.28581
Arrdc3	7.70964	6.47352	7.26043	4.16627	4.60685	4.13056	6.58204	7.03416	7.20638
Arrdc4	0.470773	0.929539	0.479583	0.109415	0.264244	0.149055	0.125876	0.129928	0.180666
Arsa	5.22461	5.2578	4.41748	2.063	1.90506	1.86642	2.89966	2.14598	2.7924
Arsb	8.58268	8.60843	5.32348	2.54933	2.02448	1.82009	2.73378	2.29843	1.95119
Arsg	0.614289	0.710948	0.550207	0.38865	0.316937	0.390127	0.346748	0.319245	0.425645
Arsk	2.77344	2.93718	3.00961	1.05654	1.10692	1.05258	1.27337	1.30675	1.40352
Art2a	2.93223	2.03456	1.14812	0.19672	0.0503887	0	0.150877	0.193644	0.121809
Art2b	35.9183	34.8431	27.125	2.44897	1.74138	1.84565	3.5077	2.35238	2.53213
Art4	6.18426	4.88326	5.51743	0.531583	0.305534	0.338382	0.46737	0.44244	0.567328
Arv1	2.41774	2.53636	2.47608	2.2408	2.34022	2.25897	2.09848	2.12056	2.20334
Arvcf	0.32419	0.512715	0.458153	0.12879	0.257627	0.153904	0.174036	0.289774	0.258229
Arxes2	0.493482	0.41517	0.856805	0.702491	0.925401	0.725308	0.692725	0.825417	1.12682
As3mt	10.9442	9.23808	9.64338	7.42472	6.53088	5.61204	7.60632	6.46539	6.65906
Asah1	7.20071	11.2817	7.17188	14.9598	13.3411	14.3265	14.785	14.7259	15.0186
Asah2	1.25399	0.757511	1.12969	0.513236	0.558715	0.534505	0.408395	0.353647	0.344279
Asap1	12.7912	17.0432	14.4213	8.34879	8.28514	8.0405	8.47788	8.44887	8.71248
Asap2	1.09063	0.895976	0.834985	0.66402	0.624575	0.606445	0.910026	0.861991	0.970614
Asap3	0.0202909	0.00474191	0.0293583	1.21592	1.38109	1.53534	0.573887	0.452525	0.817627
Asb1	3.49818	3.31684	3.23242	3.24775	3.30671	3.03015	2.47139	2.55223	2.35354
Asb13	16.5394	14.9892	16.1	9.56787	10.7754	10.9689	6.93491	6.95778	7.92044
Asb2	1.00926	1.54382	0.611608	0.554432	1.43107	0.674268	0.793218	2.03378	1.10034
Asb3	6.51565	6.32753	7.54354	6.14358	6.16692	6.00337	5.35144	6.05485	5.9584
Asb6	22.8205	26.1862	24.8027	22.3813	23.0663	22.8628	21.0476	20.0826	19.8307
Asb7	4.13514	3.96912	4.1609	2.88669	3.18949	3.02658	3.03955	3.38739	3.47895
Asb8	8.40696	7.77684	8.03678	7.28642	8.54987	7.77719	8.04442	8.97562	9.33159
Ascc1	30.6056	31.6034	32.9243	10.2444	9.37234	10.0867	10.0355	10.3349	11.3202
Ascc2	9.98016	10.1437	10.3147	18.7975	19.8149	19.0628	18.7942	18.8409	19.5675
Ascc3	10.7332	9.33488	9.97066	16.9864	15.464	16.8767	11.56	11.886	12.7305
Asf1a	16.1779	18.1304	16.176	35.8818	33.4545	38.3786	32.3983	32.8588	33.7408
Asf1b	5.22801	7.86373	5.87948	35.143	36.2642	36.1303	41.6607	40.2724	40.9837
Ash1l	5.72164	5.02781	5.15879	3.74097	3.89754	3.84879	3.56966	3.42929	3.44179
Ash2l	24.2649	22.5439	23.0792	26.4288	27.6354	25.1913	25.6098	27.6594	28.6103
Asic1	0.773735	0.759439	0.495376	0.188819	0.225703	0.303258	0.304116	0.324921	0.452079
Asl	11.4994	14.284	13.9706	13.0824	14.4804	14.1867	15.8434	16.3252	16.8168
Asns	0.465283	3.54748	0.568016	189.952	175.054	179.83	43.8451	54.0773	41.3903
Asnsd1	24.9275	25.211	21.2416	33.8968	32.2788	34.5846	28.9779	32.705	33.8791
Asph	0.143148	0.339513	0.105761	2.23721	2.54349	2.38	1.1059	1.39824	1.25795
Aspm	0.200274	0.353725	0.225686	7.53159	8.19177	7.33693	6.70878	7.27264	7.27342
Aspscr1	26.5561	28.318	26.3626	14.1747	15.6844	15.8214	15.3408	14.6779	14.9393
Asrgl1	15.2895	14.9367	13.8896	12.546	12.5201	12.1843	10.0081	9.88341	8.76446
Ass1	63.3924	60.0749	61.5852	46.0517	41.3778	47.8247	86.5705	75.5319	87.666
Aste1	4.63327	4.65781	4.60882	4.12634	3.96144	4.66384	4.47717	4.77609	5.33808
Asxl1	18.4631	15.8856	19.5983	19.1929	19.6283	20.9587	16.9338	17.27	16.9311
Asxl2	10.5123	8.80039	10.6816	7.29539	7.4782	7.86582	7.59251	7.50318	8.11931
Atad1	41.4562	40.0974	40.9406	63.1488	61.6498	63.9954	53.2366	55.9852	61.1986
Atad2	9.4076	10.8051	9.97649	39.6011	39.3149	38.2884	38.0106	41.0609	40.7685
Atad2b	10.8956	9.56825	9.36783	8.77118	8.44959	8.38579	7.11755	7.38002	7.54482
Atad3a	25.9185	27.2788	27.9039	77.9576	82.5313	79.9341	72.5702	74.4955	73.0126
Atad5	1.60416	1.25654	1.00363	9.94191	9.85528	10.048	11.5338	11.5293	12.163
Atat1	0.3286	1.82208	0.696954	0.8262	1.23241	0.841536	1.13687	1.13753	1.38429
Atcay	0.308677	0.21641	0.223308	0.435229	0.471652	0.5293	1.24535	1.08387	1.27837
Ate1	9.31508	7.88856	8.276	6.69439	6.75249	6.81251	6.19222	6.95833	6.75616
Atf1	40.3802	39.4167	36.7722	52.3698	52.9227	54.0209	43.4841	45.1263	44.1242
Atf2	9.24407	8.76268	9.2941	9.61451	9.46682	9.91631	10.3884	10.9814	12.1704
Atf3	3.65367	8.56095	3.75611	87.4417	92.3314	91.7465	40.4548	46.4812	41.2489
Atf4	235.153	231.964	263.858	493.767	454.158	485.271	277.884	291.51	273.3
Atf5	3.79409	5.8413	5.13094	23.1861	23.1362	25.5627	15.2255	13.2446	13.8671
Atf6	2.54068	3.84448	2.60232	11.779	11.2962	11.2542	8.54809	8.33147	8.10058
Atf6b	34.0591	30.689	32.3956	31.536	31.9532	33.0222	33.8784	26.898	28.3633
Atf7	5.62696	5.773	6.70971	6.16899	6.32889	6.15188	5.51222	5.62757	5.64681
Atf7ip	30.0829	22.7856	24.447	12.9387	12.4942	12.6452	11.7616	12.5161	12.0633
Atg10	3.61325	4.75183	4.99725	2.2092	1.63366	1.63909	1.69438	2.01707	2.06183
Atg101	33.0862	29.6939	32.4171	21.4357	21.0356	21.7694	24.439	24.6489	22.1165
Atg12	26.9128	28.436	27.0369	13.7555	13.9665	14.6918	13.1566	13.0995	14.7462
Atg13	16.4327	15.1334	13.5375	15.0013	14.7589	15.8129	17.8473	17.6157	18.4563
Atg14	8.23605	7.94338	7.14511	2.43623	2.41351	2.06787	2.89892	2.86835	2.9209
Atg16l1	15.4263	16.0929	15.4043	12.0334	12.7773	11.9132	12.9715	11.269	11.6601
Atg16l2	11.5118	11.9358	13.2831	10.1179	11.1893	10.7268	12.9619	11.3393	12.3413
Atg2a	13.1915	12.2822	12.8449	5.54325	5.75941	5.54474	6.56605	6.0362	6.37574
Atg2b	9.29408	8.23139	8.44781	8.69371	8.60227	8.37596	9.99816	9.70737	9.42539
Atg3	39.1873	47.0204	48.2392	40.5679	37.7735	40.6296	39.723	41.9992	41.5556
Atg4a	10.1146	6.68663	6.97117	7.31354	8.22743	6.99411	8.25277	8.31257	8.84293
Atg4b	13.3624	14.3595	14.0573	15.1374	15.6595	15.6851	16.2538	16.6631	15.4324
Atg4d	12.2263	12.1131	12.3674	8.48379	7.93827	7.70546	8.12954	8.06717	6.97048
Atg5	23.3994	24.1093	21.2495	16.5267	14.803	15.3114	14.4292	17.1777	17.5598
Atg7	8.97688	9.72002	11.1542	8.09289	7.32123	7.24014	8.0147	8.35385	7.40816
Atg9a	5.31992	5.67569	6.51588	3.40179	3.7707	3.5507	4.21951	4.20138	4.38055
Atg9b	0.457692	0.273091	0.369857	3.88945	4.42331	4.59601	5.39504	5.5519	5.65709
Atic	82.4142	80.0018	89.8109	121.957	120.831	120.852	116.054	122.715	119.278
Atl2	6.34829	8.02156	6.50117	16.7961	15.7049	16.3887	13.1964	13.3011	13.1656
Atl3	15.1618	13.1709	12.7044	30.9834	29.3434	30.4759	28.3424	27.9903	29.7513
Atm	14.5445	12.4788	12.5891	14.6727	15.5552	15.1774	10.6387	11.4155	11.4158
Atmin	8.10294	8.78351	8.61538	13.17	12.3703	13.1628	10.0183	10.6862	11.0825
Atn1	19.3535	17.047	23.0087	13.8939	14.0696	13.869	19.4032	18.2416	19.5224
Atox1	68.6036	73.8043	78.5366	44.861	44.1152	43.2206	63.0946	60.1948	56.8966
Atp10a	7.15635	6.44447	6.58956	29.9432	30.7196	30.9476	21.8817	23.8856	22.1688
Atp10d	14.3121	14.179	14.0582	1.86541	1.9898	2.23674	2.55175	2.53999	2.54431
Atp11a	2.8528	2.13065	2.19147	4.35813	4.28957	4.36268	4.63612	4.57039	5.03666
Atp11b	77.9954	72.452	73.1897	47.5375	49.8187	48.0615	40.749	43.0597	42.071
Atp11c	8.24761	7.84649	7.7401	6.92447	6.52483	6.73452	7.40134	7.38284	8.18231
Atp13a1	24.8823	26.0275	29.5821	34.1317	38.5712	38.2012	36.2746	35.1302	37.1832
Atp13a2	9.75234	10.3684	10.0025	5.14106	5.91571	5.07326	9.14172	7.59186	8.31916
Atp13a3	22.1647	22.1648	21.023	43.1931	42.5088	41.9141	38.9261	40.831	40.6664
Atp1a1	228.266	243.481	275.582	180.598	180.64	177.773	193.956	186.273	195.232
Atp1a3	0.877603	2.51971	0.71425	0.0169973	0.0174151	0.0170619	0.0260727	0.0446174	0.014033
Atp1b1	40.0081	37.5635	45.5322	5.69262	5.93035	6.74449	5.79393	6.03565	6.86748
Atp1b2	0.726566	2.24309	0.414966	0.082951	0.0637423	0.145716	0.119288	0.154235	0.128409
Atp1b3	347.965	382.27	430.232	115.065	110.559	115.153	109.508	113.285	108.475
Atp23	2.05897	1.98188	2.31671	2.88297	2.9046	3.13509	2.80604	2.7448	2.76556
Atp2a1	0.662758	0.263303	0.707207	0.107824	0.331423	0.17137	0.220526	0.14938	0.304151
Atp2a2	20.3365	22.0193	18.3877	90.1913	87.5234	84.4044	82.8095	80.9383	81.242
Atp2a3	90.4085	91.3836	96.6298	28.8494	31.0642	31.1753	31.2828	27.8559	29.8793
Atp2b1	8.90557	8.55046	8.71026	14.2807	13.8822	13.9553	13.4742	13.2009	12.5759
Atp2b4	5.19656	4.44001	4.82851	0.555419	0.691286	0.501402	0.603243	0.808888	0.529339
Atp2c1	12.1165	12.6033	11.7342	14.6935	14.9346	13.7735	14.2069	15.3163	15.3559
Atp5a1	317.631	333.916	339.555	469.798	455.993	464.41	420.809	437.257	430.969
Atp5b	532.176	545.533	517.891	1020.77	993.361	997.109	991.463	989.215	934.915
Atp5c1	123.088	126.795	122.007	126.659	120.734	121.059	115.203	124.716	124.492
Atp5d	161.637	167.064	181.244	208.679	210.354	208.175	201.276	209.748	204.543
Atp5e	350.152	373.282	384.549	232.121	239.432	239.598	295.302	266.667	246.006
Atp5g1	84.0512	77.7411	89.4506	184.14	183.011	191.345	153.847	151.804	134.592
Atp5g2	71.4694	73.9162	71.3669	73.5996	74.0529	73.4792	69.3225	63.827	60.3955
Atp5g3	182.8	214.482	212.889	366.689	370.364	367.225	371.447	375.164	331.783
Atp5h	410.234	418.815	400.7	276.463	258.872	268.703	252.058	250.525	227.182
Atp5j	108.987	121.075	112.285	147.497	146.633	146.408	156.705	149.694	146.756
Atp5j2	286.495	315.261	312.336	301.08	292.719	304.181	341.087	361.64	356.432
Atp5k	67.6842	58.7746	55.0213	99.9733	101.837	97.3474	119.644	109.535	91.2306
Atp5l	132.586	153.764	132.945	111.347	98.7119	108.927	124.125	115.405	118.89
Atp5md	158.901	199.91	169.706	229.736	239.046	238.729	294.667	283.047	240.357
Atp5mpl	77.977	85.6209	76.3588	67.2464	65.9017	69.5874	68.2581	65.0726	62.765
Atp5o	120.836	134.304	144.959	175.008	170.448	175.833	159.436	160.522	162.7
Atp5pb	160.69	183.841	170.984	241.366	232.631	231.464	236.866	241.665	243.509
Atp6ap1	51.2259	57.793	58.5684	31.828	32.3013	30.8619	31.5492	30.5237	32.2751
Atp6ap2	28.9196	35.4451	34.7937	33.6496	29.8913	32.8999	29.6207	29.6714	31.5945
Atp6v0a1	0.615452	1.74275	0.338266	2.41217	2.638	2.25165	2.05949	2.00822	2.16864
Atp6v0a2	33.9317	32.5711	32.987	15.371	15.5354	15.0695	15.2308	15.2558	15.5549
Atp6v0b	39.3334	56.0618	49.4722	58.5607	58.6009	54.7335	51.9593	50.5611	50.0389
Atp6v0c	37.5241	41.0708	44.3473	51.8543	49.469	51.7865	48.6584	47.8758	46.246
Atp6v0d1	35.0965	44.7068	42.3333	28.9801	27.2932	27.8867	30.2582	31.2417	33.0356
Atp6v0e	96.4274	118.809	113.186	96.1071	98.4294	98.85	102.063	98.9066	92.9714
Atp6v1a	11.9875	12.8633	11.6338	28.5252	27.7483	26.9344	27.9455	30.452	29.7662
Atp6v1b2	31.4133	33.4045	29.6955	33.0296	32.5936	32.0345	31.7068	31.2785	29.6341
Atp6v1c1	26.5878	28.0114	26.9651	29.5394	28.2427	28.5573	29.1191	29.598	28.4991
Atp6v1d	70.6604	91.3508	84.6023	34.4171	36.8127	37.1664	43.563	43.1003	44.0339
Atp6v1e1	46.241	56.082	47.9084	47.2914	45.4091	43.0606	41.2187	45.0019	43.3845
Atp6v1f	165.576	186.942	197.013	129.528	121.141	130.314	133.765	139.785	138.084
Atp6v1g1	64.4891	79.8958	80.4681	75.5348	68.8727	77.5534	56.0022	56.0707	50.9214
Atp6v1g2	0.754098	0.675547	0.795579	0.97125	0.925288	0.684169	0.757983	0.46219	0.787799
Atp6v1h	35.18	36.777	35.3575	33.4567	30.6715	33.2529	30.475	28.6581	31.939
Atp7a	1.63154	1.78727	1.87106	1.36865	1.33275	1.39277	1.35045	1.25034	1.46303
Atp8a1	9.64001	7.69817	8.6316	2.58142	2.34545	2.92971	2.18101	1.91778	2.45602
Atp8a2	0.506642	0.435623	0.663889	0.031104	0.0239013	0.0390277	0.0536753	0.0748431	0.0320994
Atp8b2	33.7629	33.9177	30.5983	22.1066	23.5667	23.8794	23.2587	23.9608	24.1566
Atp8b4	21.2594	16.4618	15.7612	18.1619	17.4329	15.7933	19.5746	17.8662	15.9549
Atp9a	0.465929	0.676647	0.370174	0.365474	0.346719	0.224194	0.560611	0.54482	0.525244
Atp9b	14.1444	13.2857	13.6636	13.3323	15.2516	14.6396	15.6633	14.5435	16.0058
Atpaf1	7.08641	7.08556	7.00438	8.07664	8.42321	8.65534	7.40138	7.62896	7.19836
Atpaf2	16.7781	18.7839	19.5433	26.9022	25.1571	26.1801	32.2344	30.9257	29.2615
Atpif1	19.2157	26.9974	16.5931	53.983	45.1144	46.655	55.4744	47.2889	45.8179
Atpsckmt	11.2936	12.7427	11.7446	11.2442	12.0598	11.431	11.7432	11.9947	11.7127
Atr	8.0053	6.34821	6.38372	10.6005	10.6846	11.1788	10.0975	11.0741	11.6754
Atraid	36.5111	37.1205	34.0147	13.5289	15.6553	13.2608	16.431	15.2915	15.979
Atrn	3.7485	3.9329	3.56749	4.12105	4.43617	4.45983	4.97572	4.23728	4.78373
Atrnl1	0.611849	0.607019	0.582521	0.835776	0.793777	0.904936	0.9147	0.986015	0.829573
Atrx	17.1963	14.5579	15.1588	16.9725	17.9925	17.5428	20.1358	20.3713	20.9478
Atxn1	2.28891	2.15973	2.34	7.61085	7.32621	7.39408	9.24753	8.84437	8.84795
Atxn10	30.6874	30.4398	38.4708	34.1072	34.4118	37.9084	35.7271	38.7455	40.4685
Atxn1l	4.80875	4.42359	4.11793	3.48703	3.73589	3.78309	4.29349	3.95501	3.83629
Atxn2	5.05593	5.8408	6.15092	5.60248	5.55289	5.77514	6.27012	6.06566	6.67027
Atxn2l	72.8761	64.0606	68.7709	84.1357	92.027	85.6547	72.383	71.6333	68.5319
Atxn3	5.79394	6.44311	5.79134	7.51577	7.12618	7.24577	7.55856	7.62221	8.29228
Atxn7	9.17101	9.81946	9.30211	4.87572	5.10646	5.15231	4.84994	4.72794	4.96007
Atxn7l1	5.30275	5.24585	5.85602	3.41269	3.40866	3.36346	3.50572	3.03611	3.34876
Atxn7l2	7.42343	6.61192	8.79214	5.0165	5.83793	5.34217	5.39728	5.64349	5.11157
Atxn7l3	52.3589	53.8263	56.8952	32.669	32.4467	32.6173	28.5349	28.1326	27.7013
Atxn7l3b	27.1129	26.5512	28.8946	24.5886	23.3362	22.6216	21.6844	20.6956	20.2224
AU020206	22.213	19.8517	19.1894	29.299	32.6413	33.1974	24.6372	26.7946	24.5537
AU022252	4.51826	4.8657	4.52754	5.38062	5.98782	5.76668	5.65047	5.50472	5.08467
AU040320	12.3564	11.3935	10.8416	8.00499	9.14282	8.66563	7.37013	7.02971	7.39126
AU041133	1.60129	1.21367	1.45586	1.65461	1.86361	1.82581	1.18803	1.27322	1.3273
Auh	19.4087	20.1038	19.0074	12.2719	13.4447	10.8883	10.2053	10.034	9.99891
Aunip	0.299198	0.650269	0.0974025	23.9732	22.0937	22.3541	14.8773	14.7579	14.0254
Aup1	73.9236	81.5451	80.5086	92.9101	98.2955	94.4642	89.4037	90.9715	91.689
Aurka	2.80898	3.06192	2.5471	46.607	46.181	42.7623	36.5742	37.0285	33.7368
Aurkaip1	59.1815	63.8788	67.1199	62.8419	62.0812	65.57	59.7469	58.4086	55.0485
Aurkb	1.58487	2.84558	1.00672	64.602	66.5603	64.2004	63.0769	62.6478	62.5515
Aven	29.2882	33.4846	36.0821	33.9461	33.3764	32.809	31.0395	31.4328	29.2216
Avil	0.0751694	0.0966174	0.421446	0.601275	0.626494	0.5831	0.820703	1.02547	0.740414
Avl9	9.86441	9.36841	8.83096	7.90872	7.46413	8.52305	7.15697	7.49806	7.51346
Avpi1	4.86656	6.68731	9.04101	12.4462	13.1415	11.508	12.2905	11.2782	11.5568
AW011738	9.49607	6.65759	7.37551	3.51322	3.87646	4.11433	1.86544	2.21685	2.11032
AW112010	270.4	222.848	185.844	149.603	150.705	152.933	113.302	121.129	122.524
AW146154	2.00518	1.78069	1.6803	1.05116	0.761326	0.873233	1.02166	1.00697	1.22695
AW209491	3.92566	3.437	3.91344	12.6358	12.0227	12.4844	11.3084	11.9653	11.4665
AW549877	14.891	13.5876	12.5212	7.42001	7.92668	7.95534	7.88975	7.76002	8.18137
AW554918	2.05933	2.05115	2.61227	1.03976	1.06531	0.985722	0.925935	0.924937	0.996726
Axin1	53.2919	56.5229	54.3382	25.683	25.2248	26.6838	25.9148	24.2902	25.3907
Axin2	14.6174	12.1876	14.7291	1.6188	1.5619	1.3772	1.72037	1.98808	1.9358
Axl	2.32443	2.77195	1.60588	6.39593	6.11708	6.36531	5.79608	5.95279	6.6207
Azi2	17.3353	15.7424	15.7172	12.0032	11.1313	12.3729	9.06813	10.3453	10.5114
Azin1	15.1772	15.3	15.2358	44.6578	42.0382	41.9105	36.6216	40.0567	38.1899
B130034C11Rik	0.783745	0.454738	0.205289	0.769443	0.653207	0.419285	0.708163	0.480896	0.544503
B230217C12Rik	0.165312	0.132455	0.128135	0.691576	0.806986	0.694204	0.309408	0.453841	0.380645
B230217O12Rik	0.972317	0.927085	0.633067	0.680201	0.810371	0.936846	0.461029	0.456757	0.430977
B230219D22Rik	13.3141	12.4496	9.66139	18.9232	19.2861	18.188	18.1163	16.7204	17.5101
B230307C23Rik	5.44117	5.36447	4.76484	8.99869	8.42792	7.35045	8.23085	8.39345	8.06749
B230354K17Rik	1.20531	1.13754	0.578513	2.31288	2.46632	2.66235	3.29231	2.94763	3.59591
B2m	3885.38	3716.63	3821.57	1883	1797.36	1984.79	1502.91	1636.01	1732.08
B330016D10Rik	1.53617	1.73309	1.7053	0.416533	0.382622	0.331609	0.275402	0.188515	0.260883
B3galnt2	13.9988	14.1588	13.9702	11.9363	11.7695	10.9797	14.4753	12.3656	13.4531
B3galt4	7.22856	7.66936	9.49134	4.25326	4.15697	3.71852	3.08171	3.43	2.96131
B3galt6	3.27591	3.3497	3.93986	4.92553	5.16486	5.57193	4.47865	4.10776	4.13801
B3gat3	52.3194	57.8547	47.8457	23.0846	23.672	23.5053	23.5569	21.7013	18.801
B3glct	2.13688	2.32007	2.24665	1.48123	1.21965	1.70411	1.19311	1.25463	1.28433
B3gnt2	39.4544	44.7057	40.6192	60.0204	56.1686	56.637	57.382	56.884	56.218
B3gnt3	3.5612	3.24446	3.8252	1.44108	1.19023	1.13658	2.13156	1.90426	1.59039
B3gnt5	5.67788	4.9704	4.44329	1.23715	1.60557	1.30553	1.0413	1.61541	1.34614
B3gnt9	1.46495	1.54589	1.95024	0.761684	0.855927	0.998884	0.895121	1.13944	1.15627
B3gntl1	3.83846	2.51356	3.31201	1.83224	1.71065	1.6542	1.94575	1.78343	1.69172
B430306N03Rik	4.23665	3.60895	3.16816	0.169637	0.283578	0.215092	0.178039	0.117182	0.12531
B4galnt1	204.917	167.405	190.51	83.6881	80.1602	87.3361	104.377	94.6061	97.3122
B4galnt2	0.213891	0.306432	0.131189	0.605181	0.720813	0.569513	0.6092	0.483193	0.493393
B4galnt4	0.257999	0.34729	0.403154	0.453319	0.438657	0.446614	0.779059	0.756571	0.894068
B4galt1	49.5728	44.3044	45.723	15.3933	15.0598	15.0377	16.9737	15.2484	16.8434
B4galt2	0	0.0105631	0.0817481	1.56877	2.57423	1.95611	0.855392	1.49062	1.11304
B4galt3	9.92744	10.12	9.14242	13.9078	14.8678	14.0383	12.0431	12.1692	10.1923
B4galt4	0.462808	0.391601	0.294403	0.999597	0.851253	1.04249	0.995657	1.60161	1.35044
B4galt5	14.8775	16.7292	14.3004	40.181	41.1384	38.2008	30.3494	27.972	24.2989
B4galt7	28.3499	27.4624	30.4413	5.32183	5.28739	5.73326	5.50405	6.17345	6.058
B4gat1	4.20127	4.6211	4.27534	4.60227	5.46237	4.77222	5.84801	6.02046	4.86555
B930095G15Rik	0.0216472	0.0910598	0.00783018	0.727837	0.739712	0.90147	0.828335	0.888508	0.949817
B9d1	0.0930187	0.22825	0.100939	2.30782	3.48866	3.1141	2.52445	3.40966	2.74869
B9d2	11.0828	12.6453	12.2623	13.6113	14.2564	12.7505	12.4924	13.567	13.4892
Babam1	49.073	47.4066	46.2844	46.1314	45.7932	46.1118	56.3329	56.2996	55.6226
Babam2	27.4836	29.4865	29.6262	29.1524	27.6347	29.8157	21.4983	24.1928	23.0895
Bace1	4.79297	4.50165	5.44783	1.16151	1.16732	1.48526	1.29938	1.32056	1.43537
Bach1	8.6725	8.56775	6.79252	2.28999	1.84891	2.2934	1.83728	1.54203	1.72944
Bach2	8.59466	9.55441	11.1326	13.8698	14.0168	15.5446	24.2118	23.877	24.849
Bad	9.09357	10.9117	10.2745	5.34466	5.47602	5.18138	6.68647	6.6147	5.58701
Bag1	85.4043	94.8694	92.6766	125.219	116.207	122.084	120.993	125.264	123.679
Bag2	1.77953	3.2291	2.70348	10.78	11.7429	11.539	9.06467	11.2504	9.81394
Bag3	7.15121	4.67459	6.86964	3.06354	2.3694	2.20169	1.76451	1.85658	1.72227
Bag4	3.91227	3.65898	3.6868	4.88962	4.65337	4.365	4.38261	4.50947	4.26559
Bag5	18.4146	17.7529	18.3847	19.178	18.7004	18.6311	18.3458	18.0448	16.6389
Bag6	57.1028	49.5739	53.3175	46.5862	49.8938	47.4886	55.5843	50.2722	50.093
Bahcc1	0.177114	0.171359	0.111474	0.0720369	0.0856166	0.121482	0.0883997	0.0630315	0.0737476
Bahd1	15.7038	15.0166	16.026	12.9418	12.4446	13.5375	11.4678	10.8598	10.5926
Baiap2	4.82082	4.98855	5.791	4.94896	5.21973	5.50064	5.94306	5.40162	5.93795
Baiap3	10.4546	9.6753	7.99819	0.139742	0.109087	0.260507	0.224562	0.157208	0.247224
Bak1	31.0672	37.6622	38.8082	53.3088	55.8244	54.9377	47.753	47.9949	48.0485
Bambi	1.47771	1.60686	1.80807	0.21465	0.163373	0.16006	0.136407	0.139521	0.151899
Bambi-ps1	42.5642	45.2113	39.469	1.17024	1.12081	1.14915	1.99018	2.29275	1.84829
Banf1	106.64	106.582	122.883	251.598	263.649	257.763	201.947	201.869	179.182
Bank1	1.32592	1.19868	0.997082	0.056767	0.0581621	0.0379884	0.15964	0.124176	0.249957
Banp	3.35196	6.03253	6.08231	2.9178	3.16232	3.29571	3.13903	3.00069	2.93808
Bap1	31.2598	34.0079	36.3186	35.8827	36.6159	38.1689	37.7663	36.8522	37.6567
Bard1	0.962508	0.855728	0.885526	10.8592	10.4053	9.76145	7.17551	7.511	7.61637
Basp1	3.46182	6.33329	6.02391	5.08217	4.8827	5.33565	5.71258	6.60466	7.12608
Batf	48.8427	49.2723	48.3493	34.6365	40.4624	35.0084	36.2679	38.1749	33.3103
Batf3	0.320209	0.636069	0.405388	78.9237	109.197	89.5514	10.2551	16.5996	10.5015
Bax	105.249	113.826	118.766	132.033	136.225	135.034	363.646	309.981	323.496
Baz1a	16.5669	20.5826	19.3857	37.1476	34.2627	34.1503	30.624	32.3461	31.363
Baz1b	39.398	41.3204	41.5094	60.8727	60.882	62.3821	64.7813	64.9422	66.1837
Baz2a	21.5621	19.1914	21.9595	13.6802	14.2964	13.7803	14.237	13.9025	13.377
Baz2b	5.74258	5.2746	5.18264	2.37826	2.19859	2.30953	2.81033	2.48426	3.20747
Bbc3	32.3014	36.6923	33.9279	9.32825	8.79291	10.1974	26.2637	20.3368	23.1043
Bbip1	11.7209	11.2683	11.09	11.3352	10.4258	11.8116	10.0559	11.5154	11.1302
Bbof1	1.04104	0.705536	0.809612	0.366963	0.390443	0.623375	0.422172	0.407536	0.384534
Bbs1	0.162936	0.180869	0.117874	0.182244	0.254622	0.155218	0.43203	0.38174	0.492417
Bbs10	0.414073	0.53222	0.224666	0.819615	1.05833	0.957973	0.835285	0.697507	0.685946
Bbs12	1.15572	1.31394	0.864333	6.7587	8.68205	8.08514	4.48213	5.01338	4.70943
Bbs2	3.3304	4.33769	3.98785	1.96177	1.72285	1.85201	1.91659	1.80849	1.86066
Bbs4	4.05373	3.9247	4.06053	2.57278	2.75977	2.31581	3.90941	3.86818	4.0288
Bbs5	0	0.123825	0.0273796	2.05243	2.58654	2.12204	1.46395	1.61627	2.10117
Bbs7	0.424152	0.317876	0.380912	0.571078	0.365696	0.453821	0.976368	1.15553	1.06084
Bbs9	16.3091	15.4138	18.0311	1.87801	2.25957	1.85055	2.30591	3.01511	3.0014
Bbx	4.18562	3.88581	4.07122	6.166	6.27855	6.54371	6.03214	5.60712	5.95911
BC002059	6.96814	5.02522	5.55297	4.63497	4.68839	4.72666	4.05299	4.76591	4.97219
BC003965	9.1633	8.53927	8.26585	14.192	15.0332	13.3222	12.8924	12.069	11.2865
BC004004	13.9361	11.9396	9.61473	18.0549	17.6461	17.4658	13.8554	14.5602	14.2278
BC005537	96.3881	101.401	94.9297	94.2676	92.1029	93.1785	71.287	73.3867	72.8658
BC005624	49.1286	49.4686	49.3377	43.455	42.186	40.8866	44.0036	44.6211	43.4285
BC024063	0.633844	0.381712	0.423272	0.350344	0.257364	0.212332	0.344749	0.225573	0.305617
BC024978	2.28871	2.01057	2.60329	1.86175	2.01093	1.84631	1.66875	1.70752	1.59263
BC025920	3.59877	2.31162	2.24713	1.12845	1.20645	1.3954	1.71841	1.68856	1.68777
BC029722	15.4936	14.3894	14.4899	7.48796	9.59	9.72327	7.56273	8.4946	8.62616
BC031181	56.4472	63.1737	54.4326	54.405	53.0703	55.7152	51.4721	51.362	48.9696
BC035044	0.974684	2.16221	1.29447	2.26024	2.24304	1.6155	3.41259	3.02347	3.185
BC048403	6.05785	4.57051	4.45272	6.24117	6.72846	5.99724	5.70321	5.27086	5.26687
BC049715	2.0702	1.45139	1.55804	0.896324	1.02967	0.872465	1.33323	1.23583	1.05395
BC051226	8.64005	9.0703	9.91573	6.4027	7.65341	9.86217	4.06399	4.4432	4.92153
BC051537	0.637858	0.862448	1.0877	0	0.0189864	0.0186014	0.0852755	0.0162144	0
BC052040	2.75727	2.89482	2.56036	4.4858	4.33309	5.02929	4.61294	4.85258	4.5879
BC055324	0.554304	0.75344	0.61378	10.3799	10.239	9.67113	10.3606	10.7007	11.6313
BC065397	1.16609	0.743213	1.1887	0.287442	0.510478	0.39433	0.345384	0.452716	0.37179
BC106179	2.15165	1.72974	2.02355	0	0.0358656	0.0585637	0.107391	0.0102097	0.0385339
BC147527	25.2709	25.9326	30.8569	14.4941	13.5316	16.7962	4.64975	4.70074	5.82149
Bcam	0.0631461	0.309897	0.325484	0.115574	0.289458	0.257807	0.620488	0.685409	0.593713
Bcap29	37.4683	30.2885	28.1326	58.3096	55.7682	55.858	57.6844	59.1285	60.684
Bcap31	92.463	96.4586	103.746	84.0045	82.0061	82.0901	90.3993	92.2981	96.7287
Bcas1	0.0122971	0.112078	0.0266885	0.230072	0.235726	0.170699	0.583075	0.437631	0.355119
Bcas2	67.0629	68.7349	68.1586	75.4113	77.1388	74.7526	74.4795	82.3726	77.6388
Bcas3	8.27312	7.55627	8.31216	2.37571	2.66798	2.11317	3.35887	3.43248	2.9735
Bcat1	0.0422097	0.078914	0.0101787	32.3288	30.9892	31.0079	19.3293	21.0336	19.2448
Bcat2	12.9881	13.5219	12.6625	20.7827	21.8355	20.179	18.4784	18.9385	19.0925
Bccip	66.0386	70.8188	75.7388	81.0508	80.1406	75.0486	89.7763	87.9416	89.7885
Bcdin3d	5.47101	5.44958	6.6506	8.85216	9.56806	9.08109	8.09493	7.34125	7.46899
Bckdha	25.3107	24.8821	23.2565	6.08429	5.57294	6.33491	10.202	9.67112	9.98885
Bckdhb	4.05532	3.48408	4.75676	1.2013	1.4848	1.6461	2.03283	2.20235	1.65299
Bckdk	15.0689	13.8842	11.7481	13.4804	13.7452	13.2492	14.8363	14.389	15.006
Bcl10	49.1821	57.4184	51.2419	33.8	31.1676	33.6272	36.0747	35.3513	36.3161
Bcl11a	0.406137	0.888381	0.235051	0.00440496	0	0.0132651	0.0101353	0.0115629	0.0109102
Bcl11b	49.7625	35.7958	44.9808	11.5633	10.5604	10.8475	11.1636	9.9232	11.4663
Bcl2	24.229	21.6919	18.0948	19.3642	23.6108	19.5983	18.2517	20.2373	17.2824
Bcl2a1b	8.10693	10.67	5.72091	91.6769	74.7793	89.2637	90.8235	84.0041	92.8573
Bcl2a1d	1.86172	3.88222	1.45043	56.3829	41.934	45.9169	42.8267	38.156	42.5104
Bcl2l1	5.29827	4.92546	5.52147	73.9514	73.9988	77.0054	71.4765	76.5682	77.6779
Bcl2l11	7.66671	9.21969	7.49337	8.18973	6.74919	8.82513	11.1607	10.027	10.6517
Bcl2l12	10.6041	13.4563	15.3428	8.25215	9.36822	10.7657	11.4233	10.5415	9.30555
Bcl2l13	11.0657	10.6668	9.93226	11.5649	11.2096	11.5954	10.795	10.5912	11.1308
Bcl2l14	0.547749	0.427909	0.441548	0.190957	0.143477	0.140567	0.292915	0.423283	0.399392
Bcl2l2	1.43824	1.33931	0.750571	5.30491	6.14902	4.83201	6.19892	5.99363	5.89865
Bcl3	28.804	24.5059	27.9311	4.56485	5.50545	4.5822	4.90927	4.77535	3.89392
Bcl6	3.20813	3.16689	3.11183	0.498542	0.334224	0.38305	0.495657	0.522386	0.462412
Bcl6b	0.0110911	0.00777585	0.0120355	0.415015	0.295802	0.262634	0.387498	0.284192	0.268151
Bcl7a	6.62399	6.56734	6.60346	5.015	5.25466	4.67564	5.0662	5.03421	4.44188
Bcl7b	56.3814	54.8632	60.5884	21.7629	21.5754	20.6537	19.6369	20.1137	17.7684
Bcl7c	3.34323	3.89567	3.92343	7.55537	8.33021	7.86795	6.2791	6.56962	6.63075
Bcl9	4.98796	2.9862	4.58828	2.4213	2.63651	3.11694	2.81666	2.75686	3.17838
Bcl9l	40.3743	30.7549	35.7737	2.19308	2.31468	2.29676	3.40838	2.76093	3.09952
Bclaf1	36.5908	37.3273	37.688	67.2145	65.6903	65.5926	62.8177	62.0848	65.192
Bclaf3	3.7322	3.26127	3.69783	5.30193	5.297	5.38097	4.45448	5.19095	5.17646
Bcor	17.7398	15.911	19.5628	13.3298	13.6003	13.0744	14.9688	15.792	15.5975
Bcorl1	1.58817	1.69191	2.51778	2.70995	3.2419	3.02419	3.04605	2.79949	2.62482
Bcr	5.88253	5.83171	5.60759	3.13021	3.3767	2.94275	4.09435	4.0918	3.61491
Bcs1l	8.23526	7.07692	7.54831	6.99165	7.33008	7.18143	6.62188	6.54443	6.85967
Bdh1	13.1449	15.8817	18.0622	19.0206	19.7446	20.0051	14.4743	15.5798	14.6468
Bdp1	9.7054	9.03844	8.66985	14.7585	13.9465	14.63	13.3695	13.9331	13.4707
Becn1	62.7111	61.5348	59.7496	47.8625	49.7735	49.4325	50.1629	48.6574	49.537
Begain	0.366188	0.205384	0.291405	0.893628	0.803686	0.867123	0.974765	0.834043	1.22144
Bend3	2.47685	1.71163	1.71914	6.84743	6.7546	6.99412	6.23644	6.59309	6.55841
Bend4	5.37289	6.53663	5.63814	5.46518	5.9108	4.69218	4.68754	5.21824	4.00072
Bend5	5.61608	4.81699	5.57563	0.81	1.02909	1.20336	0.894588	1.04894	1.01648
Bet1	14.7713	12.4344	12.952	9.81391	9.30312	9.70385	11.8533	10.2751	10.5089
Bet1l	19.4887	20.1002	20.2184	12.9255	12.4881	12.055	16.0997	13.3834	14.1243
Bex3	25.8857	26.8389	28.8372	17.1683	16.2736	20.0452	24.945	23.6144	24.7029
Bfar	22.6221	19.3677	19.1555	13.0164	12.0367	11.5951	13.8952	13.7038	14.2575
Bhlha15	0.152254	1.60115	0.118013	0.575021	0.498515	0.426245	0.271398	0.239958	0.292147
Bhlhb9	9.63068	9.647	8.67003	13.5018	13.7439	14.3768	14.5932	15.8348	16.6935
Bhlhe40	9.87488	10.2179	6.01353	76.0875	73.6441	62.5226	70.1831	81.2497	62.9902
Bicd2	9.35596	10.0991	10.4318	11.8587	12.4693	11.7573	12.499	12.2923	11.944
Bicdl1	27.5667	26.546	28.9441	24.7873	24.6515	25.2318	28.3408	26.7338	28.5566
Bicra	14.1642	11.2574	15.4319	2.84876	2.77697	3.25321	3.91866	3.4917	3.14703
Bicral	8.1899	6.92828	7.69646	3.6881	3.66322	3.68325	3.17817	3.42849	3.44831
Bid	15.5802	17.6288	17.3856	19.818	18.6005	20.1553	18.0771	17.6688	19.917
Bik	0.805899	0.90401	0.78707	0.491669	0.738838	0.592245	1.40781	1.63478	1.19071
Bin1	64.4034	64.0663	75.9675	15.4233	16.6925	15.6841	15.2958	16.029	15.4985
Bin2	290.136	285.147	329.474	71.6335	77.5986	69.9949	61.965	58.419	62.3742
Bin3	29.9868	30.7265	29.7411	18.3803	16.3101	18.8552	18.2596	19.0131	18.2731
Birc2	27.8145	25.1317	24.6516	12.8341	12.4507	12.6397	14.0078	14.74	14.9083
Birc3	28.9819	23.3894	23.5433	41.0699	39.0824	39.9455	29.4161	30.9326	32.8452
Birc5	1.26809	2.52675	1.24329	36.4563	37.992	37.2397	35.0463	35.3113	34.4537
Birc6	27.031	25.2884	27.0028	13.371	13.2919	14.39	13.3883	14.5348	14.1999
Bivm	3.62103	2.93314	3.23016	3.97167	4.00121	4.12755	3.75387	4.00484	3.68737
Blcap	7.01199	7.30453	6.10291	5.4693	5.51358	5.38705	6.34275	6.90252	6.01659
Blk	0.844403	0.990256	0.899645	0.0249775	0.115161	0.0376085	0.105363	0.04371	0.0618644
Blm	3.0884	2.28913	2.2426	21.6542	20.9186	19.9863	19.4647	19.6471	19.4463
Blmh	26.2357	26.9115	29.4152	63.5386	60.0304	61.0923	56.8354	59.0639	58.0599
Blnk	1.10819	4.79611	0.716908	0.0866787	0.106571	0	0.0664795	0.0910115	0.0429373
Bloc1s1	79.4506	80.1623	76.9197	22.7607	19.4046	21.6625	26.7238	24.0951	22.9207
Bloc1s2	35.287	37.4208	30.9368	54.1004	54.3003	54.8248	100.614	95.157	102.617
Bloc1s3	7.34401	8.00766	7.00071	4.90131	6.23917	5.25124	6.42976	5.73256	4.86402
Bloc1s4	24.178	26.64	25.4159	22.0107	22.4789	20.9302	21.2924	20.0667	20.595
Bloc1s5	6.66482	6.7207	6.41049	5.3687	5.15798	4.9827	5.61614	5.57545	5.15903
Bloc1s6	12.724	12.0315	12.8516	11.297	10.8948	10.7627	11.0391	11.8121	12.3067
Blvra	18.8042	20.5151	17.8327	29.2188	30.3159	27.9243	27.5969	26.722	24.8647
Blvrb	6.96759	16.2563	7.5609	1.57955	1.45971	1.24357	2.20913	2.16798	1.99448
Blzf1	5.28912	5.1979	5.79991	8.69545	8.53795	8.08446	6.97014	7.15932	6.85493
Bmf	1.03787	0.942269	2.17148	0.145771	0.130685	0.390201	0.135094	0.10629	0.245713
Bmi1	18.4916	19.3315	18.85	32.3115	28.2239	29.5163	31.9518	31.7338	31.9947
Bmp1	0.107409	0.243288	0.0537948	0.436861	0.220356	0.236127	1.21652	0.823305	1.01544
Bmp2k	3.37286	2.98119	2.78114	3.18132	3.69829	3.10837	2.19813	2.29772	2.23408
Bmp7	0.238135	0.711369	0.191001	0.126334	0.129439	0.169085	0.381114	0.331621	0.375485
Bmpr1a	0.429827	0.349951	0.308444	0.659811	0.554689	0.583066	0.847745	0.740163	0.805473
Bmpr2	0.315309	0.37484	0.316124	0.437703	0.422752	0.388993	0.579461	0.48544	0.573126
Bms1	29.1544	25.8448	29.6271	56.3336	55.0667	54.1454	57.1545	56.8474	56.7037
Bmt2	5.80846	6.00865	6.52212	3.95607	3.35736	3.40166	3.05707	2.99128	3.34626
Bmyc	4.7893	6.08191	4.60877	4.52067	7.569	4.57474	6.99076	6.46392	6.79699
Bnip1	12.5727	10.8279	11.325	22.5341	21.8328	24.4213	17.982	19.3183	17.0284
Bnip2	13.3718	14.5483	13.1064	15.903	15.6902	15.6197	15.9898	17.0214	17.4118
Bnip3	2.03407	2.24529	2.32468	3.0628	3.78733	3.39248	8.0057	10.3192	8.89388
Bnip3l	52.8945	58.2427	55.9082	12.4326	11.4565	11.4734	19.0927	20.704	20.1267
Bnip5	0.239866	0.504502	0.224389	0.26913	0.330894	0.330937	0.258017	0.264922	0.344402
Bod1	11.871	12.712	9.88198	9.01714	10.8426	10.1137	9.85802	10.552	8.97353
Bod1l	11.0353	9.27347	10.864	8.80953	8.70455	8.68699	8.81237	8.86807	8.90746
Bola1	11.2066	11.0361	11.7083	24.8464	25.6308	24.3875	18.3084	19.4031	17.3978
Bola2	268.355	268.93	257.436	271.95	246.306	252.175	272.661	235.866	214.905
Bola3	10.5347	10.0861	9.7798	15.17	15.6063	14.9914	17.4	16.6326	14.1704
Boll	0.901748	0.894503	1.19714	0.218498	0.255849	0.156663	0.269325	0.293603	0.219048
Bop1	31.3361	36.5652	38.9244	84.5749	84.5714	82.1764	86.0903	80.1708	77.7378
Bora	3.06187	3.14209	3.13393	14.7005	15.6253	14.2911	14.4144	15.7709	15.0494
Borcs5	10.2597	8.74707	8.60012	4.99469	5.62428	5.14181	4.56508	4.73332	4.49251
Borcs6	8.01293	11.3538	10.8691	5.95207	6.22138	6.11243	6.81466	5.83836	6.24523
Borcs7	3.44009	4.24821	3.10769	4.00575	4.04598	4.09226	3.59521	3.77843	3.26025
Borcs8	14.1998	17.4601	16.0905	4.59812	4.4494	4.41492	6.09062	6.54031	5.93274
Bpgm	22.3126	21.526	16.8919	11.0918	11.0862	11.6595	13.5041	12.8441	13.9923
Bphl	8.92595	9.91565	10.7092	2.86342	2.56707	3.00262	4.33346	4.22797	3.6305
Bpnt1	8.55171	11.2401	11.9181	9.23831	9.15363	8.10729	10.1403	9.76545	10.1163
Bpnt2	13.2356	12.0647	13.0546	13.8603	12.655	12.5083	12.2841	13.023	12.9678
Bptf	20.9244	18.4249	19.0063	14.4401	15.4358	15.3162	15.1412	15.1841	15.1986
Braf	4.05449	3.43681	3.4969	4.75337	4.89949	4.88625	4.28171	4.73742	4.67989
Brap	26.3451	29.9388	29.4825	13.597	14.2897	14.4783	14.1577	14.7705	14.2503
Brat1	9.68216	8.37805	7.98645	7.59214	7.76965	7.14023	6.69362	6.27054	5.98984
Brca1	1.00597	1.04188	0.824923	13.1859	12.7811	12.3072	12.9409	12.4122	13.7038
Brca2	0.849864	0.672402	0.562969	3.83975	4.22712	4.50928	4.18427	4.48938	4.85259
Brcc3	7.22253	8.02719	7.88705	10.4764	10.9873	11.3667	10.6106	11.0282	10.4313
Brd1	43.5163	42.3845	40.8725	18.4784	19.9374	19.7264	16.6689	18.864	18.3109
Brd2	122.335	110.425	126.253	75.6409	74.1849	76.4346	79.7013	78.0742	78.1213
Brd3	7.61328	7.37209	7.35761	14.3967	13.6693	14.6187	13.6531	13.7391	14.5044
Brd4	37.0949	37.2327	43.8934	31.9285	32.8086	34.2625	36.2962	36.608	35.0958
Brd7	18.1834	19.9023	22.1177	23.0776	23.0907	22.7165	23.1092	23.0575	23.8996
Brd8	13.8583	13.0054	13.7852	16.4801	17.4187	16.8768	17.8108	17.7172	17.9094
Brd9	20.4922	20.9681	20.683	21.6516	22.8186	22.0076	20.7694	21.4174	19.656
Brdt	0.378091	0.413517	0.451315	0.326012	0.252094	0.506312	0.349112	0.31755	0.370725
Brf1	23.8609	28.1195	28.2874	13.6877	14.323	15.1362	15.4631	14.2836	14.978
Brf2	6.15443	5.62465	5.24739	8.35878	10.0527	9.91609	9.06781	9.48453	9.89025
Bri3	13.9748	18.7553	18.1255	15.0488	15.4464	15.2962	14.1368	13.0491	13.8992
Bri3bp	4.77792	5.70321	5.78413	11.4504	12.5318	11.888	10.4615	10.1488	9.68039
Brip1	0.454903	0.81461	0.600694	4.97104	4.83741	5.52696	5.11198	5.07519	5.44024
Brip1os	4.78188	4.83434	4.80258	13.0278	12.0585	12.9534	14.7966	14.5493	14.9319
Brix1	20.889	19.3025	20.9121	56.4502	52.981	53.9875	53.0584	55.0694	55.1342
Brk1	111.114	128.14	121.141	82.8208	81.7039	86.3941	91.6222	92.5477	90.7266
Brms1	40.1077	37.1535	36.3243	34.7345	36.0966	35.0741	35.3141	35.6025	34.4806
Brms1l	4.17432	4.18229	3.37323	5.26198	5.04587	4.82267	5.40255	5.02561	5.41795
Brox	13.7554	14.8325	13.281	13.9693	12.9953	13.4032	12.1398	14.0701	13.4481
Brpf1	18.2199	16.9592	20.0995	16.9274	16.9752	16.9601	17.1088	15.7991	16.9329
Brpf3	6.16444	7.20749	7.51085	4.09334	4.51737	4.79457	4.6794	4.7589	4.78936
Brwd1	6.11107	6.08299	6.46272	3.27463	3.32975	3.44714	3.45835	3.51001	4.0065
Brwd3	1.869	1.78947	1.70894	1.52759	1.50075	1.64743	1.42188	1.54601	1.51861
Bscl2	23.4734	22.0635	22.3561	9.09905	9.58706	9.32447	12.5095	11.265	11.9971
Bsdc1	21.2498	22.2418	23.1678	9.31124	9.38526	8.72818	10.137	9.04231	10.1443
Bsg	77.9265	96.7222	93.9056	163.246	166.065	161.776	182.901	193.518	192.602
Bsn	0.4244	0.320944	0.297539	0.110551	0.0834605	0.0739806	0.145777	0.110307	0.0816635
Bspry	0.492568	0.764668	0.209987	3.97818	4.03197	3.46181	2.77674	2.74212	2.50465
Bst2	183.681	204.802	190.942	366.779	395.611	409.811	259.421	284.397	281.121
Btaf1	9.7217	8.66921	8.80984	17.9013	16.8526	18.1006	15.5518	16.8745	16.195
Btbd1	32.4649	37.8251	33.9653	25.976	27.5009	27.2637	28.0513	30.0827	30.2045
Btbd10	7.84277	9.80163	7.99578	10.7936	10.8612	9.8783	10.341	11.9663	10.9723
Btbd11	11.8621	9.65394	9.10535	1.44297	1.43057	1.2713	2.46023	2.18454	2.25408
Btbd19	13.5521	11.5685	12.7043	11.3784	11.9486	11.5758	10.8383	10.69	9.99886
Btbd2	19.9178	16.9518	15.2804	3.83073	4.22086	4.72781	5.77974	5.1102	6.32532
Btbd6	16.5359	13.8787	14.9959	6.65927	6.47575	6.55147	8.26002	7.696	7.34676
Btbd7	7.24147	7.88163	7.20866	4.18669	4.50062	4.69127	4.17034	4.45954	4.12745
Btbd8	0.398726	0.404854	0.343159	0.864917	1.0657	1.07029	0.743422	0.929681	0.861818
Btbd9	4.64933	5.04673	5.18955	5.17489	4.89565	5.24885	4.96466	4.93817	5.11721
Btd	5.30252	6.72174	6.34855	4.82266	4.06058	4.66524	5.60315	5.97454	6.51774
Btf3	482.432	536.293	494.403	601.3	570.216	587.59	514.364	552.027	524.666
Btf3l4	9.304	9.60842	8.88014	10.0848	10.6635	10.9524	8.90727	9.5802	10.5291
Btg1	356.574	376.498	414.915	45.5991	42.7991	48.5046	67.4464	68.7966	74.7584
Btg2	76.8837	72.4457	108.855	17.5853	14.4325	14.2908	20.6385	14.5009	15.131
Btk	0.809428	2.55366	0.73196	1.73143	1.64905	1.99503	2.66524	2.27247	3.57367
Btla	17.4897	12.1712	15.1806	58.8764	56.202	64.2025	81.196	82.1316	96.4123
Btrc	4.62948	3.5542	4.01768	2.57262	2.57716	2.47699	2.89194	2.77722	3.01059
Bub1	0.56949	0.829238	0.275716	18.7867	18.781	19.6808	16.5952	19.2194	18.6465
Bub1b	1.191	2.45417	1.1688	43.0578	42.7091	41.1834	37.3012	38.1542	38.7063
Bub3	36.127	46.6201	50.5465	90.1091	85.4411	86.6613	78.326	80.9831	76.6659
Bud13	13.6814	12.0773	15.388	17.8206	17.0538	17.6916	18.5208	17.0505	15.256
Bud23	22.5725	23.8776	24.1307	32.9384	34.534	34.2615	37.384	37.473	36.1602
Bud31	57.8945	62.1692	61.4273	87.6513	85.7412	85.0855	79.7359	87.0234	85.177
Bysl	12.1468	11.2394	11.8544	33.6846	33.6003	33.7884	31.1741	32.028	29.8097
Bzw1	103.968	121.072	126.839	168.771	155.447	161.898	141.426	157.655	162.296
Bzw2	85.0744	86.0142	89.652	116.485	108.007	106.132	103.924	107.098	112.074
C030006K11Rik	15.7543	12.8007	14.2427	9.74306	9.06079	8.62147	10.1153	9.95087	9.31915
C030034I22Rik	2.26937	2.18282	1.92204	0.731655	0.726571	0.757033	0.828781	0.610643	0.687695
C130036L24Rik	2.00657	1.28832	1.81071	1.09962	1.3907	1.31076	1.22552	0.962155	0.836923
C130046K22Rik	0.917027	0.819827	0.814791	0.625802	0.723254	0.809096	0.783308	0.652703	0.781195
C130083M11Rik	0.40365	0.553125	0.238921	0.865648	0.825756	0.644212	4.61311	3.99611	4.53453
C1d	12.5866	14.1714	12.513	16.6273	14.7374	15.7545	15.8964	17.5215	18.1179
C1galt1	23.7925	23.5955	21.4256	14.7737	12.7597	13.6279	13.3629	14.9307	14.2857
C1galt1c1	6.78268	8.06096	7.16871	8.0607	7.03995	7.39132	6.9059	7.66321	7.45082
C1qa	6.21596	12.803	4.11575	0	0	0	0	0	0
C1qb	4.33674	9.07306	4.03374	0	0.028686	0.0281042	0	0.0489956	0
C1qbp	95.5661	100.34	102.5	320.478	311.936	324.466	269.787	288.564	282.352
C1qc	5.37165	9.65512	3.36442	0	0	0	0	0	0
C1ql3	0	0.311629	0.130363	0.684057	0.740919	0.411994	0.839436	0.829409	0.814867
C1qtnf12	1.98476	9.82112	1.37342	7.01959	8.75041	7.79787	5.312	8.08706	7.28288
C1qtnf6	1.6589	1.63483	1.1718	1.22213	1.12173	0.99675	2.16757	1.54833	1.80777
C2cd2	1.89527	2.08456	2.41516	0.707206	0.806707	0.932326	0.893155	0.903444	0.829097
C2cd2l	6.18554	7.23587	6.27491	6.76348	6.92971	6.33848	5.4224	5.11976	4.84844
C2cd3	13.4005	12.5118	14.5838	8.65327	8.99161	9.10318	10.2753	10.5731	10.7799
C2cd5	11.9298	11.862	10.5227	11.1338	12.6099	12.0844	11.28	11.5951	11.8717
C3	0.916865	2.37941	0.473398	0.998442	0.721017	0.875447	0.350594	0.315769	0.387329
C330007P06Rik	12.594	12.1156	11.9627	14.3998	13.7771	14.2966	15.6506	16.4946	17.7717
C330018D20Rik	5.94753	4.83161	4.45632	5.91314	4.91759	5.25469	5.30085	5.50991	5.35742
C430042M11Rik	1.01636	1.13362	0.802115	0.732811	0.635311	0.603566	0.619686	0.805613	0.822194
C4a	0.184079	0.0943098	0.0998768	0.167017	0.188824	0.173432	0.203187	0.282197	0.242495
C730014E05Rik	2.04253	1.9011	2.82789	0.0572931	0	0.0862661	0.0439418	0.0501308	0.0946026
C77080	0.221583	0.244793	0.335174	0.316798	0.41972	0.471519	0.230405	0.320207	0.234492
C87436	8.40046	7.79709	9.02552	3.77913	3.77298	3.8323	4.09936	3.62806	3.97389
C8g	3.32023	1.70272	2.36861	0.775241	1.30674	1.10452	1.18917	0.940906	1.98206
C920006O11Rik	1.75942	1.10463	1.13984	0.598113	1.07242	0.943463	1.14683	1.2149	1.09342
C920009B18Rik	2.18897	1.76063	1.9819	1.71508	1.62851	1.42552	2.09459	1.73963	1.65948
C9orf72	1.82092	2.06289	1.47871	5.86606	5.98008	6.68593	2.31724	2.46337	2.70497
Caap1	9.31486	10.7116	10.2253	14.3483	12.4635	12.4461	12.4996	12.7598	13.056
Cab39	57.4278	60.5502	61.8109	68.6003	64.2471	68.0306	60.7524	66.4012	66.8122
Cab39l	16.0262	13.8231	13.176	14.7043	14.3347	15.2717	12.0025	13.385	13.3409
Cabin1	18.78	16.109	19.1356	16.4741	18.87	17.6388	18.2757	18.6419	18.3936
Cables1	0.340994	0.932362	0.234353	1.9879	2.90831	1.75415	2.23379	3.22799	1.80916
Cables2	15.5605	17.0605	17.7256	10.1598	11.0117	11.2308	10.3198	10.8733	11.5161
Cacfd1	9.52688	8.87235	9.15119	4.39532	4.51246	4.62637	4.265	4.0327	4.00342
Cacna1a	0.66613	0.594689	0.447232	0.584745	0.623081	0.516531	0.568073	0.498001	0.627597
Cacna2d2	1.11074	0.908511	0.900268	0.0780827	0.0628586	0.0727809	0.124051	0.102482	0.142745
Cacna2d4	4.40725	3.30034	3.34084	0.0467619	0.0638816	0.0938791	0.314813	0.245497	0.287406
Cacnb1	2.87356	2.38847	4.06122	0.184751	0.148141	0.209642	0.24643	0.168683	0.205585
Cacnb3	0.529327	0.344598	0.341905	0.932927	0.472676	0.493963	1.62762	1.04953	1.03261
Cactin	30.8003	29.9163	36.9651	34.3138	33.0179	33.2709	34.5939	31.4737	31.7021
Cacul1	17.7587	17.2309	18.046	13.5917	13.4936	14.2274	13.7367	14.2328	14.809
Cacybp	51.4547	65.1957	67.4557	126.021	120.852	121.35	110.81	115.024	113.297
Cad	19.1881	16.3267	17.8235	55.063	55.2937	58.1198	68.974	67.0701	65.6623
Cage1	0.797722	0.559273	0.908931	0.248748	0.254861	0.249693	0.248844	0.312283	0.517881
Calcb	0.0789982	0.0830771	0	0.803264	0.921767	1.06434	1.15822	1.68683	1.35288
Calcoco1	20.2101	20.2064	20.5001	3.29454	3.39794	3.06535	5.5321	4.61614	4.46403
Calcrl	4.3486	3.39188	4.57959	9.50914	8.71975	9.11944	4.13464	3.58057	3.75565
Calhm2	2.13264	2.54829	2.21362	1.76497	1.83926	1.18112	5.27584	4.5142	5.15612
Calhm6	22.8621	20.1401	19.0163	7.71312	7.52219	8.11521	3.26459	3.62441	4.41041
Calm1	175.162	182.982	201.715	188.45	177.642	182.117	148.649	156.003	153.418
Calm2	180.71	197.478	198.573	223.79	214.966	218.21	205.288	220.057	208.182
Calm3	83.2758	85.6391	87.9952	89.971	94.8071	93.6432	86.9349	86.318	79.3772
Calr	343.352	306.655	340.332	504.13	483.564	491.499	505.989	501.324	516.304
Calr3	0.469113	0.514784	0.354128	1.17798	1.56392	0.965952	1.00527	1.14686	0.753381
Calu	38.7752	40.8979	37.2224	65.2325	61.8675	62.4801	58.7851	58.6975	62.0867
Camk1d	9.15537	7.91364	8.37367	3.4606	3.17038	3.06383	3.35483	2.6633	2.99958
Camk2a	0.666634	0.845242	0.823444	0.0230755	0.0295533	0.00579079	0.0575188	0.0454293	0.0857303
Camk2b	3.26532	3.13337	3.53347	0.178068	0.266065	0.260669	0.256072	0.246695	0.33078
Camk2d	8.92434	6.97952	7.59569	5.39155	4.51734	5.23862	6.40696	6.02447	6.86114
Camk2g	19.9369	19.1387	20.8795	7.62896	8.28713	8.20965	8.14127	7.12028	7.72073
Camk2n2	0.118559	0.249361	0.0321636	2.04939	1.6057	1.69414	2.08958	1.89868	1.37349
Camk4	6.80706	6.92844	8.33302	6.09118	6.22291	5.5658	5.33691	6.12588	5.73253
Camkk1	2.75817	2.48915	2.63217	0.190947	0.285309	0.215632	0.408839	0.334154	0.367842
Camkk2	6.27342	6.21855	5.97248	8.54947	9.42693	8.08684	8.46317	8.41024	8.5516
Camkmt	1.5002	1.41677	1.509	0.412351	0.433904	0.542568	0.465841	0.589961	0.708479
Caml	16.2732	16.8445	19.7993	17.9173	19.5222	19.6408	18.2371	15.229	17.3132
Camsap1	5.09025	4.84514	5.40118	6.40235	6.68909	6.53808	5.76742	6.25159	6.20204
Camsap2	4.78567	4.6283	4.73356	4.35625	4.71895	4.54772	4.24015	4.49778	4.0412
Camta1	0.615058	0.523612	0.667431	0.494363	0.503462	0.487273	0.550466	0.44038	0.467157
Camta2	10.838	9.97858	12.3026	4.60489	5.30062	4.55339	5.99973	5.81149	4.86446
Cand1	16.9462	14.0259	15.4557	24.565	23.4443	25.0703	20.9747	23.293	23.5233
Cand2	1.87447	1.08944	1.6182	1.111	0.987306	1.28023	1.99982	1.79543	1.94212
Cant1	35.0725	32.8178	31.6717	14.6096	15.1235	15.7458	16.7822	17.014	17.2076
Canx	75.5356	77.7524	77.3722	183.901	183.296	182.061	171.783	172.798	182.108
Cap1	275.558	295.602	306.479	185.935	169.857	181.453	195.547	186.466	196.553
Capg	8.44403	11.9651	8.5823	28.62	26.5811	28.8582	40.2159	35.8632	39.2437
Capn1	66.5711	73.9213	80.8533	24.8497	27.1961	27.4608	27.5822	27.2743	26.3662
Capn10	2.85283	3.38904	2.79478	6.41399	6.98992	7.65701	5.89163	5.83778	5.07365
Capn15	5.92197	5.9161	7.04086	4.86972	5.15672	5.30972	5.19756	5.2152	5.04122
Capn2	27.0843	25.2029	24.1214	12.688	13.6298	12.5866	11.446	11.9496	12.375
Capn3	0.63185	0.45062	0.567437	0.124064	0.17251	0.23128	0.326237	0.240371	0.460923
Capn5	0.224743	0.910372	0.216782	0.155733	0.235872	0.237885	0.114249	0.159963	0.212426
Capn7	16.2328	18.006	15.6591	12.4503	12.9126	12.1148	11.564	12.2065	12.4202
Capns1	129.213	135.531	142.033	76.2424	74.6886	78.5429	87.636	84.8001	87.0757
Caprin1	46.1252	50.7084	51.5897	85.9835	83.171	85.1007	74.5104	77.7707	76.7353
Caprin2	0.822248	1.00161	1.11533	1.62198	1.63615	1.54422	1.95578	1.8362	2.19504
Capsl	0.241003	0.309768	0.479462	2.05846	3.24727	1.93509	2.25538	2.00126	2.07713
Capza1	97.8473	100.023	101.566	84.5825	83.7236	84.933	87.3451	93.367	95.3186
Capza2	70.0922	79.1241	69.0788	109.945	103.36	108.026	77.3439	88.4961	87.4765
Capzb	231.232	229.36	244.535	176.794	177.952	170.698	211.211	201.403	191.406
Car1	14.0971	45.6809	13.3481	0	0	0	0.0189957	0	0
Car12	3.71187	2.3371	2.3746	7.9104	8.36049	6.72142	6.64754	6.96518	6.52398
Car13	0.0991687	0.231753	0.035871	1.33104	1.36375	1.07967	0.474338	0.541147	0.743704
Car15	2.71661	2.09745	3.28377	0.615395	0.60186	0.786206	0.686526	0.660842	0.531166
Car2	4.70342	21.2081	5.42159	0.333386	0.325314	0.239037	0.255695	0.263927	0.262137
Car7	0.599785	0.408134	0.899715	0.473546	0.205836	0.187257	0.220117	0.138116	0.343571
Card11	44.9102	33.7341	47.7417	8.87749	8.7568	9.48468	11.2364	11.2536	11.7852
Card19	21.4094	23.0947	22.2067	6.03583	5.35699	5.24836	6.33945	6.22317	4.6658
Card6	31.1801	25.9345	26.9007	2.51043	2.49524	2.38301	3.41655	3.88582	3.43558
Card9	1.5841	1.2245	1.49861	0.165204	0.101558	0.281913	0.253411	0.144551	0.19095
Carf	0.807354	0.506202	0.434489	0.720815	0.787766	0.836106	0.728929	0.789549	0.859598
Carhsp1	3.69445	7.17196	4.37086	21.6335	19.8753	23.3492	26.8353	26.1058	27.8121
Carm1	10.7807	10.4143	12.1856	31.4379	32.9388	33.9581	28.0751	28.1802	28.4294
Carmil1	0.0146541	0.113012	0.0397549	0.852309	0.757229	1.28033	0.484554	0.292046	0.487155
Carmil2	35.8319	29.2131	36.1439	23.7301	25.7831	25.4502	32.0276	27.2813	31.6448
Carnmt1	5.46327	5.59037	4.15507	12.2405	11.5346	11.6553	12.0774	12.0758	11.9669
Carns1	4.91256	4.11551	6.22455	1.33204	1.54835	1.62642	1.80428	1.62901	1.92936
Cars	7.50056	9.83086	9.72615	69.4075	68.7642	70.8172	35.5084	38.6293	33.5423
Cars2	11.7281	14.0688	12.7267	12.414	13.5408	12.2096	13.5448	12.9673	14.5114
Casc3	28.5849	29.865	30.2146	30.6866	31.0515	30.3306	30.8654	29.5391	29.9927
Casd1	10.061	11.6357	10.5282	4.5975	4.98669	4.91562	6.1219	5.76553	6.40449
Cask	0.263623	0.302728	0.305801	0.255115	0.23108	0.207837	0.221186	0.14558	0.189256
Caskin2	0.812751	0.86882	0.829565	1.11934	1.26758	1.21559	1.87263	1.6839	1.41052
Casp1	9.26723	7.8177	5.06905	8.2126	7.93302	9.04358	7.53659	6.64967	7.21887
Casp2	19.2952	18.5476	18.9636	21.4764	20.0569	21.1448	18.0235	18.2935	19.8281
Casp3	8.40035	15.8718	9.02087	114.294	105.346	103.626	110.603	116.109	114.063
Casp4	4.04513	4.4827	2.43551	20.5286	18.7493	19.882	15.2725	14.3587	17.0711
Casp6	13.1899	15.966	17.0526	6.18192	6.3768	5.59539	6.95929	6.14255	5.89966
Casp7	6.47052	5.78392	5.26612	10.3032	9.10037	10.7254	12.8373	11.5597	13.7101
Casp8	45.5242	45.9041	50.7262	40.675	41.6528	39.5426	36.4981	36.3568	37.1715
Casp8ap2	11.2885	9.99051	11.009	17.1176	15.837	16.2262	16.0828	16.4187	17.0914
Casp9	2.84572	3.35477	2.97171	1.95018	2.16056	2.02921	1.73285	1.71333	1.89806
Cast	46.5711	46.1192	50.4238	24.1638	22.4294	23.6739	28.9753	27.621	30.9271
Castor1	5.62488	5.11137	5.29175	1.84594	1.91142	1.7741	2.48512	2.37121	1.99418
Castor2	1.20921	1.24077	1.09493	0.442962	0.413803	0.379256	0.804375	0.723875	0.779824
Casz1	0.623232	0.578147	0.465988	0.927381	0.899498	1.01779	0.678076	0.603177	0.60231
Cat	35.2574	37.7201	42.7531	18.0538	16.8588	17.1372	18.8184	19.0093	19.8971
Catsper2	1.03155	1.04331	0.899178	0.687797	1.01477	0.690411	0.485315	0.674033	0.579204
Cavin3	0.111106	0.10386	0	2.47036	2.19154	4.50588	1.45567	1.37073	1.66645
Cbarp	5.64089	4.4481	5.57044	4.5792	5.01863	4.61544	6.44122	5.32044	5.20607
Cbfa2t2	4.69977	4.4254	4.5235	3.56884	3.45341	3.84266	3.14268	3.34511	3.34938
Cbfa2t3	0.443725	0.926581	0.289941	0.0310493	0.0556718	0.0116877	0.0684645	0.0339598	0.064086
Cbfb	70.2307	83.6605	84.1661	80.0276	74.5473	78.6168	77.5652	80.3661	80.438
Cbl	16.5434	13.5428	10.8215	10.4471	10.8659	10.7798	12.0049	11.7962	11.3362
Cblb	22.2087	21.5413	21.08	39.7786	41.6329	35.179	46.3482	45.4367	38.1656
Cbll1	8.19326	7.14701	8.41757	7.24335	7.64268	8.03745	6.99897	6.90482	7.2857
Cbr1	36.6976	36.818	45.8492	9.89336	9.72637	10.2467	14.8468	12.4345	14.1169
Cbr4	6.71357	6.35538	5.39922	18.324	15.7352	20.5363	14.7767	15.9848	15.8149
Cbwd1	4.83716	4.94119	3.89578	19.1206	17.9528	18.6378	15.2071	15.8965	14.9231
Cbx1	24.0383	28.4886	29.0626	41.5794	43.5495	44.4258	43.3549	39.2108	39.946
Cbx2	2.28819	2.85353	2.85659	4.6945	3.72133	4.29071	4.59224	4.1797	3.767
Cbx3	57.421	56.4583	62.3905	86.418	83.9958	80.7125	80.2253	83.2878	79.317
Cbx4	41.0617	35.7798	44.3201	16.5343	15.1978	16.3583	13.2377	13.1195	12.433
Cbx5	5.1383	5.09356	4.93598	33.2564	34.2423	33.2693	29.6345	30.3551	29.9089
Cbx6	7.82417	8.21837	7.41587	8.92856	10.5719	10.1582	12.0773	11.4158	11.7269
Cbx7	36.9211	28.8593	26.1114	11.1437	12.7422	10.5104	10.661	9.66648	9.19145
Cbx8	11.7022	11.8953	14.2379	2.99555	3.56933	2.87329	3.31858	3.18412	2.98608
Cby1	7.64038	8.54672	9.43328	10.1375	9.39607	8.59552	16.1434	13.6074	15.4163
Cc2d1a	12.446	12.846	13.8986	7.32685	8.23455	7.17213	7.91769	7.16871	7.31465
Cc2d1b	37.975	31.8205	35.9258	27.147	27.5155	28.4399	27.8693	27.9016	28.7885
Ccar1	19.8476	20.9527	23.7752	50.9684	48.9537	48.8063	51.0713	56.2111	54.7993
Ccar2	30.9196	26.5394	26.9845	23.2406	26.8385	24.6859	26.0939	24.0519	25.2159
Ccdc102a	11.3302	12.9269	16.4291	4.50765	5.66308	4.64598	4.32151	5.12974	3.86552
Ccdc107	29.0354	19.9309	21.782	23.1252	26.1058	21.3454	18.8721	18.3737	18.0264
Ccdc112	0.0542637	0.20924	0.0441632	0.706253	0.554015	0.642474	0.685553	0.888323	1.06595
Ccdc115	32.1814	30.5618	27.9809	37.7986	36.1829	34.2116	38.6675	33.1526	33.5564
Ccdc116	0.364001	0.329888	0.35646	1.58159	1.91644	1.96456	1.41242	1.61136	1.78872
Ccdc117	38.1657	33.9639	45.174	17.6315	15.8207	15.3356	13.0069	12.6361	12.5082
Ccdc12	108.487	112.044	116.218	63.9275	64.0715	62.0541	61.9374	56.1336	57.7209
Ccdc122	0.688221	0.248562	0.294203	1.79825	1.68602	1.61777	1.83459	1.67736	2.36703
Ccdc124	47.8001	49.5078	56.4418	64.3978	64.2424	62.0541	63.8074	63.6803	54.5396
Ccdc125	12.4179	12.931	12.9418	2.50248	2.41178	2.32846	3.71593	3.45943	3.45286
Ccdc126	8.32385	7.4513	7.14446	1.84897	1.72457	1.62559	1.50611	1.33889	1.3686
Ccdc127	3.33007	3.09229	2.74732	6.97484	6.94408	7.00495	6.78864	6.83124	7.02033
Ccdc130	8.6017	7.7869	8.40264	5.40099	5.46073	5.07819	4.67792	4.71334	4.11787
Ccdc134	11.4383	11.3282	10.2432	12.3759	14.1764	14.6596	18.2794	19.036	19.3164
Ccdc137	11.679	11.722	11.463	24.8375	26.5843	23.2	24.9267	24.3694	24.4276
Ccdc138	0.847485	1.29635	1.2039	1.80494	1.86214	1.79922	1.44201	1.50253	1.59365
Ccdc14	1.138	1.01189	0.622472	4.06408	4.68061	4.72923	3.23823	3.60213	3.6225
Ccdc141	0.132084	0.113648	0.0521204	0.571405	0.375288	0.563772	1.19488	0.880295	1.18946
Ccdc142	6.71555	6.01934	5.94325	1.27432	1.54855	1.44773	1.56832	1.75463	1.57404
Ccdc15	1.18854	0.696266	0.78567	1.55577	1.61003	1.5146	1.47304	1.44109	1.562
Ccdc157	0.995681	1.00314	0.960413	0.947927	1.02655	1.05993	1.16876	1.27564	1.32747
Ccdc162	0.578489	0.589581	0.557998	0.0697144	0.124999	0.11809	0.233925	0.190623	0.161877
Ccdc163	3.51899	3.42723	3.19787	5.1046	6.08247	6.2139	3.74201	5.42886	4.42392
Ccdc166	6.01296	5.56197	5.87589	2.65049	2.30895	2.66056	2.05248	2.12869	2.19882
Ccdc167	1.62868	1.29756	1.373	0.947106	1.2228	1.09908	1.01192	1.07301	1.22488
Ccdc17	1.49868	1.19701	1.44102	0.262338	0.268786	0.247845	0.473422	0.472589	0.31851
Ccdc171	1.26047	1.14598	1.39278	0.561823	0.614006	0.432367	0.459625	0.520265	0.514092
Ccdc173	0.834159	1.46205	1.54835	1.08925	1.22579	1.23678	2.19125	1.14057	1.93125
Ccdc174	27.8985	27.2465	29.8751	17.6802	17.7182	18.3655	16.0428	16.0857	16.2962
Ccdc18	0.220303	0.160172	0.159375	1.40046	1.58448	1.45242	1.50171	1.60287	1.88502
Ccdc181	5.55142	3.38621	3.24042	4.76034	5.16129	5.26936	4.30119	4.80715	4.67042
Ccdc184	0.0326304	0.125822	0	0.703396	0.639097	0.346373	1.88309	2.0438	1.20528
Ccdc186	4.65993	4.68782	4.75626	4.68676	4.50244	4.46886	3.46594	3.37965	3.4065
Ccdc191	4.51639	3.60515	4.41426	3.69083	4.01625	3.53451	2.96739	3.04383	2.98411
Ccdc22	6.77094	7.7464	8.49898	6.13808	6.21875	5.70755	5.20158	5.25087	5.55401
Ccdc25	19.5024	20.0369	19.5152	31.3815	31.2569	29.9264	31.8501	33.4942	32.509
Ccdc28a	7.56797	7.76707	7.91576	2.11838	1.94261	2.10293	2.49543	2.06861	2.23207
Ccdc28b	4.6593	6.21601	5.84145	3.12776	2.90302	3.47208	4.51554	4.34661	5.22533
Ccdc30	2.39504	2.28973	1.92517	0.537901	0.692262	0.348989	0.58864	0.390301	0.590318
Ccdc32	13.3705	15.0153	14.4649	6.82656	7.58708	7.54936	8.41774	8.50417	7.38278
Ccdc34	2.88593	3.61147	2.55922	11.9398	12.3625	11.9345	12.2841	13.5725	13.3691
Ccdc38	0.324119	0.253969	0.28965	0.279164	0.27808	0.23352	0.178424	0.352827	0.268891
Ccdc40	0.17434	0.233343	0.0687946	1.30858	1.47944	1.35885	1.68591	1.77108	1.84142
Ccdc43	14.8072	14.723	14.9957	21.9462	19.7538	19.6357	17.9007	19.0972	18.5945
Ccdc47	38.8699	38.9781	37.8155	50.8132	51.5001	47.4945	51.7716	48.8707	52.5525
Ccdc50	4.6689	5.81712	4.04849	79.8089	76.976	80.8165	76.2358	84.1298	85.5475
Ccdc51	4.12162	3.93433	4.45538	6.53783	6.88348	5.96724	5.11318	5.04354	5.1102
Ccdc57	0.0560444	0.117876	0.10947	1.58651	1.6909	1.35457	1.66436	1.80304	1.90452
Ccdc58	10.0191	9.00325	8.17943	30.6321	33.3497	32.2681	39.7884	42.1469	39.6014
Ccdc59	37.5752	37.563	38.5945	51.4109	47.5039	46.1664	40.2	41.5468	42.3029
Ccdc6	5.81935	6.09565	5.78365	14.3976	15.7858	15.4995	12.2813	12.0432	11.8172
Ccdc61	8.48814	7.91249	8.82115	6.93544	7.23194	7.06985	8.96368	8.00603	8.3413
Ccdc62	0.765779	0.713573	0.746836	0.40214	0.508971	0.332433	0.501951	0.455359	0.338518
Ccdc66	5.20328	4.34496	4.86174	7.28891	8.95306	7.67506	9.27159	8.70274	9.03529
Ccdc69	22.0919	24.1619	26.4721	7.23185	6.40528	7.32492	7.28405	8.06221	7.48127
Ccdc71	14.4923	15.1993	15.4195	14.5107	14.7692	15.1912	14.7238	14.1308	13.9742
Ccdc71l	9.94079	11.1048	9.95366	9.42538	9.89332	9.14757	6.99501	7.2447	6.62083
Ccdc73	0.356473	0.23641	0.376373	0.211602	0.192714	0.173072	0.240432	0.164578	0.278225
Ccdc77	4.3206	4.3183	4.56292	9.33041	9.69905	9.12437	8.76863	8.65824	9.17131
Ccdc82	22.1826	19.6728	20.1701	12.6397	14.5607	13.187	13.0867	14.3438	14.6073
Ccdc84	5.50958	3.8837	5.06892	5.62657	7.1624	5.94135	7.22967	5.69044	6.11331
Ccdc85b	11.8372	11.0107	13.426	4.83204	5.26742	4.6389	4.42243	4.41849	4.29087
Ccdc85c	1.15739	1.28581	1.20764	4.63499	5.09024	4.60172	4.48248	4.19498	4.06583
Ccdc86	8.51573	7.20337	9.18594	23.2929	22.0304	22.7408	22.7987	22.0652	20.6838
Ccdc88a	0.127974	0.335273	0.131562	0.309562	0.443477	0.461982	0.63663	0.668769	0.802913
Ccdc88b	51.7982	50.1052	58.1629	33.6459	37.0401	33.1731	35.2228	32.4394	31.9516
Ccdc88c	32.2356	27.7326	30.4745	10.2483	11.4851	10.9331	10.1247	9.80825	9.46333
Ccdc9	40.4659	32.0074	38.1298	31.5597	32.5808	30.6836	27.9668	26.4867	25.1518
Ccdc90b	6.38064	5.94227	5.83886	4.9192	4.22654	4.33523	4.58981	4.82957	4.71687
Ccdc91	9.47799	9.86668	9.87989	5.57214	5.2064	5.52296	5.51003	6.43942	6.93432
Ccdc92	5.86141	6.34118	6.7809	2.24698	2.09163	1.9667	2.8057	2.42163	2.28495
Ccdc93	7.15672	6.40859	7.06166	5.49798	5.47166	5.42054	5.52653	5.44414	5.35134
Ccdc97	21.6493	22.4092	23.8787	11.8338	13.4155	12.4595	14.3442	13.286	12.5746
Cchcr1	1.69293	1.20221	1.17337	4.53116	5.88963	5.44913	6.22136	6.6856	6.89506
Ccl1	0	0.158258	0	9.97676	1.94406	2.27327	7.88655	2.57067	1.92025
Ccl22	0.440619	0.367753	0.113842	0.921656	1.25908	0.445446	0.772329	1.9713	0.507281
Ccl25	1.16321	1.00371	1.84484	1.40719	1.29262	1.58301	1.32117	1.27373	1.28196
Ccl27a	0.234484	0.328788	0.470734	0.48639	0.429944	0.536105	0.475448	0.45062	0.779508
Ccl3	22.5584	23.1667	11.4828	731.071	497.007	582.759	638.007	606.916	541.004
Ccl4	23.8352	20.3837	9.18388	457.415	345.675	412.19	624.812	585.086	602.714
Ccl5	299.191	323.042	104.21	150.939	130.912	104.826	83.9776	80.0671	55.5075
Ccl6	8.97031	11.5576	2.44072	0.365922	0.46313	0.0864263	0.231123	0.18834	0.124396
Ccl9	2.02118	4.61418	1.00069	8.67278	3.85338	3.08414	6.38375	4.63048	3.13898
Ccm2	84.0691	79.4263	96.0096	31.1447	30.5705	33.4603	32.3149	33.6142	33.2451
Ccn1	0	0	0	2.36242	1.40544	1.83592	3.6121	3.52073	2.80609
Ccn4	0	0.00527735	0.00816833	0.973579	0.589721	0.63308	0.61051	0.498264	0.343759
Ccna2	1.31688	3.59041	1.1481	71.7715	68.7794	68.1198	57.0124	66.0678	61.5073
Ccnb1	1.1977	2.6456	0.872389	108.437	107.137	103.048	73.6071	83.0402	79.4771
Ccnb2	2.49047	5.28998	2.11386	41.9817	43.6095	41.5372	38.8136	38.629	40.3237
Ccnc	5.68798	5.28045	5.01147	9.73486	8.72736	9.62272	8.54609	9.20503	9.01841
Ccnd2	49.545	53.1232	61.2577	145.803	137.393	141.148	129.893	119.4	128.422
Ccnd3	65.3871	77.8337	83.5622	77.2193	76.8471	74.9592	71.9275	64.4546	66.756
Ccndbp1	52.7078	51.8576	54.1806	18.352	19.0604	18.3497	20.8035	19.8094	20.513
Ccne1	9.0333	12.6118	9.65494	70.3683	71.1264	67.8281	53.3398	54.34	50.7511
Ccne2	0.424824	0.504672	0.230499	7.28584	6.46172	6.957	6.77331	6.53461	6.20541
Ccnf	0.527241	1.45278	0.745108	23.7482	25.4049	24.1288	26.3075	25.623	25.5355
Ccng1	28.2126	31.9115	27.2448	32.7002	27.7731	29.0962	148.95	142.426	159.774
Ccng2	24.7582	30.6136	23.3944	6.27116	6.3491	7.32756	10.3704	9.86827	10.5391
Ccnh	14.4232	15.9635	14.6384	27.0236	24.2859	27.0366	26.4815	25.6125	28.3586
Ccni	95.2393	98.8741	101.084	51.3801	47.8879	49.4507	43.7354	47.1658	45.0588
Ccnj	2.81726	2.06588	2.12812	2.49415	2.92881	2.32479	2.34147	2.04064	2.21963
Ccnk	27.8634	26.7615	27.2281	32.0018	33.3418	32.2766	36.4696	37.3829	35.9613
Ccnl1	97.679	88.6544	106.798	41.0704	42.8459	43.907	38.3299	41.392	44.2147
Ccnl2	43.7087	41.0619	47.5995	45.4784	54.7923	47.7603	52.0244	47.5014	48.5405
Ccno	0.344333	0.227207	0.659388	0.49429	0.590845	0.562324	1.3395	0.864997	1.10184
Ccnq	28.9953	29.4477	29.9484	22.5004	20.3884	18.9356	16.8309	17.9641	18.3053
Ccnt1	9.37874	8.27279	7.82381	17.2409	16.3716	15.8861	14.3318	14.2755	13.2787
Ccnt2	19.9723	16.7239	20.1358	13.8187	15.4381	15.0456	13.8435	14.4772	14.6767
Ccny	22.0694	23.8424	22.2881	14.7815	14.4796	14.9076	14.6536	14.7786	14.4716
Ccnyl1	3.70238	3.51558	3.11544	4.67079	4.98047	5.40985	4.06051	4.91906	5.29575
Ccp110	2.13884	1.9714	1.89898	8.68097	8.84446	8.40863	12.1822	12.2905	12.31
Ccpg1	30.1641	26.1937	27.8863	5.68953	4.27589	4.25699	6.51096	5.89775	5.96147
Ccpg1os	3.21564	2.70534	3.19867	1.30788	1.07202	0.787711	1.27059	1.94545	1.33174
Ccr2	4.57375	7.0961	1.02251	0.577025	0.282368	0.285286	0.38311	0.286356	0.327076
Ccr4	0.87258	0.994103	1.93815	15.9483	22.7151	22.054	8.23393	10.4708	11.94
Ccr5	4.54523	1.69345	0.789163	3.69732	1.68845	1.80267	2.43061	1.43269	1.48265
Ccr6	0.621123	0.371424	0.535246	0.133743	0.197933	0.164085	0.30773	0.481099	0.515289
Ccr7	250.826	253.6	356.782	152.576	153.424	137.823	202.1	190.88	183.207
Ccr9	19.2673	23.8499	41.5342	0.0211131	0	0.0353222	0.0593744	0.0123158	0.0929656
Ccrl2	0.996839	1.8834	0.623365	8.71351	8.91359	8.88458	2.7301	3.11463	2.38284
Ccs	35.0144	36.9483	36.2404	19.2417	20.8232	18.992	27.2278	23.8984	23.2013
Ccsap	5.78806	5.39635	5.07984	4.13835	4.04541	4.00483	3.88986	4.0619	3.50529
Ccser2	10.5704	10.675	10.7404	4.68113	4.64693	4.67125	5.16345	5.01571	5.32419
Cct2	213.18	222.097	225.121	436.82	409.915	421.979	335.731	364.194	345.917
Cct3	126.44	154.273	153.009	353.589	348.152	349.764	278.458	301.758	284.53
Cct4	149.654	155.301	156.252	332.066	316.693	318.004	254.225	276.798	273.142
Cct5	178.18	180.51	174.021	342.6	326.551	341.909	261.662	283.249	275.374
Cct6a	121.967	132.147	130.974	421.12	393.28	387.879	324.55	348.397	333.754
Cct7	140.184	142.457	141.661	311.239	298.378	296.301	248.861	266.286	250.268
Cct8	142.012	150.704	154.795	336.14	321.104	319.276	282.873	305.431	295.673
Ccz1	24.6376	26.8358	22.1902	46.8973	43.7355	43.8483	41.3693	44.551	43.5656
Cd101	3.08182	2.05719	1.27188	0.673397	0.70361	0.789731	0.674993	0.51921	0.506418
Cd151	2.73843	3.03209	2.80767	2.18149	2.91194	2.28231	3.01634	2.67498	2.56205
Cd160	9.63617	11.3639	12.0798	9.41795	8.43875	9.95872	17.8293	16.9214	21.868
Cd163	0.346822	0.462583	0.321278	0	0.0141003	0.00690718	0.00527751	0	0.005681
Cd163l1	13.9385	6.51733	11.556	0.187928	0.146702	0.15271	0.610853	0.195755	0.310307
Cd164	152.06	159.36	165.678	93.0565	91.7067	98.4643	83.8694	90.7699	90.2996
Cd180	0.50404	1.18552	0.582248	0.0132262	0.054205	0.0265529	0.0304321	0.0462911	0.0327587
Cd19	1.66905	1.21389	0.457024	0.0634434	0.169007	0.0636844	0.223831	0.166537	0.178089
Cd1d1	16.9659	20.8428	20.2263	0.601416	0.583766	0.25419	0.740451	0.526232	0.587997
Cd2	294.552	294.95	366.923	148.658	160.921	146.077	123.734	131.422	124.785
Cd200	1.48949	3.17819	1.59875	164.188	148.24	178.111	136.209	140.275	154.06
Cd200r1	1.62763	2.11317	1.85345	0.424987	0.301453	0.196893	0.714582	0.715113	0.48582
Cd200r4	3.10691	2.49163	2.1102	0.163639	0.391209	0.328522	0.334681	0.493184	0.360269
Cd22	1.99402	1.25939	0.484993	0.0279662	0.0644704	0.0140362	0.0911585	0.0244701	0.0173167
Cd226	42.0164	39.6869	40.2887	21.812	20.4125	22.5436	25.8895	25.6101	30.7316
Cd244a	0.647121	1.70133	0.43889	0.0329001	0.050563	0	0.0567747	0.0575744	0.0611153
Cd247	78.9668	81.7887	93.3199	31.6412	28.6915	28.8373	37.5753	33.9582	38.4199
Cd24a	6.38185	23.2074	7.96974	4.6807	4.42952	5.67235	8.94219	9.51659	11.4246
Cd27	120.914	120.269	121.085	64.5062	66.0313	62.7235	86.8539	80.9823	88.0861
Cd274	11.5728	10.3763	11.0735	22.8976	20.9968	20.878	25.7201	23.4028	26.6554
Cd28	28.8969	20.6912	30.794	72.8885	66.8158	71.3831	79.9884	76.4067	80.0212
Cd2ap	22.8172	18.4788	18.467	15.1428	14.6703	15.7233	15.8864	16.2754	17.3514
Cd2bp2	35.984	34.6343	35.4993	38.67	38.9436	38.8435	37.6846	35.6625	34.3624
Cd300a	1.85769	4.45974	0.875581	0.015264	0.0469175	0.015322	0.0702417	0.0400675	0
Cd320	3.09964	4.53377	4.2685	7.7562	9.28441	9.23745	7.0678	7.51453	7.41796
Cd36	0.203199	0.664814	0.115501	4.05359	2.05645	1.50118	1.52128	0.847111	0.636839
Cd37	139.592	137.499	165.353	24.7143	26.4675	25.9307	32.2492	32.8578	31.5572
Cd38	1.77821	2.30768	0.848487	0.307762	0.346859	0.267741	0.196702	0.421886	0.296438
Cd3d	500.918	521.524	510.058	158.011	149.512	157.748	192.433	178.338	186.999
Cd3e	281.4	309.021	368.698	124.063	121.33	123.959	186.333	180.836	188.88
Cd3eap	12.3841	11.0071	11.5109	20.2853	21.0236	21.2327	19.5373	21.1933	20.9856
Cd3g	635.159	615.481	704.158	138.444	136.429	139.728	191.368	179.326	189.36
Cd40	0.298192	0.43305	0.277357	0.866301	0.692322	0.713066	0.558115	0.348682	0.658002
Cd40lg	14.9561	11.3593	23.0579	6.7012	4.71239	6.32952	15.3808	11.5539	14.7398
Cd44	7.82947	11.7275	6.27914	46.5722	42.8773	45.7174	43.3209	45.414	47.6756
Cd47	90.3312	86.666	79.3715	107.586	109.275	105.175	75.02	77.6428	74.2466
Cd48	115.54	116.288	114.531	50.9175	59.6592	54.2523	54.7514	60.5327	64.6341
Cd5	114.472	117.942	128.604	235.788	242.548	255.849	289.841	299.214	307.635
Cd52	1551.65	1343.07	1387.93	483.923	431.093	508.585	558.259	543.546	626.409
Cd53	207.796	220.555	238.014	206.009	190.445	194.667	179.618	183.759	184.371
Cd55	51.179	46.8251	41.6243	1.28078	0.88734	1.1877	7.63401	4.94163	6.7977
Cd55os	1.88588	1.32217	1.72512	0.0507131	0.0519595	0.0381793	0.573703	0.255147	0.293082
Cd5l	1.67886	3.98881	0.708484	0.151741	0.186564	0.182781	0.0698279	0.238989	0.150333
Cd6	132.693	132.032	149.034	142.139	154.526	150.053	193.685	201.095	200.637
Cd63	1.72576	2.7938	0.715036	0.867817	1.0199	0.922357	1.31159	0.982663	0.653254
Cd68	4.90593	6.3449	4.49702	2.10691	1.98092	2.01539	3.21284	3.03639	3.68358
Cd69	233.427	246.761	446.958	171.061	164.403	190.335	135.483	143.22	154.027
Cd7	138.218	188.043	198.477	0.178325	0.121805	0.23867	0.888997	0.676139	0.760664
Cd70	0.0902569	0.031639	0	1.72536	1.05314	1.28972	4.1388	3.85448	4.60676
Cd72	43.0292	37.4698	42.5232	0.802046	0.800687	0.743163	1.46687	1.56551	1.0357
Cd74	46.4302	108.932	29.8107	50.8534	52.1256	51.0905	28.9338	33.1619	34.3019
Cd79a	10.8079	32.1967	6.99575	0.370175	0.410879	0.0928954	0.828074	0.593815	0.53483
Cd79b	16.2364	29.3668	17.016	1.30569	1.10624	1.51229	2.54205	2.50463	2.25961
Cd80	0.107779	0.226688	0.064976	4.22779	4.35166	3.35401	11.0651	13.5015	12.9646
Cd81	3.77979	9.65219	3.93866	8.95931	9.20037	12.1001	38.8707	35.6866	48.9367
Cd82	140.76	139.139	158.026	155.456	159.338	149.578	137.731	126.777	124.917
Cd83	1.54406	2.74986	1.54073	36.4101	29.4653	28.4185	26.364	25.7697	25.9124
Cd84	16.337	16.9803	16.2112	6.34309	5.7493	5.97018	7.24241	7.0123	8.04511
Cd86	1.33196	2.06699	1.39665	0.779132	0.498925	0.892074	0.830991	0.660428	1.13574
Cd8a	364.928	333.579	352.423	94.8026	93.4598	95.5098	151.525	152.164	150.024
Cd8b1	877.729	837.965	975.967	151.209	137.69	142.649	184.05	175.787	172.017
Cd9	13.5231	18.4054	16.5693	12.9629	10.5829	11.9754	14.0021	13.1726	14.2199
Cd93	0.446498	0.870878	0.335436	0.0558776	0.05248	0.0233708	0.0607129	0.0407436	0.0730434
Cd96	93.0527	92.3668	98.7455	13.6904	14.5496	13.6001	16.1522	18.3404	19.1305
Cd99l2	2.67042	2.553	2.87491	2.07781	2.04971	1.81853	1.80433	1.95329	1.94937
Cdadc1	8.00854	8.35067	7.13466	4.23032	4.31308	3.78227	4.81648	5.04802	5.24739
Cdan1	6.07113	6.36791	6.98855	6.25552	5.83878	6.04114	6.33141	6.60464	6.50768
Cdc123	26.2557	29.3688	28.5093	50	47.284	47.7526	56.6941	54.9128	55.2359
Cdc14a	4.689	5.12901	5.66687	3.39967	3.77731	3.6815	4.40768	4.71037	4.47084
Cdc14b	4.09591	3.35612	2.94478	6.4006	6.07175	4.99601	6.46759	6.22323	5.39507
Cdc16	16.2621	17.7004	19.4133	38.452	37.8276	37.1777	34.2506	35.0877	36.1404
Cdc20	4.57937	7.25732	5.20044	125.319	126.074	117.099	107.756	106.09	102.863
Cdc23	9.98209	10.0786	10.3134	19.9185	20.6302	19.5664	20.4838	19.7837	19.4078
Cdc25a	6.85161	8.52746	9.33358	41.3321	39.1435	40.5225	35.1644	34.5545	34.919
Cdc25b	21.5254	31.6958	21.3431	24.8376	26.7043	24.4199	25.0458	24.668	22.6845
Cdc25c	0.117218	0.150664	0.105999	7.73932	9.0693	8.94919	6.92305	7.67566	7.28179
Cdc26	14.6291	15.0952	14.6537	13.385	14.5789	14.5998	14.4783	14.4261	14.2416
Cdc27	11.1374	10.6974	9.88188	21.0079	20.727	20.8684	16.5578	19.3422	17.9733
Cdc34	57.4474	63.5068	55.8252	127.618	126.202	122.613	159.879	151.806	154.485
Cdc37	184.774	176.121	192.574	164.774	154.781	156.044	154.454	145.698	142.634
Cdc37l1	5.17718	4.6116	4.74178	4.00212	4.03497	3.93272	3.6223	3.36194	3.37135
Cdc40	22.2456	20.8766	21.3582	23.4417	22.2673	22.1661	22.6851	23.6538	24.0251
Cdc42	168.816	198.993	197.411	141.059	135.259	137.804	140.385	148.282	141.85
Cdc42bpa	0.0361849	0.0789251	0.0916209	0.307428	0.395405	0.370972	0.348663	0.303336	0.361819
Cdc42bpb	0.169685	0.37672	0.0552402	0.823581	0.961675	0.882133	1.28449	1.54995	1.37889
Cdc42bpg	4.19032	3.45778	3.54965	1.38201	1.22577	1.26821	5.92071	4.64747	5.36862
Cdc42ep3	13.0404	11.669	11.4952	5.19478	3.70197	4.06486	4.60119	4.48572	4.49144
Cdc42ep4	0.60797	0.702508	0.623088	1.41039	1.51074	1.63639	1.23625	1.29017	1.31565
Cdc42se1	136.306	151.016	144.872	59.0856	58.9247	59.1259	60.3555	57.6155	55.4322
Cdc42se2	115.556	121.697	115.016	33.2145	31.6188	33.5879	31.4955	32.6133	32.8381
Cdc45	1.42684	2.90575	2.23035	53.2248	52.4943	52.8167	51.8959	49.9321	52.5667
Cdc5l	38.7985	39.2698	40.834	41.3162	39.0704	41.3072	37.7752	40.2564	42.9925
Cdc6	0.491616	1.07112	0.352916	26.3138	25.9771	25.4256	23.0837	22.2652	21.4809
Cdc7	6.36624	6.0086	6.28493	12.5985	16.631	14.7524	15.0022	16.2891	16.5429
Cdc73	10.5016	9.90665	11.0479	14.5593	13.3537	13.336	13.2904	13.7016	13.061
Cdca2	0.686131	1.07048	0.755043	15.3762	15.5447	15.048	14.8739	15.2836	16.3356
Cdca3	2.29827	4.61904	1.69036	50.789	51.8244	49.1053	47.3335	47.457	47.2308
Cdca4	21.6329	24.4045	25.4872	45.296	43.5175	43.197	41.8305	42.703	42.4626
Cdca5	1.4354	2.68357	1.31965	37.1369	38.9303	37.685	38.7191	38.8798	39.3363
Cdca7	7.01702	9.25237	5.97287	81.5747	81.8492	82.0686	74.4232	75.2144	72.2878
Cdca7l	17.4928	12.764	11.9864	22.0665	19.9768	21.4848	20.4107	18.8625	19.5962
Cdca8	2.85103	5.7671	3.60098	83.8133	88.2884	89.6464	71.98	81.2199	77.7185
Cdh1	1.689	0.727312	0.446575	0.0836903	0.035728	0.0350034	0.0802344	0.0244094	0.00575791
Cdh15	0	0.0093704	0	1.15245	0.824315	1.23322	0.400252	0.380522	0.628327
Cdh23	0.594196	0.553867	0.413986	0.815651	0.714705	0.782913	1.04473	0.713686	0.981764
Cdh24	6.69982	6.34752	8.16211	1.32567	2.31019	1.44444	2.85904	2.10178	2.0767
Cdip1	7.62314	6.21939	8.27226	5.74498	6.2404	6.23938	6.67418	6.88047	6.9233
Cdipt	90.4687	94.5662	90.2161	66.3139	65.6057	63.3556	63.9733	62.4559	60.2723
Cdk1	0.734263	1.83238	0.682961	43.7513	40.7249	42.2259	32.5195	34.7231	35.1702
Cdk10	11.5216	11.8257	11.1774	8.52873	11.6383	10.6685	11.2279	11.5136	12.922
Cdk11b	44.5601	41.0656	45.3185	54.8159	58.3889	51.9714	55.8073	55.5303	55.0778
Cdk12	10.8223	8.63108	9.10042	11.3461	11.443	10.9436	11.3304	11.2731	11.5956
Cdk13	24.5772	25.2292	24.8299	14.9113	14.3476	14.7577	14.7911	15.2167	16.2823
Cdk16	9.07791	10.1889	10.4609	12.5586	14.9236	13.2694	9.89182	10.0328	9.79512
Cdk17	40.8352	46.5086	41.9695	35.5337	33.5818	34.4679	34.5545	34.9595	35.8514
Cdk19	20.7691	20.2863	19.392	4.39665	4.44472	4.58433	4.55598	4.62481	4.68018
Cdk2	5.95283	8.07307	6.57841	33.8074	38.2974	35.352	37.5874	35.4306	37.2712
Cdk20	3.55648	2.81419	2.97912	2.06402	2.32276	1.54541	2.3486	2.39813	2.54213
Cdk2ap1	11.4025	12.4377	11.0735	40.7277	41.7413	41.0681	43.2413	40.6547	39.8773
Cdk2ap2	164.589	160.747	185.303	50.1136	49.9895	54.5272	51.4206	51.8943	47.9007
Cdk4	111.318	113.896	104.478	280.102	268.698	282.871	277.668	286.893	281.231
Cdk5	8.93119	8.79147	9.9658	4.21228	4.43611	4.52294	6.315	5.63771	5.69514
Cdk5r1	0.976886	1.12014	1.22849	1.32194	1.04245	1.31951	1.08793	1.15668	1.02395
Cdk5rap1	10.3386	9.41192	13.7306	9.61807	9.95091	12.9306	9.83161	10.1867	15.7648
Cdk5rap2	4.94553	4.26376	4.87213	3.53999	3.33276	3.47482	3.99448	4.06597	4.3085
Cdk5rap3	39.1726	31.8305	31.5061	23.7022	24.5449	23.5009	21.6661	20.6016	21.0063
Cdk6	3.08681	3.64156	3.90078	15.825	17.2887	16.3699	14.3388	16.0367	15.167
Cdk7	5.51691	5.28102	5.22681	7.38869	7.22428	7.40042	7.16159	6.92426	6.91638
Cdk8	10.8656	10.4667	10.2845	30.6324	29.2291	29.3886	29.9895	32.0307	29.9262
Cdk9	37.516	41.8506	40.7714	35.8894	35.1642	33.5905	36.151	34.2599	33.5385
Cdkal1	2.51198	2.31726	3.07802	2.51755	2.35404	2.5909	2.89068	2.78027	2.78478
Cdkl2	0.199291	0.227046	0.0991196	0.493095	0.304512	0.271216	0.616496	0.638313	0.613439
Cdkl3	0.637242	0.807056	0.635738	0.944762	0.95085	1.2337	1.1927	1.25096	1.00088
Cdkl4	0.716517	0.454499	0.382594	0.564348	0.65405	0.566492	0.411548	0.380468	0.389546
Cdkl5	0.163886	0.147727	0.304871	0.685611	0.48782	0.630864	0.649996	0.741545	0.786169
Cdkn1a	1.23177	1.74024	0.668327	35.4641	31.2493	34.6083	174.993	147.449	146.333
Cdkn1b	80.7046	88.3275	87.4224	12.6466	13.6817	12.7592	11.8779	11.313	11.152
Cdkn2a	0.133796	0.63317	0	1.82301	0.892093	0.437001	1.1269	0.428539	0.22464
Cdkn2aip	19.358	18.337	17.5721	7.35143	7.24206	7.47704	7.44987	7.07489	7.44975
Cdkn2aipnl	61.2985	63.0843	57.8909	48.4206	47.7418	49.903	47.7438	49.0999	47.9577
Cdkn2c	3.27192	4.0439	2.90997	11.0578	9.92389	10.6729	9.91194	9.83148	10.3526
Cdkn2d	69.6234	83.5281	97.3376	20.7119	22.9415	23.0626	24.8266	25.1928	22.8265
Cdkn3	0.787526	1.51834	0.587527	11.6111	10.6248	11.0926	8.07621	11.2106	11.1398
Cdnf	1.36203	0.495135	0.273706	0.420609	0.388903	0.370718	0.220307	0.269289	0.24562
Cdo1	0.737828	0.65421	0.847753	0.123568	0.289382	0.177196	0.257239	0.308916	0.349776
Cdon	4.23489	4.00302	3.9096	4.15613	3.31443	4.09881	4.52509	3.94774	4.1671
Cdpf1	20.7426	22.7587	21.0265	18.6276	20.4337	22.0448	21.4413	18.96	19.6282
Cdr2	6.5293	5.50777	6.30881	12.9507	13.2318	12.2818	8.50982	9.98426	8.52971
Cdr2l	1.00644	0.741601	0.657511	0.801979	0.873045	0.821798	0.685569	0.694413	0.55866
Cds2	17.4491	17.6118	16.5945	10.9155	11.5962	11.4681	11.4931	11.3691	12.0537
Cdt1	27.9913	25.8254	30.6383	50.8436	49.3758	51.9572	45.3357	46.4996	45.1679
Cdv3	40.0516	44.8234	41.7954	130.938	125.828	128.471	99.477	108.01	102.833
Cdyl	5.25146	5.78365	5.1634	10.4081	9.5032	10.0449	7.45168	7.67519	7.18353
Cdyl2	3.11992	2.99112	2.85531	8.21377	7.39746	8.26416	7.38431	6.28065	7.0306
Cebpa	1.19509	2.75587	0.68749	0.0117126	0.0360015	0.0117571	0.0628822	0.0307453	0.0290099
Cebpb	48.7868	55.6317	60.3023	40.1336	36.8432	39.4685	17.3349	18.6718	14.1885
Cebpg	8.22673	8.4532	7.33122	24.7303	23.5735	25.2664	12.8465	13.0741	13.3782
Cebpz	29.1347	29.0839	30.0277	36.4213	34.8463	34.6648	34.772	36.1934	36.3977
Cebpzos	2.98862	3.09891	3.13409	2.28809	3.05599	2.11222	2.55398	2.94945	3.01911
Celf1	15.5141	17.2617	16.0017	35.5354	35.7447	35.4445	32.4898	32.7365	32.5965
Celf2	28.7474	27.6881	28.7683	36.1803	34.0636	34.7592	35.7632	37.7166	36.4423
Celsr1	7.64089	7.20607	7.10862	2.55389	2.44756	2.50182	2.25695	2.53323	2.42258
Celsr2	0.496965	0.483772	0.56644	0.322823	0.372475	0.312372	0.673635	0.610739	0.593075
Cemip2	0.334511	0.409419	0.178421	2.24604	2.28234	2.75457	2.75197	2.58672	3.01187
Cenpa	13.2909	18.0296	13.5359	73.2368	76.5992	72.8675	69.9952	73.6953	70.0684
Cenpb	40.6371	32.6314	33.6517	27.1057	27.3502	28.1689	30.7188	28.1258	29.5319
Cenpc1	5.4603	5.19642	5.28875	15.8408	14.7547	15.2218	14.7975	14.5969	15.7211
Cenpe	0.607931	0.81833	0.50137	19.1202	18.4065	18.2159	15.681	16.4738	17.0693
Cenpf	0.215238	0.426356	0.170541	8.13733	8.32024	8.86567	7.70325	8.75419	8.54689
Cenph	1.57946	3.23684	1.28546	21.4712	24.0494	24.3554	24.5972	25.2944	25.6618
Cenpi	0.401389	0.570034	0.502578	12.4744	12.232	13.0932	8.55928	9.28135	9.55236
Cenpj	7.07185	6.88135	7.296	7.18367	6.83035	7.02607	6.10731	6.05008	6.77896
Cenpk	0.459787	0.771341	0.24947	10.3923	9.36119	10.539	11.1259	10.706	11.37
Cenpl	2.81987	2.98185	3.14452	8.63036	8.85546	9.10839	8.53398	8.78233	8.8307
Cenpm	1.08648	1.00226	0.589497	23.6764	22.8762	24.6536	28.0947	27.127	26.6904
Cenpn	1.26804	1.76294	1.28272	18.9514	17.5901	19.6376	16.305	16.3375	16.2092
Cenpo	5.44307	5.71203	6.44861	9.13557	10.4081	10.633	11.23	10.703	11.0243
Cenpp	0.648925	1.46596	0.743303	11.1732	10.1558	10.1265	8.99681	10.4179	10.4836
Cenpq	6.4303	6.74077	6.46673	10.1366	9.02886	9.72365	9.72922	10.6987	10.8375
Cenps	2.28806	3.66659	2.52723	19.6758	21.181	23.287	22.8654	25.039	23.8178
Cenpt	7.01041	6.81455	7.86405	14.2391	16.1304	15.4345	15.9251	17.4028	16.695
Cenpu	0.544814	0.606647	0.707129	3.16309	2.99153	2.96576	3.499	3.15544	3.7163
Cenpv	6.06353	8.42485	6.18107	17.6968	17.366	15.3635	16.2324	15.1706	13.031
Cenpw	3.04086	3.54144	2.0726	23.4684	25.0506	24.5836	25.541	26.6699	24.152
Cenpx	36.5691	39.4848	37.178	36.3941	39.0903	38.148	45.6529	42.6939	41.1455
Cep104	5.62377	5.24346	4.86953	10.1114	9.66411	9.99834	7.68276	7.205	7.83405
Cep120	19.5878	17.4906	17.5121	9.32981	8.5984	8.55849	8.52718	7.6888	8.11744
Cep128	1.84181	1.93413	1.90428	5.06051	4.11101	4.54401	4.00452	4.366	4.4434
Cep131	2.59126	2.36767	2.62753	0.915712	1.15064	0.797789	1.40464	1.38327	1.43357
Cep135	5.81737	4.95383	4.76433	5.00558	4.71695	4.85655	4.13442	3.97456	4.28005
Cep152	5.30314	4.82643	5.31864	7.80778	8.31264	9.01011	8.28991	8.1118	9.36613
Cep162	3.11448	3.20486	3.93259	7.43115	7.02765	7.31289	3.82798	3.85636	3.75436
Cep164	10.8212	9.37935	10.4711	3.20141	3.2801	3.28674	4.56243	4.3269	4.70758
Cep170	2.24057	2.11788	2.3604	4.94653	5.21706	5.5455	4.53898	5.11933	4.98554
Cep170b	1.11591	1.10332	1.11778	2.2996	2.29889	2.35039	6.64427	5.3969	5.73794
Cep19	11.3027	13.9984	12.289	7.33388	7.73405	6.82308	8.08054	8.17002	7.98947
Cep192	8.0006	7.62038	7.84119	11.5992	12.8	11.4823	12.6837	12.3983	13.4107
Cep20	29.6877	28.8507	28.4461	16.5416	15.456	16.059	18.9053	17.9543	17.9997
Cep250	13.1532	12.4055	13.8341	10.4633	12.236	10.9228	13.4452	13.2483	13.4213
Cep290	0.268143	0.389039	0.48496	0.96034	1.01498	0.887964	1.06416	1.20874	1.24306
Cep295	6.93875	5.46463	5.70034	11.3138	12.1075	10.7086	10.3208	11.4222	11.8923
Cep350	11.382	10.5063	9.76695	4.80124	4.63366	5.22053	4.85818	4.97946	5.20468
Cep41	4.77752	4.00582	4.43024	3.19538	3.25783	3.13659	2.54709	2.58984	2.74831
Cep43	8.69837	7.47509	7.63491	18.5614	20.3129	20.2453	18.7683	21.326	21.3603
Cep44	11.2175	11.5967	8.84212	15.1123	15.4838	14.6597	12.9971	14.847	14.9028
Cep55	0.781799	0.973368	0.511948	28.0368	28.49	27.0868	25.6576	27.4485	26.9584
Cep57	10.3534	9.31653	9.25153	13.9028	14.4335	14.2825	13.002	13.5703	14.9458
Cep57l1	10.8884	9.14043	8.48168	10.0097	9.35352	10.1517	7.54797	8.14653	7.96468
Cep63	14.2493	13.6461	13.6885	12.0038	12.2049	12.0955	11.7829	10.8443	12.1821
Cep68	14.9702	16.7483	15.1562	9.19577	9.54029	9.95962	8.80741	9.60933	9.52853
Cep70	2.48547	2.60887	2.28568	2.60436	2.92584	2.64865	2.14638	2.36874	2.31991
Cep72	1.14036	1.10022	1.10123	2.70629	2.73793	2.35778	2.44115	2.71051	2.96504
Cep76	3.76465	4.25664	3.77813	7.52685	7.39736	7.31037	6.39345	6.74461	6.63461
Cep78	3.04104	2.84272	2.73382	6.47537	7.47937	7.52245	5.93362	6.5147	6.97794
Cep83	11.5674	12.0799	11.572	38.3937	38.8283	38.3318	28.6289	32.317	31.5356
Cep83os	3.18872	2.3	1.93455	1.7417	2.09086	1.72581	1.79448	1.72019	1.88847
Cep85	11.2245	8.17256	8.0313	10.3219	11.2063	11.0834	8.43773	9.76607	9.51189
Cep85l	1.23374	1.32458	0.935476	1.91479	1.82418	1.89678	1.32687	1.52846	1.28965
Cep89	1.85169	2.21099	1.76866	4.12651	4.54945	4.31544	4.41039	4.5648	4.81883
Cep95	8.45796	8.81163	9.48059	6.67611	7.1073	6.74699	7.61532	7.09116	7.33661
Cep97	8.19795	7.69775	7.5248	2.26646	2.86922	2.68342	2.98073	3.04461	3.01371
Cept1	8.04756	8.88963	10.7741	11.4524	11.6947	12.0863	12.5208	13.0918	13.8649
Cercam	1.21762	1.42277	1.36686	2.50465	2.63619	2.15989	3.82449	3.96469	3.75031
Cerk	14.2597	12.4176	10.0953	3.14807	2.99556	3.06448	4.31787	3.51604	3.70492
Cerkl	1.40414	1.27218	1.26585	1.05434	1.20628	0.952508	0.916457	0.876406	0.972016
Cers2	42.4545	47.3296	46.8263	67.1737	68.1868	65.4707	59.2558	59.648	61.8443
Cers4	4.28878	3.8493	3.31624	1.97188	1.63181	1.40417	2.36549	2.14565	2.10804
Cers5	23.1392	25.5797	25.8685	33.9544	35.5452	35.5808	29.8042	31.7281	31.6766
Cers6	2.63076	2.73831	3.04743	3.51852	3.82919	3.43964	2.44685	2.82977	2.75677
Cert1	12.1087	13.2381	13.0398	18.0455	19.9771	17.6917	14.4901	15.7493	14.0276
Ces2g	1.44869	4.62171	1.34129	0	0.0110771	0	0.00829192	0.0378392	0
Cetn2	68.5632	65.814	64.8058	32.0303	28.999	31.0532	32.8414	34.4797	33.4373
Cetn3	69.153	68.1783	71.2503	71.722	67.7212	68.7595	69.5468	74.0613	70.7761
Cetn4	0.107643	0.251559	0.0389365	11.4415	12.7993	12.071	7.54402	8.07026	7.59065
Cfap20	11.6579	13.1553	11.3441	26.7772	26.5298	24.625	23.4318	24.7674	25.3021
Cfap20dc	0.179562	0.0968377	0.0449659	0.247187	0.138143	0.236848	0.344698	0.452234	0.352499
Cfap298	27.9023	28.4038	27.1583	48.5039	50.8669	45.4334	39.973	40.58	36.0514
Cfap300	0.392925	0.275475	0.426383	0.958875	1.07876	1.26448	0.966144	1.11867	1.00896
Cfap36	14.9947	16.4948	15.2156	15.5461	16.4481	15.5645	14.9275	17.5805	15.7002
Cfap410	3.36068	3.28288	3.59823	1.42155	1.7926	1.40866	2.09669	2.45579	2.15167
Cfap54	0.0112732	0.0026345	0.00815541	0.599118	0.510492	0.478661	0.271951	0.240714	0.292742
Cfap74	0.424198	0.251915	0.259945	0.0771319	0.0873463	0.158925	0.174359	0.174052	0.144119
Cfap97	7.9166	6.11935	6.1578	5.72913	6.17922	5.9529	5.296	5.65123	5.72167
Cfb	0.304317	0.804923	0.300209	1.22648	1.49873	0.99395	1.05286	1.45713	1.33773
Cfdp1	24.3729	25.5874	25.5522	43.4587	42.3474	45.5547	40.8796	43.9034	42.795
Cfl1	1342.8	1287.32	1509.32	1203.41	1152.69	1182.91	1151.77	1123.4	1015.48
Cfl2	2.66427	2.62955	2.45606	4.36606	4.69973	4.56218	3.96186	3.06541	3.29194
Cflar	15.274	14.2084	16.7846	20.3635	17.5248	20.8709	19.0248	18.1799	19.128
Cfp	4.36653	7.50676	3.52856	1.03914	1.10339	1.36549	1.05781	0.793513	1.13869
Cgas	4.68772	4.49156	3.10201	8.74053	9.5299	8.06823	6.77823	7.24225	6.1421
Cggbp1	31.9585	31.8846	32.6855	27.1617	25.2549	26.3068	25.736	26.4806	25.8493
Cgrrf1	3.93722	4.35355	4.01441	4.21299	4.07428	4.70368	5.47329	5.62352	6.15794
Chac1	0.0726542	0.611244	0	23.325	20.4871	23.2752	5.03142	5.74007	3.8059
Chac2	1.88562	1.72259	1.98418	5.22907	4.83373	6.29873	3.83227	4.57538	4.0677
Chaf1a	1.45882	2.05357	1.25895	32.9466	34.0148	35.7168	31.9695	33.578	34.2131
Chaf1b	11.1035	9.83161	8.90201	30.1502	29.7986	29.4051	28.899	28.1059	29.1208
Champ1	12.3588	11.5924	11.5128	23.8784	24.1988	24.1612	20.7961	21.4222	22.1334
Chaserr	29.0509	31.3848	32.3905	4.35127	4.65526	4.94695	4.17619	4.28585	4.12334
Chchd1	56.8375	59.9065	62.3011	110.443	110.816	106.9	108.054	107.546	101.218
Chchd10	6.19286	8.93362	7.68812	89.7643	91.1209	87.858	32.5151	37.6389	31.3212
Chchd2	235.755	253.637	248.807	294.389	283.075	294.723	278.253	291.973	283.626
Chchd3	72.305	75.6747	79.7448	78.3436	73.4325	81.1037	66.7999	76.1912	72.2797
Chchd4	8.08796	11.1696	9.83648	69.8135	65.6279	66.2658	55.5248	53.2005	52.4524
Chchd5	8.60941	7.69329	7.6957	8.26155	9.14566	9.1985	11.744	12.7958	11.9559
Chchd6	2.86842	3.90374	3.03943	13.3136	12.9377	13.254	12.2112	12.514	13.7114
Chchd7	6.60568	5.78678	6.41503	3.6898	4.2453	3.80501	4.7707	4.12829	3.93689
Chd1	20.7651	20.9911	20.9918	25.9792	24.4379	25.3334	25.3024	25.3821	25.9896
Chd1l	24.9931	25.0269	25.6314	28.9345	29.2218	28.9925	27.5929	26.946	27.44
Chd2	29.7291	23.3919	28.3104	15.2759	14.5341	16.1036	12.7458	12.2571	12.8088
Chd3	110.32	82.6204	99.1456	10.2056	10.7696	11.8978	16.397	13.9964	17.2791
Chd4	86.0448	86.428	102.429	120.038	118.562	122.084	116.77	117.301	120.176
Chd6	10.1254	8.51152	10.4108	2.54196	2.78105	2.8977	3.24036	3.30304	3.44226
Chd7	18.6126	14.8634	15.2229	10.7415	10.6134	9.92064	12.0294	11.3148	10.2203
Chd8	34.0188	26.844	30.6157	15.1034	16.3625	16.8604	17.264	17.7235	17.6009
Chd9	4.46844	3.91135	3.83636	2.33325	2.31393	2.60504	3.64874	3.38625	3.79972
Chek1	0.749448	1.01949	0.691882	22.0744	21.4329	22.0578	18.1376	20.2543	20.0276
Chek2	1.94309	2.61976	1.92833	4.74181	4.38775	4.31233	4.84907	4.53912	4.57291
Cherp	28.283	28.0718	34.08	44.3686	45.5664	44.8933	47.3761	45.9838	45.8784
Chfr	23.9778	27.8152	22.7912	16.7687	17.4954	16.7145	18.0275	17.5247	18.4068
Chic2	32.6188	37.9856	34.8466	13.3093	14.6672	13.8344	17.5987	18.1258	16.9226
Chid1	4.09023	4.43287	4.13568	8.53437	7.95912	8.05407	7.66098	7.13849	6.27873
Chil3	6.7651	11.892	3.21511	0	0	0	0	0	0
Chil5	4.54066	5.6296	4.07151	0.1944	0.099589	0.0975694	0.313106	0.136078	0.192597
Chka	4.86467	4.31277	4.54231	5.0845	5.9402	6.72041	5.42596	5.92849	5.62236
Chm	9.24384	8.13925	9.2939	10.987	10.6974	9.76648	9.11829	10.3748	10.6963
Chml	0.913297	0.892938	0.714646	2.57749	2.59941	2.41479	2.45361	2.32603	2.25733
Chmp1a	67.175	66.8762	60.6066	32.1056	33.5511	33.0422	30.859	33.0377	32.0193
Chmp1b	35.2486	34.2981	38.9022	14.8254	14.6137	14.2069	15.6919	16.1161	15.9431
Chmp2a	93.1706	93.7419	89.1845	65.6029	65.2471	66.2319	53.1947	53.4799	47.5539
Chmp2b	22.5359	25.8438	24.8008	20.3579	15.8596	18.011	16.0116	16.5791	17.7576
Chmp3	27.1347	26.2659	25.9834	17.9245	15.6271	17.6052	16.6997	16.9415	16.5906
Chmp4b	214.171	230.057	225.425	175.873	174.299	171.016	155.126	157.221	147.092
Chmp5	36.558	41.1833	35.9743	39.3129	40.0252	39.6658	37.9616	38.538	37.6648
Chmp6	21.3968	21.3325	20.049	19.3655	19.3343	19.2404	16.1587	16.5115	16.2988
Chmp7	18.2408	20.2212	18.9102	18.6417	18.6552	20.1458	18.126	18.4701	17.7011
Chn2	0.742665	1.3643	0.826307	0.068824	0.203711	0.0690855	0.228737	0.17397	0.157837
Chordc1	46.4766	67.0773	66.5163	69.0945	64.0567	64.9669	59.9384	61.3278	59.2667
Chp1	46.3771	44.9204	42.8551	28.9197	29.8868	28.9339	28.5137	29.2872	27.7817
Chpf	11.2409	13.1594	12.5295	13.52	13.8131	13.485	14.627	13.5019	12.3769
Chpf2	10.3786	12.3156	10.6251	7.16486	7.62398	7.00145	7.34017	6.39506	6.67078
Chpt1	2.22798	1.88222	1.32973	1.58581	1.15127	1.31895	1.63326	1.68093	1.81798
Chrac1	54.8316	57.2245	50.5368	36.4668	37.5491	42.2201	36.6324	35.1497	39.2831
Chrm3	0.551741	0.344773	0.351424	0	0.0199932	0	0	0.0170742	0
Chrm4	0.219642	0.0288729	0.0297932	2.19985	1.96789	2.14096	2.51797	2.6088	1.94527
Chrnb1	1.50295	1.54956	1.43906	0.834229	0.854732	0.678581	1.64369	1.40954	1.35373
Chrnb2	1.15745	0.791681	0.85776	0.401871	0.382337	0.34577	0.347849	0.416936	0.336525
Chst10	14.5069	13.902	16.7388	2.53829	2.85583	2.87483	2.93853	3.23508	3.43206
Chst11	8.49605	7.02807	5.05055	4.35725	4.07414	2.42302	5.06433	5.90994	3.56499
Chst12	10.5527	10.8887	11.2204	4.51703	5.53237	5.36806	5.28288	5.98152	5.08666
Chst14	1.21987	1.59559	1.48181	1.03674	1.56298	1.38261	1.1132	1.41254	1.77301
Chst15	5.41654	5.40502	5.48293	3.12726	2.40309	3.57638	5.13964	4.25107	5.8046
Chst2	0.261762	0.324358	0.211387	15.2716	13.6936	15.2401	22.1836	19.5238	20.6376
Chst3	0.292198	0.278953	0.107942	0.141602	0.212441	0.0964519	0.271509	0.349575	0.283916
Chsy1	31.8808	25.8343	25.0898	21.8554	20.5145	20.5123	21.1603	22.1118	21.198
Chtf18	2.41006	2.10993	1.93823	11.9419	13.2448	12.5667	14.6621	13.7753	13.5236
Chtop	77.9059	75.7677	79.6085	63.1732	62.5726	65.7313	56.2816	56.3952	55.1667
Chuk	21.3875	23.8999	20.2517	32.7465	33.9857	31.4969	28.624	30.4997	31.2134
Churc1	86.9334	88.1414	85.404	37.8803	39.3752	39.8196	47.5187	41.4512	40.2853
Ciao1	13.7288	15.9927	14.5894	16.0428	14.6451	15.8213	16.3595	17.0277	16.7803
Ciao2a	55.7387	61.5294	55.2855	63.8914	60.8617	64.1837	74.9416	73.1072	74.7446
Ciao2b	42.5244	45.9933	43.6593	56.1373	60.4511	55.8943	61.0445	52.9775	44.1329
Ciao3	7.86732	7.54888	8.23061	7.62155	7.97	7.0919	7.62693	7.64262	7.63075
Ciapin1	8.40403	8.9149	8.79564	16.5085	16.9142	17.0301	17.5649	17.3199	17.0972
Ciart	5.22985	2.73084	4.19727	14.9341	14.4385	14.9019	8.24207	9.57743	7.79291
Cib1	48.2171	49.866	50.3212	34.7208	35.7586	32.7441	43.7536	36.9448	34.8595
Cibar1	7.97443	7.42176	6.72807	10.8005	10.1853	11.1346	11.2314	13.1822	12.8131
Cic	29.0908	25.315	27.5535	10.448	10.9237	11.1624	14.3054	12.6677	13.3387
Ciita	0.247111	0.359821	0.226899	0.0309251	0.0264043	0.0413901	0.0592961	0.031569	0.0468083
[truncated: 9,499 more rows]

## Sheet: 0.001 vs 0.625
Gene Name	Chromosome	Start	End	Strand	Length	logFC	logCPM	F	PValue	FDR	ENSEMBL
0610009B22Rik	chr11;chr11	51576212;51579375	51576919;51579461	-;-	795	0.0660287	2.77856	0.233947	0.638099	0.753914	ENSMUSG00000007777
0610009L18Rik	chr11;chr11	120239504;120241583	120239688;120242016	+;+	619	-0.114304	-0.183515	0.112823	0.743273	0.832699	ENSMUSG00000043644
0610010F05Rik	chr11;chr11;chr11;chr11;chr11;chr11;chr11;chr11;chr11;chr11;chr11;chr11;chr11;chr11;chr11;chr11;chr11;chr11;chr11;chr11;chr11;chr11;chr11;chr11;chr11;chr11;chr11;chr11;chr11;chr11;chr11;chr11;chr11;chr11;chr11;chr11;chr11;chr11;chr11;chr11;chr11;chr11;chr11;chr11;chr11;chr11;chr11;chr11;chr11;chr11;chr11;chr11;chr11;chr11;chr11;chr11;chr11;chr11;chr11;chr11;chr11;chr11;chr11;chr11;chr11;chr11;chr…	23514949;23516119;23523251;23523251;23526731;23526731;23526731;23531596;23531596;23531596;23532867;23532867;23532867;23533098;23533098;23533098;23534520;23534520;23534520;23538635;23538635;23538635;23539951;23539951;23539951;23543426;23543426;23543426;23545381;23545381;23545381;23556614;23556614;23556614;23559001;23559001;23559001;23561747;23561747;23561747;23561962;23561962;23561962;23565096;235…	23515136;23516195;23525517;23525517;23526822;23526822;23526822;23531684;23531684;23531684;23532940;23532940;23532940;23533126;23533126;23533126;23534611;23534611;23534611;23538734;23538734;23538734;23539983;23539983;23539983;23543525;23543525;23543525;23545526;23545526;23545526;23556766;23556766;23556766;23559124;23559124;23559124;23561857;23561857;23561857;23562048;23562048;23562048;23565256;235…	-;-;-;-;-;-;-;-;-;-;-;-;-;-;-;-;-;-;-;-;-;-;-;-;-;-;-;-;-;-;-;-;-;-;-;-;-;-;-;-;-;-;-;-;-;-;-;-;-;-;-;-;-;-;-;-;-;-;-;-;-;-;-;-;-;-;-	4930	-0.130822	4.64025	2.27807	0.159396	0.279416	ENSMUSG00000042208
0610010K14Rik	chr11;chr11;chr11;chr11;chr11;chr11;chr11;chr11;chr11;chr11;chr11;chr11;chr11;chr11;chr11;chr11;chr11;chr11;chr11;chr11;chr11;chr11;chr11;chr11;chr11;chr11;chr11;chr11;chr11;chr11	70126030;70126030;70126030;70126030;70126030;70126030;70126522;70126522;70126522;70126823;70126850;70126850;70126850;70126850;70126850;70127703;70127703;70127703;70128357;70128357;70128357;70128357;70128357;70128357;70128610;70128610;70128610;70128610;70128610;70128610	70126290;70126294;70126294;70126290;70126294;70126294;70126626;70126626;70126626;70127037;70127037;70127037;70127037;70127037;70127037;70127804;70127804;70127804;70128451;70128451;70128451;70128451;70128451;70128451;70128740;70128740;70128740;70128740;70128740;70128740	-;-;-;-;-;-;-;-;-;-;-;-;-;-;-;-;-;-;-;-;-;-;-;-;-;-;-;-;-;-	913	-0.476591	5.73129	36.7286	8.19E-05	0.00105455	ENSMUSG00000020831
0610012G03Rik	chr16	31765868	31767323	-	1456	-0.0644955	5.0095	0.627609	0.444986	0.587387	ENSMUSG00000107002
0610030E20Rik	chr6;chr6;chr6;chr6	72324300;72324576;72325512;72325980	72324498;72324694;72325663;72330143	+;+;+;+	4634	-0.132289	5.47994	4.42285	0.0592893	0.135667	ENSMUSG00000058706
1110002L01Rik	chr12;chr12;chr12	3453883;3457701;3476501	3456711;3457924;3476747	-;-;-	3300	-0.942537	2.44673	45.0354	3.33E-05	0.000554777	ENSMUSG00000071456
1110004F10Rik	chr7;chr7;chr7;chr7;chr7	115692615;115698675;115701179;115702446;115703447	115692760;115698758;115701239;115702555;115704445	+;+;+;+;+	1400	0.0173296	7.09199	0.123213	0.732207	0.824674	ENSMUSG00000030663
1110008P14Rik	chr2;chr2	32269113;32271704	32269545;32271927	-;-	657	0.149045	3.33603	1.02878	0.332239	0.47713	ENSMUSG00000039195
1110019D14Rik	chr6;chr6;chr6	13871568;13881272;13895091	13871626;13881380;13896420	+;+;+	1498	-0.296452	-0.249607	0.734986	0.409564	0.555034	ENSMUSG00000097616
1110032A03Rik	chr9;chr9;chr9;chr9;chr9;chr9;chr9;chr9;chr9;chr9;chr9;chr9;chr9;chr9;chr9	50672674;50672674;50672674;50672674;50675524;50675524;50675524;50675524;50675996;50675996;50676065;50677000;50679158;50679158;50679158	50675316;50675316;50675316;50675316;50675590;50675590;50675590;50675590;50676226;50676226;50676226;50677233;50679484;50679484;50679484	-;-;-;-;-;-;-;-;-;-;-;-;-;-;-	3502	-0.166492	1.65652	0.494495	0.496545	0.634748	ENSMUSG00000037971
1110032F04Rik	chr3	68776919	68779496	+	2578	0.15466	4.25345	0.821994	0.384031	0.529627	ENSMUSG00000046999
1110038B12Rik	chr17;chr17;chr17;chr17;chr17;chr17;chr17;chr17;chr17	35169211;35169211;35169674;35170861;35170861;35171112;35171112;35171328;35171328	35169451;35169451;35169823;35170901;35170901;35171149;35171149;35171447;35171444	-;-;-;-;-;-;-;-;-	590	-0.591117	5.78654	24.8078	0.000415143	0.00340163	ENSMUSG00000092203
1110038F14Rik	chr15;chr15;chr15;chr15;chr15;chr15;chr15;chr15;chr15	76832461;76832461;76832829;76833268;76833268;76833744;76833744;76834449;76834449	76832744;76833119;76833119;76833352;76833352;76833890;76833890;76835179;76835179	+;+;+;+;+;+;+;+;+	1622	0.0233486	4.92082	0.126258	0.729064	0.822505	ENSMUSG00000063236
1110051M20Rik	chr2;chr2;chr2;chr2;chr2;chr2;chr2;chr2;chr2;chr2;chr2;chr2;chr2;chr2;chr2;chr2;chr2;chr2	91103585;91108173;91109535;91109535;91112091;91112091;91112810;91112810;91114580;91114580;91135094;91135094;91214074;91214074;91252211;91252211;91274914;91274914	91107479;91109302;91109598;91109598;91112200;91112200;91113005;91113005;91114665;91114665;91135178;91135178;91214204;91214204;91252313;91252313;91275059;91275059	-;-;-;-;-;-;-;-;-;-;-;-;-;-;-;-;-;-	5946	0.199776	2.51774	1.92611	0.192658	0.320428	ENSMUSG00000040591
1110059E24Rik	chr19;chr19;chr19;chr19	21574677;21576119;21596473;21629971	21575698;21576232;21596579;21630155	-;-;-;-	1428	-0.0113923	4.19594	0.0170274	0.898536	0.939308	ENSMUSG00000035171
1110059G10Rik	chr9;chr9;chr9	122774154;122777990;122779870	122777173;122778134;122780065	-;-;-	3361	-0.0429885	3.90931	0.240052	0.633795	0.750835	ENSMUSG00000032551
1110065P20Rik	chr4;chr4;chr4;chr4;chr4;chr4	124743278;124743278;124744025;124744025;124744315;124744442	124743755;124743755;124744226;124744226;124744357;124744523	-;-;-;-;-;-	805	0.354327	2.9815	6.38536	0.0281296	0.0777538	ENSMUSG00000078570
1190007I07Rik	chr10;chr10;chr10;chr10;chr10;chr10;chr10;chr10;chr10	82455685;82455685;82455685;82458542;82458542;82458542;82458799;82458928;82458987	82456051;82456051;82456051;82458658;82458658;82458658;82459062;82459062;82459062	-;-;-;-;-;-;-;-;-	748	0.198001	3.56282	4.82162	0.0504567	0.120129	ENSMUSG00000063320
1300002E11Rik	chr16;chr16;chr16;chr16;chr16;chr16;chr16;chr16	21613097;21613097;21614600;21614600;21619465;21620031;21621703;21627428	21613196;21613196;21614725;21614725;21619586;21620106;21624875;21627789	+;+;+;+;+;+;+;+	3959	0.136514	3.37902	1.55974	0.237631	0.374245	ENSMUSG00000097290
1500004A13Rik	chr3;chr3;chr3;chr3;chr3;chr3;chr3;chr3;chr3;chr3;chr3;chr3;chr3	88712596;88712596;88712596;88717945;88718521;88718521;88718521;88729317;88732439;88739571;88739571;88739571;88739571	88715579;88715579;88715579;88718309;88718676;88718676;88718676;88732721;88732721;88739854;88739854;88739854;88739854	-;-;-;-;-;-;-;-;-;-;-;-;-	7194	-0.301691	2.21763	3.36969	0.093566	0.188907	ENSMUSG00000098912
1500009L16Rik	chr10;chr10;chr10;chr10;chr10;chr10	83558729;83573773;83593309;83593998;83595457;83597782	83558898;83573797;83593344;83594077;83595494;83598626	+;+;+;+;+;+	1194	1.01224	1.23266	10.2751	0.00837425	0.0314301	ENSMUSG00000087651
1500015A07Rik	chr18	61859461	61861324	+	1864	-0.735704	1.71736	14.38	0.00298464	0.014764	ENSMUSG00000098702
1600012H06Rik	chr17;chr17;chr17;chr17;chr17;chr17;chr17	15163446;15163446;15163446;15163446;15163764;15163829;15163834	15163581;15163581;15166201;15163581;15166201;15166201;15166201	+;+;+;+;+;+;+	2756	0.0113703	3.84994	0.0153327	0.903688	0.942659	ENSMUSG00000050088
1600014C10Rik	chr7;chr7;chr7;chr7;chr7;chr7	37882642;37883212;37888031;37888031;37894129;37894129	37882946;37883324;37888201;37888201;37896989;37896989	+;+;+;+;+;+	3450	-0.572692	5.69864	49.8098	2.11E-05	0.000399114	ENSMUSG00000054676
1600020E01Rik	chr6;chr6;chr6;chr6;chr6;chr6;chr6;chr6;chr6;chr6	86504312;86504383;86504873;86504873;86509175;86509175;86540414;86540414;86541258;86541258	86504415;86504513;86504956;86504956;86509289;86509289;86540519;86540519;86541431;86541431	+;+;+;+;+;+;+;+;+;+	681	-0.249242	2.61568	3.85303	0.0754424	0.160936	ENSMUSG00000097048
1700007L15Rik	chr16;chr16	33200224;33200886	33200749;33201106	-;-	747	0.367742	1.43446	1.95102	0.190023	0.317129	ENSMUSG00000097318
1700008J07Rik	chr7	127109610	127112041	-	2432	0.149526	0.402651	0.208372	0.656929	0.768266	ENSMUSG00000101225
1700010I14Rik	chr17;chr17;chr17;chr17;chr17;chr17;chr17;chr17;chr17;chr17;chr17;chr17;chr17;chr17;chr17;chr17;chr17;chr17;chr17;chr17	9207165;9207165;9210878;9210878;9212428;9212428;9214030;9214030;9215811;9215811;9219960;9219960;9220602;9220602;9224024;9224024;9224525;9224525;9226729;9226838	9207253;9207253;9211584;9211584;9212550;9212550;9214089;9214089;9215935;9215935;9220018;9220018;9220777;9220777;9224077;9224077;9224586;9224586;9227151;9227151	+;+;+;+;+;+;+;+;+;+;+;+;+;+;+;+;+;+;+;+	1878	0.410766	1.77542	3.50556	0.0879742	0.1806	ENSMUSG00000023873
1700012D01Rik	chr10;chr10	127502992;127504287	127503252;127504720	+;+	695	0.373066	0.276052	1.4811	0.249073	0.38699	ENSMUSG00000040195
1700017B05Rik	chr9;chr9;chr9	57159605;57163669;57169712	57161612;57166423;57169882	-;-;-	4934	0.0258147	5.10932	0.0988688	0.759076	0.84345	ENSMUSG00000032300
1700019D03Rik	chr1;chr1;chr1;chr1;chr1;chr1;chr1;chr1;chr1;chr1;chr1;chr1;chr1;chr1;chr1;chr1;chr1;chr1;chr1	52961483;52961483;52961483;52961483;52961483;52961483;52961483;52961483;52987121;52991774;52992356;52992701;53002212;53011130;53029265;53030428;53030428;53031785;53031785	52964893;52964893;52964893;52964893;52964893;52964893;52964893;52964893;52987139;52991999;52992509;52992773;53002390;53011205;53029323;53030502;53030502;53031816;53031816	-;-;-;-;-;-;-;-;-;-;-;-;-;-;-;-;-;-;-	4304	-1.10456	1.38022	13.0406	0.00409009	0.0185922	ENSMUSG00000043629
1700025G04Rik	chr1;chr1;chr1;chr1;chr1;chr1	151760275;151791233;151796798;151856177;151882296;151965683	151769183;151791293;151796874;151856271;151882518;151966071	-;-;-;-;-;-	9754	0.394661	3.41514	2.5369	0.139524	0.253873	ENSMUSG00000032666
1700028E10Rik	chr5;chr5;chr5;chr5;chr5;chr5;chr5;chr5	151292140;151292140;151303854;151303854;151311927;151317956;151331340;151337092	151292321;151292321;151303988;151303988;151312003;151319629;151331532;151337548	+;+;+;+;+;+;+;+	2718	-0.779379	0.233245	10.4524	0.00797378	0.0301932	ENSMUSG00000097321
1700030J22Rik	chr8;chr8;chr8;chr8;chr8;chr8;chr8;chr8;chr8;chr8;chr8;chr8	117696334;117696334;117696334;117696334;117700191;117700191;117700191;117700204;117705343;117705514;117705518;117705518	117698895;117698895;117698895;117698895;117700438;117700438;117700438;117700438;117705392;117705698;117705698;117705698	-;-;-;-;-;-;-;-;-;-;-;-	3045	-0.00306533	-0.366973	9.46E-05	0.992414	0.995526	ENSMUSG00000031847
1700030K09Rik	chr8;chr8;chr8;chr8;chr8;chr8;chr8;chr8	73197724;73198594;73203294;73205203;73208958;73211817;73212447;73213873	73197833;73199314;73203585;73205276;73209411;73211912;73212613;73214385	+;+;+;+;+;+;+;+	2427	0.00541844	3.13209	0.00110114	0.974123	0.985408	ENSMUSG00000052794
1700037C18Rik	chr16;chr16;chr16	3723662;3724705;3726314	3724164;3725058;3726553	-;-;-	1097	0.234368	1.01851	0.605207	0.453009	0.594533	ENSMUSG00000005983
1700037H04Rik	chr2;chr2;chr2;chr2;chr2;chr2;chr2;chr2;chr2;chr2;chr2;chr2;chr2;chr2;chr2;chr2;chr2;chr2;chr2;chr2;chr2;chr2;chr2;chr2;chr2;chr2;chr2;chr2;chr2;chr2;chr2;chr2	130988235;130988235;130988235;130988235;130988235;130989081;130989081;130989081;130989081;130989081;130990076;130990076;130990076;130990076;130990076;130991361;130991361;130993538;130993538;130993538;130993538;130993538;130995505;130995514;130995514;130995514;130995514;131001873;131001873;131001873;131001873;131001873	130988895;130988895;130988895;130988895;130988895;130989203;130989203;130989203;130989203;130989203;130990214;130990214;130990214;130990214;130990214;130991462;130991462;130993676;130993680;130993680;130993676;130993680;130995630;130995630;130995630;130995630;130995630;131002001;131002001;131002001;131002001;131002001	-;-;-;-;-;-;-;-;-;-;-;-;-;-;-;-;-;-;-;-;-;-;-;-;-;-;-;-;-;-;-;-	1423	0.321859	4.27136	19.7603	0.000986761	0.00651943	ENSMUSG00000027327
1700048O20Rik	chr9;chr9;chr9;chr9;chr9	121766341;121767042;121768485;121769750;121774677	121766385;121767228;121768567;121769876;121776082	+;+;+;+;+	1848	-0.162962	1.91878	0.114931	0.740983	0.831382	ENSMUSG00000043773
1700056E22Rik	chr1	183765229	183766195	-	967	0.264862	1.08526	0.400618	0.539707	0.671877	ENSMUSG00000044854
1700066B19Rik	chr18;chr18	35860042;35861527	35860149;35863922	+;+	2504	0.307483	0.975909	1.52109	0.243164	0.38015	ENSMUSG00000073598
1700066M21Rik	chr1;chr1	57416779;57421902	57417105;57424581	+;+	3007	-0.201287	3.16276	2.20126	0.16598	0.287712	ENSMUSG00000038323
1700086O06Rik	chr18;chr18;chr18;chr18;chr18;chr18;chr18;chr18	38371458;38371458;38371458;38372626;38373892;38382767;38382767;38383231	38372242;38372242;38372242;38372804;38374006;38383251;38383251;38383618	-;-;-;-;-;-;-;-	1931	0.0569755	0.894189	0.0464084	0.833378	0.896142	ENSMUSG00000097080
1700094D03Rik	chr3;chr3;chr3;chr3	89970115;89970516;89971732;89972817	89970190;89970556;89971861;89975654	+;+;+;+	3085	0.108746	2.34723	0.515811	0.487611	0.626811	ENSMUSG00000118506
1700096K18Rik	chr5	25735016	25736464	+	1449	0.697272	0.487281	6.49953	0.0270259	0.0753736	ENSMUSG00000101856
1700097N02Rik	chr17;chr17;chr17;chr17	30841415;30843174;30843855;30845756	30841668;30843587;30843907;30845879	-;-;-;-	845	0.144343	1.96768	0.52501	0.483842	0.62371	ENSMUSG00000099474
1700102P08Rik	chr9;chr9;chr9;chr9	108270033;108270434;108272493;108274392	108270058;108270838;108272584;108274966	+;+;+;+	1098	0.205456	0.254276	0.500589	0.493961	0.632359	ENSMUSG00000032611
1700109H08Rik	chr5;chr5;chr5;chr5;chr5;chr5	3621716;3625623;3627240;3630405;3632143;3634240	3621810;3625778;3627344;3630556;3632247;3634341	+;+;+;+;+;+	715	0.425921	0.546549	1.16302	0.303925	0.447136	ENSMUSG00000008307
1700113A16Rik	chr3;chr3;chr3	88078867;88083158;88084894	88079565;88083242;88085092	-;-;-	983	-0.573188	0.616007	5.76815	0.03513	0.0920782	ENSMUSG00000096935
1700123O20Rik	chr14;chr14	54923628;54927261	54924577;54928199	+;+	1889	-0.0940747	5.04927	2.19998	0.166093	0.287864	ENSMUSG00000040822
1810006J02Rik	chr1;chr1;chr1	98059192;98061237;98071022	98059429;98061326;98072380	+;+;+	1687	0.762624	0.75665	1.79178	0.207721	0.338622	ENSMUSG00000100182
1810013L24Rik	chr16;chr16;chr16;chr16	8647964;8649185;8660832;8673658	8648549;8649265;8661107;8676788	+;+;+;+	4074	-0.54017	5.71928	50.012	2.07E-05	0.000393721	ENSMUSG00000022507
1810014B01Rik	chr10;chr10;chr10	86521391;86521744;86524398	86521472;86521860;86525818	+;+;+	1620	0.421598	2.96101	8.25921	0.0151381	0.0487768	ENSMUSG00000097412
1810030O07Rik	chrX;chrX;chrX;chrX;chrX;chrX;chrX	12521121;12524101;12528889;12530739;12535766;12539265;12539565	12522725;12524263;12529068;12530888;12535885;12539399;12539878	-;-;-;-;-;-;-	2667	-0.134609	5.52907	6.42889	0.0277025	0.0768689	ENSMUSG00000044148
1810034E14Rik	chr13;chr13;chr13	64396514;64414191;64414835	64397017;64414363;64415959	+;+;+	1802	-0.0226371	2.99923	0.00721834	0.933819	0.960258	ENSMUSG00000097101
1810037I17Rik	chr3;chr3	122718046;122719128	122718305;122719843	+;+	976	0.1845	6.36902	5.90737	0.0333826	0.0886842	ENSMUSG00000054091
1810041H14Rik	chr14;chr14;chr14;chr14;chr14;chr14	122114223;122114271;122114271;122115536;122115702;122116620	122114423;122114423;122114423;122115682;122115916;122116820	-;-;-;-;-;-	764	0.646191	1.37237	4.30502	0.0622529	0.140668	ENSMUSG00000102112
1810044D09Rik	chr6;chr6	91417969;91418424	91418140;91418737	+;+	486	0.508581	0.466924	2.89394	0.116978	0.222982	ENSMUSG00000100680
1810055G02Rik	chr19;chr19;chr19;chr19;chr19;chr19;chr19;chr19;chr19;chr19;chr19;chr19;chr19;chr19;chr19;chr19	3758293;3758293;3758293;3758411;3764047;3764404;3764404;3764407;3765638;3765638;3765638;3765638;3766491;3766491;3766491;3766491	3758436;3758436;3758436;3758508;3764625;3764625;3764625;3764625;3765802;3765802;3765802;3765802;3767882;3767882;3767882;3767882	+;+;+;+;+;+;+;+;+;+;+;+;+;+;+;+	2352	-0.273401	3.76528	6.7603	0.0246941	0.0703247	ENSMUSG00000035372
1810058I24Rik	chr6;chr6;chr6;chr6;chr6;chr6;chr6;chr6;chr6;chr6;chr6;chr6;chr6;chr6;chr6;chr6;chr6	35229645;35229645;35229645;35229645;35229645;35229891;35233926;35237345;35237345;35237345;35237345;35238094;35238094;35238094;35238094;35238094;35238094	35229980;35229717;35229717;35229980;35229717;35229980;35234219;35237398;35237398;35237398;35237398;35238574;35238574;35238574;35238574;35238574;35238574	+;+;+;+;+;+;+;+;+;+;+;+;+;+;+;+;+	1165	0.34263	5.21737	19.7522	0.000988247	0.00652132	ENSMUSG00000073155
2010001A14Rik	chr11;chr11;chr11;chr11	57686325;57686852;57687138;57692060	57686620;57686999;57687223;57692293	-;-;-;-	764	0.25861	1.47737	1.36587	0.26723	0.407546	ENSMUSG00000087165
2010016I18Rik	chr3;chr3	106389302;106393120	106390749;106393229	-;-	1558	-0.492691	2.17445	5.49842	0.0388405	0.0990045	ENSMUSG00000091575
2010315B03Rik	chr9;chr9;chr9;chr9;chr9;chr9;chr9;chr9;chr9;chr9;chr9;chr9;chr9;chr9	124054434;124054434;124054434;124057728;124057728;124057728;124057988;124057988;124057988;124067286;124074306;124075190;124075190;124075190	124056731;124056731;124056731;124057788;124057788;124057788;124058114;124058114;124058114;124067348;124074380;124075324;124075324;124075324	-;-;-;-;-;-;-;-;-;-;-;-;-;-	2759	-0.246836	3.28485	2.86529	0.118609	0.225154	ENSMUSG00000074829
2200002D01Rik	chr7;chr7;chr7;chr7	28946946;28947322;28947553;28947782	28947159;28947390;28947665;28947892	-;-;-;-	507	-0.145182	-0.109793	0.133248	0.72201	0.818064	ENSMUSG00000030587
2210016F16Rik	chr13;chr13;chr13;chr13	58527860;58530222;58531964;58532638	58529823;58530417;58532223;58533039	-;-;-;-	2822	-0.0138716	6.06226	0.0740062	0.79063	0.866249	ENSMUSG00000021550
2210016L21Rik	chr5;chr5;chr5;chr5;chr5;chr5	115080261;115083845;115084077;115084350;115085222;115085741	115080414;115083887;115084175;115084423;115085312;115086599	+;+;+;+;+;+	1320	0.00387657	5.18216	0.00295945	0.957591	0.976247	ENSMUSG00000029559
2210408I21Rik	chr13;chr13;chr13;chr13;chr13;chr13;chr13;chr13;chr13;chr13;chr13;chr13;chr13;chr13;chr13;chr13;chr13;chr13;chr13;chr13;chr13;chr13;chr13;chr13	77283655;77283655;77322972;77322972;77331720;77331720;77340673;77340673;77393320;77402242;77407960;77410008;77411651;77415781;77417881;77429161;77446586;77451415;77464467;77471484;77475986;77480422;77482388;77760646	77283749;77283749;77323103;77323103;77331888;77331888;77341342;77342024;77393481;77402336;77408187;77410273;77411801;77415971;77418063;77429271;77446725;77451579;77464691;77471889;77476142;77480577;77482482;77761798	+;+;+;+;+;+;+;+;+;+;+;+;+;+;+;+;+;+;+;+;+;+;+;+	5632	-0.0386778	0.921479	0.0389313	0.847184	0.906143	ENSMUSG00000071252
2300009A05Rik	chr9;chr9	63301729;63306158	63301957;63306526	-;-	598	-0.116202	2.4109	0.672589	0.429566	0.57362	ENSMUSG00000032403
2310001H17Rik	chr6;chr6;chr6;chr6;chr6;chr6;chr6;chr6;chr6;chr6;chr6	129209586;129209586;129209586;129210027;129210027;129210027;129214702;129214702;129214702;129215399;129215399	129209910;129209910;129209910;129210116;129210116;129210116;129215008;129214820;129214807;129215445;129215445	-;-;-;-;-;-;-;-;-;-;-	769	0.19349	2.44173	0.858354	0.374083	0.519862	ENSMUSG00000097354
2310009B15Rik	chr1;chr1;chr1	138779717;138781309;138784319	138779911;138781410;138784592	-;-;-	571	0.0345778	2.30543	0.055217	0.818539	0.886355	ENSMUSG00000079283
2310010J17Rik	chr7;chr7;chr7;chr7;chr7;chr7;chr7	89774044;89774044;89776136;89776136;89776805;89778584;89779080	89774240;89774240;89776252;89776252;89776864;89778682;89779144	-;-;-;-;-;-;-	538	0.835069	2.14214	29.9732	0.000193561	0.0019543	ENSMUSG00000097162
2310011J03Rik	chr10;chr10	80154089;80156017	80155381;80156382	-;-	1659	0.033262	5.77728	0.282334	0.60574	0.72742	ENSMUSG00000020133
2310022A10Rik	chr7;chr7;chr7;chr7;chr7;chr7;chr7;chr7;chr7;chr7;chr7;chr7;chr7;chr7;chr7;chr7;chr7;chr7;chr7;chr7;chr7;chr7;chr7;chr7;chr7;chr7;chr7;chr7;chr7;chr7	27252705;27252715;27255839;27255839;27259901;27259977;27259977;27263911;27263911;27263911;27264085;27264085;27264085;27265072;27265072;27265072;27270989;27270989;27270989;27274016;27274016;27274016;27278138;27278138;27278138;27279762;27279762;27279762;27280776;27280776	27252778;27252778;27255959;27255959;27260028;27260028;27260028;27263998;27263998;27263998;27264199;27264199;27264199;27265153;27265153;27265153;27271126;27271126;27271126;27274165;27274165;27274165;27278208;27278208;27278208;27280116;27281523;27280116;27281523;27281523	+;+;+;+;+;+;+;+;+;+;+;+;+;+;+;+;+;+;+;+;+;+;+;+;+;+;+;+;+;+	2729	0.235978	5.6824	10.0282	0.00897213	0.0331247	ENSMUSG00000049643
2310022B05Rik	chr8;chr8;chr8;chr8	125362495;125365830;125378110;125389587	125364703;125366354;125378160;125390108	-;-;-;-	3307	0.317064	3.34666	6.965	0.0230315	0.0668951	ENSMUSG00000031983
2310033P09Rik	chr11;chr11;chr11;chr11;chr11;chr11;chr11	59099187;59099646;59099795;59099954;59100134;59100799;59101053	59099499;59099691;59099877;59100026;59100219;59100930;59101560	+;+;+;+;+;+;+	1241	0.204437	4.91211	7.09862	0.0220186	0.064641	ENSMUSG00000020441
2310039H08Rik	chr17	47083561	47084333	+	773	-0.0387795	3.48308	0.113483	0.742554	0.832495	ENSMUSG00000062619
2310057M21Rik	chr7;chr7;chr7;chr7;chr7;chr7;chr7;chr7;chr7;chr7;chr7;chr7	130943340;130943340;130950421;130952380;130959189;130959189;130962618;130962618;130963462;130963462;130964237;130964237	130945533;130945533;130952831;130952831;130959395;130959395;130962690;130962690;130963665;130963665;130964455;130964455	-;-;-;-;-;-;-;-;-;-;-;-	5308	-0.0662555	4.33083	0.72271	0.41338	0.558691	ENSMUSG00000040177
2310061I04Rik	chr17;chr17;chr17;chr17;chr17;chr17	36203569;36203932;36205811;36206176;36206563;36208083	36203858;36204001;36206011;36206264;36206964;36208270	-;-;-;-;-;-	1240	-0.188731	4.49308	5.95792	0.0327743	0.0874387	ENSMUSG00000050705
2410002F23Rik	chr7;chr7;chr7;chr7;chr7;chr7	43896146;43897676;43898966;43899445;43899733;43900037	43896247;43897719;43899023;43899483;43899764;43901743	+;+;+;+;+;+	1982	-0.214788	6.37534	10.0444	0.00893141	0.033004	ENSMUSG00000045411
2410004B18Rik	chr3;chr3;chr3;chr3;chr3;chr3;chr3;chr3;chr3;chr3;chr3;chr3;chr3;chr3	145643769;145643769;145643769;145643769;145644298;145644298;145644653;145644653;145644653;145644653;145649517;145649517;145649552;145649552	145644083;145644083;145644083;145644083;145644424;145644424;145644851;145644851;145644851;145644851;145650584;145650584;145650584;145650584	+;+;+;+;+;+;+;+;+;+;+;+;+;+	1709	-0.201806	4.75418	5.41051	0.0401508	0.1014	ENSMUSG00000036873
2410006H16Rik	chr11;chr11;chr11;chr11;chr11	62493703;62494061;62494423;62495229;62495481	62493849;62494108;62494472;62495292;62495632	+;+;+;+;+	461	-0.536722	7.4131	46.6403	2.84E-05	0.00049821	ENSMUSG00000086841
2410022M11Rik	chr14	57049446	57051356	+	1911	0.262735	0.892467	0.764612	0.40058	0.546207	ENSMUSG00000100017
2500002B13Rik	chr8;chr8;chr8;chr8;chr8;chr8;chr8;chr8;chr8	57940997;57940997;57943374;57943374;57958849;57959562;57959562;57959562;57963122	57941227;57941227;57943501;57943501;57958942;57959835;57959764;57959764;57963296	+;+;+;+;+;+;+;+;+	902	0.763976	0.193624	5.70531	0.0359548	0.0935711	ENSMUSG00000096917
2500004C02Rik	chr2;chr2	153183077;153187541	153184784;153187730	-;-	1898	-0.384049	0.940636	2.79212	0.122908	0.230798	ENSMUSG00000073236
2510002D24Rik	chr16;chr16;chr16	18655330;18655456;18657840	18655369;18655623;18658863	+;+;+	1232	-0.292358	3.80563	12.6952	0.00445012	0.0198059	ENSMUSG00000071632
2510009E07Rik	chr16;chr16	21467795;21512966	21472508;21513415	-;-	5164	0.591736	0.841049	2.08532	0.176598	0.300144	ENSMUSG00000043391
2510039O18Rik	chr4;chr4;chr4	148025352;148029065;148031058	148026514;148029918;148031771	+;+;+	2731	-0.123608	6.65184	2.9389	0.114474	0.219369	ENSMUSG00000044496
2610001J05Rik	chr6;chr6;chr6	13867734;13871055;13871438	13870739;13871145;13871517	-;-;-	3177	0.104536	4.42031	2.47523	0.143959	0.259512	ENSMUSG00000052419
2610002M06Rik	chrX;chrX;chrX;chrX;chrX;chrX;chrX;chrX	106826358;106831872;106834342;106836505;106836699;106837114;106851398;106859741	106831459;106831944;106834385;106836612;106836767;106837260;106851495;106859940	-;-;-;-;-;-;-;-	5841	-0.0412952	4.66973	0.387362	0.546376	0.677089	ENSMUSG00000031242
2610005L07Rik	chr8;chr8;chr8;chr8;chr8;chr8	20016466;20030551;20035861;20039784;20041812;20052878	20016688;20030923;20036159;20039903;20042184;20055498	+;+;+;+;+;+	4009	-0.340975	4.26277	13.0811	0.00405019	0.0184619	ENSMUSG00000071793
2610008E11Rik	chr10;chr10;chr10;chr10;chr10;chr10;chr10;chr10;chr10;chr10;chr10;chr10;chr10;chr10;chr10;chr10;chr10;chr10	78900208;78900208;78900208;78904468;78904468;78904552;78924121;78924121;78924121;78928246;78928246;78928246;78930265;78930265;78930265;78933292;78933292;78933292	78903881;78903885;78903885;78904562;78904562;78904562;78924213;78924213;78924213;78928338;78928338;78928338;78930391;78930391;78930391;78933434;78933434;78933434	-;-;-;-;-;-;-;-;-;-;-;-;-;-;-;-;-;-	4229	0.139352	3.62387	0.96875	0.346149	0.491215	ENSMUSG00000060301
2610035D17Rik	chr11;chr11;chr11	112934732;112958168;113092117	112935986;112958212;113092664	-;-;-	1848	0.970287	3.68398	15.6992	0.00222621	0.0119368	ENSMUSG00000087259
2610044O15Rik8	chr8;chr8;chr8;chr8;chr8	129942835;129946583;129948025;129948305;129960386	129944230;129946632;129948085;129948431;129960527	-;-;-;-;-	1776	0.245022	2.99096	3.53608	0.0867755	0.178744	ENSMUSG00000071302
2610301B20Rik	chr4;chr4;chr4;chr4;chr4;chr4	10874498;10879523;10881801;10882407;10893263;10897899	10874772;10879610;10881868;10882472;10893358;10899423	+;+;+;+;+;+	2118	0.260012	3.094	3.18965	0.101672	0.200621	ENSMUSG00000059482
2610306M01Rik	chr6	86825389	86826422	-	1034	0.312734	1.53186	2.32195	0.155784	0.274744	ENSMUSG00000100164
2610318N02Rik	chr16;chr16;chr16;chr16;chr16;chr16;chr16;chr16;chr16;chr16;chr16;chr16;chr16;chr16;chr16	16931262;16931262;16935344;16935344;16935658;16935658;16936156;16936156;16938820;16938820;16939160;16939160;16941376;16942854;16942854	16931490;16931490;16935448;16935448;16935728;16935728;16936376;16936376;16938943;16938943;16939415;16939415;16941518;16943066;16943066	-;-;-;-;-;-;-;-;-;-;-;-;-;-;-	1362	-0.418441	3.34048	9.35063	0.0108949	0.0381495	ENSMUSG00000049916
2610507B11Rik	chr11;chr11;chr11;chr11;chr11;chr11;chr11;chr11;chr11;chr11;chr11;chr11;chr11;chr11;chr11;chr11;chr11;chr11;chr11;chr11;chr11;chr11;chr11;chr11;chr11;chr11;chr11;chr11;chr11;chr11;chr11;chr11;chr11;chr11;chr11;chr11;chr11;chr11;chr11	78152580;78153525;78154416;78154738;78155290;78156005;78156399;78157177;78157421;78157762;78157923;78158925;78159152;78159465;78160314;78162117;78163604;78163923;78164267;78164508;78165291;78165614;78165833;78167866;78169873;78170535;78173885;78174926;78175565;78176264;78176501;78177339;78178122;78178510;78178758;78178991;78179767;78180112;78180630	78152743;78153654;78154465;78154885;78155408;78156065;78156588;78157300;78157545;78157829;78158068;78159043;78159315;78159723;78160519;78163209;78163795;78164125;78164385;78164728;78165481;78165713;78166035;78168160;78170030;78170741;78173984;78175108;78175686;78176419;78176622;78177519;78178208;78178620;78178893;78179121;78179868;78180246;78181451	+;+;+;+;+;+;+;+;+;+;+;+;+;+;+;+;+;+;+;+;+;+;+;+;+;+;+;+;+;+;+;+;+;+;+;+;+;+;+	7443	-0.0150899	8.15528	0.0994521	0.758391	0.843015	ENSMUSG00000010277
2610524H06Rik	chr5;chr5	114959998;114961374	114960786;114961529	-;-	945	-0.18083	3.12936	2.09674	0.175514	0.298742	ENSMUSG00000072694
2700038G22Rik	chr5;chr5;chr5;chr5;chr5;chr5;chr5;chr5	24055595;24055595;24057119;24057119;24057716;24057716;24058765;24058784	24055619;24055619;24057153;24057153;24057758;24057758;24060031;24060031	+;+;+;+;+;+;+;+	1370	-0.289223	2.7388	2.71765	0.127485	0.237416	ENSMUSG00000097180
2700049A03Rik	chr12;chr12;chr12;chr12;chr12;chr12;chr12;chr12;chr12;chr12;chr12;chr12;chr12;chr12;chr12;chr12;chr12;chr12;chr12;chr12;chr12;chr12;chr12;chr12;chr12;chr12;chr12;chr12;chr12;chr12;chr12;chr12;chr12;chr12;chr12;chr12;chr12;chr12;chr12;chr12;chr12;chr12;chr12;chr12;chr12;chr12;chr12;chr12;chr12;chr12;chr12;chr12;chr12;chr12;chr12;chr12;chr12;chr12	71183622;71183622;71186429;71186429;71187639;71187639;71188824;71188824;71195018;71195018;71197017;71197017;71199424;71199424;71201536;71201536;71203821;71203821;71205602;71205602;71206965;71206965;71207898;71207898;71209350;71209350;71211158;71211158;71213840;71213840;71217293;71217293;71219903;71219903;71222697;71222697;71224603;71224603;71225814;71225814;71231197;71231197;71234155;71234155;712…	71184812;71184812;71186502;71186502;71187708;71187708;71188893;71188893;71195192;71195192;71197238;71197238;71199571;71199571;71201697;71201697;71203944;71203944;71205731;71205731;71207182;71207182;71207970;71207970;71209574;71209574;71211332;71211332;71214034;71214034;71217480;71217480;71220013;71220013;71222777;71222777;71224796;71224796;71225932;71225932;71231396;71231396;71234311;71234311;712…	+;+;+;+;+;+;+;+;+;+;+;+;+;+;+;+;+;+;+;+;+;+;+;+;+;+;+;+;+;+;+;+;+;+;+;+;+;+;+;+;+;+;+;+;+;+;+;+;+;+;+;+;+;+;+;+;+;+	5763	0.278906	3.96207	7.93567	0.0167586	0.0526529	ENSMUSG00000034601
2700062C07Rik	chr18;chr18;chr18;chr18;chr18	24603928;24604119;24606007;24608582;24610326	24604037;24604141;24606206;24608781;24610824	+;+;+;+;+	1032	-0.0402955	3.79618	0.232072	0.639435	0.754949	ENSMUSG00000024273
2700081O15Rik	chr19;chr19;chr19;chr19;chr19	7394990;7397432;7398620;7399279;7400008	7395282;7397926;7399009;7399827;7403269	+;+;+;+;+	4989	-0.668363	4.69452	25.8807	0.000351108	0.00301895	ENSMUSG00000053080
2700097O09Rik	chr12;chr12;chr12;chr12;chr12;chr12;chr12;chr12;chr12;chr12;chr12;chr12;chr12;chr12;chr12;chr12;chr12;chr12;chr12;chr12;chr12;chr12;chr12;chr12	55092446;55092446;55092446;55095672;55095672;55095672;55100086;55100086;55100086;55104027;55104027;55104027;55106160;55106160;55106242;55107840;55107840;55107840;55109773;55109773;55109773;55126766;55126766;55126766	55092728;55092728;55092728;55095779;55095762;55095762;55100192;55100192;55100192;55104137;55104137;55104137;55106363;55106363;55106363;55107978;55107978;55107978;55109894;55109894;55109894;55126895;55126895;55126895	-;-;-;-;-;-;-;-;-;-;-;-;-;-;-;-;-;-;-;-;-;-;-;-	1204	0.14678	3.05026	1.95386	0.189726	0.31695	ENSMUSG00000062198
2700099C18Rik	chr17;chr17;chr17;chr17;chr17;chr17;chr17;chr17;chr17;chr17	95057528;95062639;95063862;95068926;95069890;95071200;95074285;95078562;95079285;95082320	95057660;95062733;95063951;95069032;95070048;95071352;95074375;95078666;95079388;95082557	+;+;+;+;+;+;+;+;+;+	1275	-0.417627	2.53937	6.06886	0.0314853	0.0847922	ENSMUSG00000098090
2810001G20Rik	chr11;chr11	63970310;63973479	63970603;63974085	+;+	901	-0.543249	2.95983	15.1009	0.00253779	0.0130896	ENSMUSG00000087497
2810004N23Rik	chr8;chr8;chr8;chr8;chr8;chr8;chr8	125566094;125567187;125568033;125568426;125569102;125587685;125589624	125566705;125567245;125568119;125568521;125569158;125588010;125589768	-;-;-;-;-;-;-	1382	-0.0639177	6.34079	1.12876	0.310812	0.454304	ENSMUSG00000031984
2810006K23Rik	chr5;chr5;chr5;chr5;chr5	124466152;124466152;124476690;124476690;124478672	124466292;124466292;124478184;124476998;124479915	+;+;+;+;+	2880	0.0522356	3.48164	0.164649	0.692694	0.797038	ENSMUSG00000047635
2810013P06Rik	chr8	123769314	123771341	+	2028	-0.355077	3.17778	3.75466	0.0787538	0.16615	ENSMUSG00000099881
2810021J22Rik	chr11;chr11;chr11;chr11;chr11	58758066;58759641;58767520;58769602;58770755	58758135;58759832;58767646;58769694;58775164	+;+;+;+;+	4892	-0.0404622	3.27592	0.156614	0.699862	0.802154	ENSMUSG00000020491
2810403D21Rik	chrX;chrX;chrX;chrX;chrX	107878084;107879872;107899486;107901874;107929951	107878291;107879961;107899535;107901978;107930502	+;+;+;+;+	1005	0.435402	1.07569	3.30893	0.096209	0.192888	ENSMUSG00000086629
2810408A11Rik	chr11;chr11;chr11;chr11;chr11;chr11;chr11;chr11;chr11;chr11;chr11;chr11;chr11;chr11;chr11;chr11;chr11;chr11;chr11;chr11;chr11;chr11;chr11;chr11;chr11;chr11;chr11;chr11;chr11;chr11;chr11;chr11;chr11;chr11;chr11;chr11;chr11;chr11;chr11;chr11;chr11;chr11;chr11;chr11;chr11;chr11;chr11;chr11;chr11;chr11;chr11;chr11;chr11;chr11;chr11;chr11;chr11;chr11;chr11;chr11;chr11;chr11;chr11;chr11;chr11;chr11;chr…	69788178;69788178;69788178;69788178;69788178;69788184;69788184;69788184;69788184;69788437;69788437;69788445;69788929;69788929;69788929;69788929;69788929;69788929;69788929;69788929;69788929;69789078;69789078;69789078;69789078;69789078;69789078;69789078;69789140;69789673;69789673;69789673;69789673;69789673;69789673;69789673;69789673;69790009;69790025;69790025;69790025;69790025;69790025;69790025;697…	69788318;69788318;69788318;69788318;69788318;69788318;69788318;69788318;69788318;69788580;69788580;69788580;69788976;69788976;69788976;69788976;69788976;69789236;69788976;69788976;69788976;69789236;69789236;69789236;69789236;69789236;69789236;69789236;69789236;69789918;69789918;69789918;69789918;69789918;69789918;69789918;69789918;69790082;69790113;69790113;69790113;69790113;69790113;69790113;697…	-;-;-;-;-;-;-;-;-;-;-;-;-;-;-;-;-;-;-;-;-;-;-;-;-;-;-;-;-;-;-;-;-;-;-;-;-;-;-;-;-;-;-;-;-;-;-;-;-;-;-;-;-;-;-;-;-;-;-;-;-;-;-;-;-;-;-;-;-;-;-;-;-	1922	0.234498	-0.0381089	0.554853	0.471959	0.612652	ENSMUSG00000018570
2810408I11Rik	chr1;chr1	64719028;64729623	64719544;64729818	-;-	713	0.0492309	2.50534	0.121042	0.734474	0.826256	ENSMUSG00000087213
2810414N06Rik	chr1;chr1;chr1;chr1;chr1;chr1	151624701;151624701;151624701;151630466;151630594;151630669	151625979;151625979;151625979;151630478;151630769;151630769	-;-;-;-;-;-	1468	-0.209092	0.0795322	0.539144	0.47815	0.618175	ENSMUSG00000100594
2900026A02Rik	chr5;chr5;chr5;chr5;chr5;chr5;chr5;chr5;chr5;chr5;chr5;chr5;chr5;chr5;chr5;chr5;chr5;chr5;chr5;chr5;chr5;chr5;chr5;chr5;chr5;chr5;chr5;chr5;chr5	113234189;113234189;113234189;113240281;113240281;113240281;113240968;113240968;113240968;113241832;113241832;113241832;113243456;113243456;113243456;113245464;113245464;113245464;113249325;113249325;113249325;113285571;113310924;113323071;113329920;113336152;113338470;113341627;113369077	113238890;113238890;113238890;113240363;113240363;113240363;113241110;113241110;113241110;113241950;113241950;113241950;113243630;113243630;113243630;113245704;113245704;113245704;113249443;113249443;113249443;113286451;113311179;113323205;113332583;113336239;113340062;113341773;113369142	-;-;-;-;-;-;-;-;-;-;-;-;-;-;-;-;-;-;-;-;-;-;-;-;-;-;-;-;-	11412	-0.126314	1.5275	0.459058	0.512065	0.647673	ENSMUSG00000051339
2900076A07Rik	chr7;chr7;chr7;chr7;chr7;chr7;chr7;chr7;chr7	81173298;81173298;81178535;81178535;81178905;81179095;81179095;81180959;81180959	81173424;81173424;81178688;81178688;81179006;81179275;81179275;81181246;81181246	+;+;+;+;+;+;+;+;+	852	-0.523532	0.760015	4.75055	0.0519071	0.122606	ENSMUSG00000097277
3010003L21Rik	chr6;chr6	148846355;148848435	148847918;148848627	+;+	1757	0.0410911	1.01944	0.034031	0.856998	0.912687	ENSMUSG00000085355
3110009E18Rik	chr1;chr1;chr1;chr1;chr1;chr1;chr1;chr1;chr1;chr1;chr1	120048917;120048917;120078333;120078333;120088336;120088336;120093865;120093865;120099131;120115771;120115771	120048947;120049540;120078477;120078477;120088386;120088386;120093902;120093902;120099212;120115919;120115919	+;+;+;+;+;+;+;+;+;+;+	1089	0.0967602	1.53748	0.134264	0.721002	0.817482	ENSMUSG00000026388
3110040N11Rik	chr7;chr7;chr7;chr7;chr7;chr7;chr7;chr7;chr7;chr7	81431935;81431935;81432779;81432779;81435825;81435825;81438198;81438198;81439000;81439103	81432329;81432329;81432886;81432886;81435952;81435952;81438324;81438324;81439203;81439203	-;-;-;-;-;-;-;-;-;-	962	-0.0125901	4.29766	0.0236062	0.880674	0.928407	ENSMUSG00000025102
3110045C21Rik	chr1;chr1;chr1	169796978;169798019;169799351	169797144;169798371;169799965	+;+;+	1135	0.0224812	0.352348	0.00754115	0.93236	0.959451	ENSMUSG00000097503
3110056K07Rik	chr12;chr12;chr12;chr12;chr12;chr12;chr12	71038389;71056476;71057115;71061230;71061230;71062281;71062281	71038829;71057253;71057253;71061281;71061281;71062597;71062597	-;-;-;-;-;-;-	1588	-0.176917	2.15387	1.04016	0.329696	0.47426	ENSMUSG00000085622
3110082I17Rik	chr5;chr5;chr5;chr5;chr5	139345494;139347062;139349728;139441172;139446224	139346485;139347143;139349918;139441301;139446289	-;-;-;-;-	1461	-0.407651	5.04634	23.4128	0.00052032	0.00401989	ENSMUSG00000053553
3300002I08Rik	chr2;chr2;chr2;chr2	150152857;150186229;150186500;150204508	150153138;150186289;150186626;150204685	-;-;-;-	648	0.454936	-0.259959	2.05644	0.179378	0.303399	ENSMUSG00000063364
3300005D01Rik	chr17;chr17;chr17;chr17;chr17;chr17;chr17;chr17	5848932;5849765;5849765;5851474;5851474;5852988;5852988;5852988	5849035;5850268;5850268;5851616;5851616;5853515;5853515;5853517	+;+;+;+;+;+;+;+	1281	0.668437	-0.254753	1.41643	0.259048	0.39893	ENSMUSG00000096965
3830403N18Rik	chrX;chrX;chrX;chrX;chrX;chrX;chrX;chrX	55181932;55183331;55183771;55184105;55192436;55193248;55198015;55198433	55181985;55183456;55183834;55184139;55192553;55193347;55198113;55198856	+;+;+;+;+;+;+;+	1020	0.23756	0.271861	0.047609	0.831273	0.894786	ENSMUSG00000031125
3830406C13Rik	chr14;chr14;chr14;chr14;chr14;chr14;chr14;chr14;chr14;chr14;chr14;chr14;chr14;chr14;chr14;chr14;chr14;chr14;chr14;chr14;chr14;chr14;chr14;chr14;chr14;chr14;chr14;chr14;chr14;chr14;chr14;chr14;chr14;chr14;chr14;chr14;chr14;chr14;chr14;chr14;chr14;chr14;chr14;chr14;chr14;chr14;chr14;chr14;chr14;chr14;chr14;chr14;chr14;chr14;chr14	10166530;10166530;10166530;10166532;10166532;10166532;10166532;10166532;10166532;10166532;10168275;10168275;10168275;10168517;10168517;10168517;10169981;10172107;10172107;10172107;10172107;10172107;10172107;10172107;10172107;10172107;10172107;10182370;10182370;10182370;10182370;10182370;10182370;10182370;10182370;10182370;10182370;10184295;10184295;10184295;10184295;10184295;10184295;10184295;101…	10168615;10168191;10168191;10168615;10168191;10168615;10168615;10168615;10168615;10168615;10168364;10168364;10168364;10168615;10168615;10168615;10170041;10172181;10172181;10172181;10172181;10172181;10172181;10172181;10172181;10172181;10172181;10182493;10182493;10182493;10182493;10182493;10182493;10182493;10182493;10182493;10182493;10184378;10184378;10184378;10184375;10184375;10184378;10184378;101…	-;-;-;-;-;-;-;-;-;-;-;-;-;-;-;-;-;-;-;-;-;-;-;-;-;-;-;-;-;-;-;-;-;-;-;-;-;-;-;-;-;-;-;-;-;-;-;-;-;-;-;-;-;-;-	2775	-0.148734	3.83279	1.49478	0.24703	0.38444	ENSMUSG00000033111
4632404H12Rik	chr3;chr3	89674818;89679809	89676869;89680707	-;-	2951	0.012389	1.51383	0.00256253	0.960535	0.977888	ENSMUSG00000042579
4833417C18Rik	chr11;chr11	95749643;95750820	95749908;95751872	+;+	1319	-0.470602	-0.0279201	2.16076	0.169593	0.292082	ENSMUSG00000086015
4833419F23Rik	chr18;chr18;chr18;chr18	4353547;4354101;4367859;4368616	4353823;4354192;4368040;4368945	+;+;+;+	881	0.0811511	0.464787	0.135346	0.719935	0.816774	ENSMUSG00000117401
4833420G17Rik	chr13;chr13;chr13;chr13;chr13;chr13;chr13;chr13;chr13;chr13;chr13;chr13;chr13;chr13;chr13;chr13;chr13;chr13;chr13;chr13;chr13;chr13;chr13;chr13;chr13;chr13;chr13;chr13;chr13;chr13;chr13;chr13;chr13;chr13;chr13;chr13;chr13;chr13;chr13;chr13;chr13;chr13;chr13;chr13;chr13;chr13;chr13;chr13;chr13;chr13;chr13;chr13;chr13	119599295;119599295;119599295;119599295;119601101;119602547;119602547;119602610;119602610;119603403;119603403;119603403;119603403;119606051;119606051;119606051;119606051;119608675;119608675;119608675;119608675;119610369;119610369;119610369;119610369;119611369;119611369;119611369;119611369;119612473;119612473;119612473;119612473;119614220;119614220;119614220;119614220;119615964;119615964;119615964…	119599655;119599655;119599655;119599655;119601226;119602840;119602840;119602840;119602840;119603492;119603492;119603492;119603492;119606697;119606697;119606697;119606697;119608776;119608776;119608776;119608776;119610730;119610492;119610492;119610492;119611460;119611460;119611460;119611460;119612542;119612542;119612542;119612542;119614390;119614390;119614390;119614390;119616058;119616058;119616058…	+;+;+;+;+;+;+;+;+;+;+;+;+;+;+;+;+;+;+;+;+;+;+;+;+;+;+;+;+;+;+;+;+;+;+;+;+;+;+;+;+;+;+;+;+;+;+;+;+;+;+;+;+	2941	0.0906324	5.37892	1.81423	0.205099	0.335525	ENSMUSG00000062822
4833438C02Rik	chr19;chr19;chr19;chr19;chr19	46292024;46292024;46293547;46293547;46293801	46293289;46293289;46293630;46294068;46294068	-;-;-;-;-	1788	0.0576625	3.47105	0.276793	0.609256	0.730193	ENSMUSG00000118087
4833439L19Rik	chr13;chr13;chr13;chr13;chr13;chr13;chr13;chr13;chr13;chr13;chr13;chr13;chr13;chr13;chr13;chr13;chr13;chr13;chr13;chr13;chr13;chr13;chr13;chr13;chr13;chr13;chr13;chr13;chr13;chr13;chr13;chr13;chr13;chr13;chr13	54699031;54699031;54699031;54699031;54699031;54700711;54700711;54700711;54700711;54700711;54701011;54701011;54701011;54701011;54701011;54704340;54704340;54704340;54704340;54704340;54707011;54707011;54707011;54707011;54709506;54709506;54709506;54711998;54712328;54712328;54712995;54712995;54712995;54712995;54712995	54700630;54700630;54700630;54700630;54700630;54700850;54700850;54700850;54700850;54700850;54701117;54701117;54701117;54701117;54701117;54704464;54704464;54704464;54704464;54704464;54707137;54707137;54707137;54707137;54709684;54709684;54709684;54712085;54712434;54712434;54713195;54713195;54713195;54713195;54713195	-;-;-;-;-;-;-;-;-;-;-;-;-;-;-;-;-;-;-;-;-;-;-;-;-;-;-;-;-;-;-;-;-;-;-	2674	-0.401436	5.60957	33.3371	0.000124028	0.00142398	ENSMUSG00000025871
4921524J17Rik	chr8;chr8;chr8;chr8;chr8;chr8;chr8	86135388;86135388;86138742;86138742;86153489;86159288;86159288	86136519;86136519;86138924;86138924;86153585;86159470;86159470	-;-;-;-;-;-;-	1595	0.066004	4.55533	0.461294	0.51106	0.646757	ENSMUSG00000036934
4921525O09Rik	chr13;chr13;chr13;chr13;chr13;chr13;chr13;chr13	52250777;52252578;52253330;52272203;52273174;52274102;52276193;52277084	52250876;52252881;52253415;52272727;52273595;52274238;52276777;52278196	+;+;+;+;+;+;+;+	3272	0.0703096	2.30162	0.105662	0.751238	0.837574	ENSMUSG00000113211
4921531C22Rik	chr2;chr2	179618646;179619242	179618985;179620806	+;+	1905	0.420465	0.539435	1.67262	0.222411	0.356205	ENSMUSG00000085704
4930402H24Rik	chr2;chr2;chr2;chr2;chr2;chr2;chr2;chr2;chr2;chr2;chr2;chr2;chr2;chr2;chr2;chr2;chr2;chr2;chr2;chr2;chr2;chr2;chr2;chr2;chr2;chr2;chr2;chr2;chr2;chr2;chr2;chr2;chr2;chr2;chr2;chr2;chr2;chr2;chr2;chr2;chr2;chr2;chr2;chr2;chr2;chr2;chr2;chr2;chr2;chr2;chr2;chr2;chr2;chr2;chr2;chr2;chr2;chr2;chr2;chr2;chr2;chr2;chr2;chr2;chr2;chr2;chr2;chr2;chr2;chr2;chr2;chr2;chr2;chr2	130548120;130548120;130551858;130551858;130552732;130552732;130554180;130554180;130554872;130554872;130555317;130555317;130559181;130559181;130561760;130561760;130569068;130569068;130572709;130572709;130578387;130578387;130579299;130579299;130580901;130580901;130581291;130581291;130582321;130582321;130583737;130583737;130590605;130590605;130606373;130606373;130607608;130607608;130609530;130609530…	130551238;130551238;130551951;130551951;130552797;130552797;130554382;130554382;130554946;130554946;130555423;130555423;130559267;130559267;130561895;130561895;130569105;130569105;130572834;130572834;130578545;130578545;130579387;130579387;130581018;130581018;130581389;130581389;130582409;130582409;130583883;130583883;130590708;130590708;130606460;130606460;130607658;130607658;130609600;130609600…	-;-;-;-;-;-;-;-;-;-;-;-;-;-;-;-;-;-;-;-;-;-;-;-;-;-;-;-;-;-;-;-;-;-;-;-;-;-;-;-;-;-;-;-;-;-;-;-;-;-;-;-;-;-;-;-;-;-;-;-;-;-;-;-;-;-;-;-;-;-;-;-;-;-	6927	0.0183147	3.09631	0.0202666	0.88937	0.933375	ENSMUSG00000027309
4930417O13Rik	chr6;chr6;chr6;chr6	125242488;125243363;125247286;125250411	125243032;125243489;125247376;125250740	+;+;+;+	1093	0.454705	3.94816	20.2743	0.000897552	0.00605887	ENSMUSG00000108129
4930428O21Rik	chr5;chr5;chr5	107846078;107850115;107851276	107847421;107850439;107851346	-;-;-	1740	-0.0348365	-0.118055	0.00887982	0.926619	0.956059	ENSMUSG00000106333
4930430F08Rik	chr10;chr10;chr10;chr10;chr10;chr10;chr10	100408136;100411579;100413023;100414177;100419776;100422053;100424889	100409622;100411748;100413220;100414293;100419871;100422170;100425121	-;-;-;-;-;-;-	2419	-0.147752	2.37206	0.738924	0.408352	0.553981	ENSMUSG00000046567
4930431P03Rik	chr14;chr14;chr14;chr14;chr14;chr14	45192357;45194416;45195142;45196795;45197720;45198735	45194167;45194487;45195252;45196883;45197888;45198764	-;-;-;-;-;-	2282	-0.264756	-0.320584	0.621123	0.447284	0.589096	ENSMUSG00000075042
4930432K21Rik	chr8;chr8;chr8;chr8;chr8;chr8;chr8;chr8;chr8;chr8;chr8;chr8;chr8;chr8;chr8;chr8;chr8	84874667;84874667;84875467;84875467;84886074;84886074;84887842;84887842;84888929;84893210;84893210;84896984;84896984;84898447;84898447;84898790;84898790	84875027;84875027;84875514;84875514;84886236;84886236;84887920;84887920;84889033;84894319;84894319;84897081;84897081;84898539;84898539;84899226;84899226	+;+;+;+;+;+;+;+;+;+;+;+;+;+;+;+;+	2494	0.105146	2.0789	0.203751	0.660481	0.770797	ENSMUSG00000008129
4930453N24Rik	chr16;chr16;chr16	64586468;64589287;64591100	64587356;64589525;64591302	-;-;-	1331	-0.162486	5.50472	4.65633	0.053909	0.126276	ENSMUSG00000059920
4930481A15Rik	chr19;chr19;chr19;chr19;chr19;chr19;chr19;chr19;chr19	5456843;5456843;5465036;5465635;5465635;5467422;5467422;5472149;5472149	5457111;5457111;5465140;5465840;5465840;5467494;5468279;5472875;5472875	+;+;+;+;+;+;+;+;+	2165	0.586229	2.96115	20.4725	0.000865728	0.005889	ENSMUSG00000086938
4930486L24Rik	chr13;chr13;chr13;chr13;chr13;chr13;chr13;chr13	60990426;60992123;60992894;61000914;61001330;61001570;61002627;61012136	60990790;60992240;60993056;61001138;61001476;61001692;61002763;61012230	-;-;-;-;-;-;-;-	1373	0.751952	0.576498	4.59579	0.055245	0.12864	ENSMUSG00000050345
4930503L19Rik	chr18;chr18;chr18;chr18;chr18;chr18;chr18;chr18;chr18;chr18;chr18;chr18;chr18;chr18;chr18;chr18;chr18;chr18;chr18;chr18;chr18;chr18;chr18;chr18;chr18;chr18;chr18;chr18;chr18;chr18;chr18;chr18;chr18;chr18;chr18;chr18;chr18;chr18;chr18;chr18;chr18;chr18;chr18;chr18;chr18;chr18	70585281;70585281;70585281;70585281;70586211;70589545;70589545;70589545;70589545;70591388;70591388;70591388;70597033;70597033;70597033;70597033;70597033;70600406;70600406;70600406;70600406;70600406;70600692;70600830;70600830;70600830;70600830;70601125;70602520;70602520;70602520;70602520;70602520;70602574;70604744;70604744;70604744;70604744;70604744;70604744;70605362;70605362;70605362;70605362;706…	70586459;70586459;70586459;70586459;70586459;70589615;70589615;70589615;70589615;70591519;70591519;70591519;70597135;70597135;70597135;70597135;70597135;70600556;70600556;70600556;70600556;70600556;70601588;70601588;70601588;70601588;70601588;70601588;70602848;70602848;70602848;70602848;70602848;70602848;70605050;70605050;70605050;70605050;70605050;70605050;70605554;70605551;70605554;70605554;706…	-;-;-;-;-;-;-;-;-;-;-;-;-;-;-;-;-;-;-;-;-;-;-;-;-;-;-;-;-;-;-;-;-;-;-;-;-;-;-;-;-;-;-;-;-;-	3362	-0.170435	4.98642	2.90373	0.116427	0.222222	ENSMUSG00000044906
4930509E16Rik	chr9;chr9;chr9	72425532;72429483;72439092	72426572;72429583;72439140	-;-;-	1191	-0.20382	0.717166	0.701086	0.420241	0.565371	ENSMUSG00000096986
4930513N10Rik	chr8;chr8;chr8;chr8	96533458;96536859;96542996;96548051	96535808;96536925;96543074;96548356	+;+;+;+	2803	0.2589	1.90241	2.24219	0.162429	0.283008	ENSMUSG00000074136
4930515G01Rik	chr5	114911794	114913044	-	1251	0.0604401	-0.0407553	0.0446196	0.836568	0.898551	ENSMUSG00000092183
4930523C07Rik	chr1;chr1;chr1;chr1;chr1;chr1	159871950;159871950;159898270;159898270;159898997;159902601	159872323;159872323;159898373;159898373;159900352;159906156	+;+;+;+;+;+	5390	0.0840524	5.70229	1.31026	0.276648	0.418191	ENSMUSG00000090394
4930558J18Rik	chr1;chr1;chr1;chr1	57398381;57401725;57414407;57416564	57399822;57401922;57414678;57416703	-;-;-;-	2052	-0.307876	0.963984	1.9616	0.188918	0.316036	ENSMUSG00000097519
4930577N17Rik	chr3	51184182	51185828	+	1647	0.409138	0.0236597	2.34428	0.153986	0.272593	ENSMUSG00000087440
4930579G24Rik	chr3;chr3	79536386;79538436	79536663;79540126	+;+	1969	0.0536155	3.51464	0.306861	0.590697	0.71458	ENSMUSG00000027811
4930581F22Rik	chr9;chr9;chr9;chr9;chr9;chr9	35028024;35028665;35034897;35040075;35040251;35041128	35028136;35029642;35034990;35040133;35040317;35042218	+;+;+;+;+;+	2402	-0.10206	1.40192	0.233263	0.638585	0.754333	ENSMUSG00000070315
4931406C07Rik	chr9;chr9;chr9;chr9;chr9;chr9;chr9;chr9;chr9;chr9;chr9;chr9;chr9;chr9;chr9;chr9;chr9;chr9;chr9;chr9;chr9;chr9;chr9;chr9;chr9;chr9;chr9;chr9;chr9;chr9;chr9;chr9;chr9;chr9	15194633;15194633;15194633;15194633;15198652;15198652;15198652;15198652;15201963;15201963;15201963;15201963;15203296;15203296;15203296;15203296;15205728;15205728;15205728;15205728;15205982;15205982;15205982;15205982;15209139;15209139;15209139;15212663;15212663;15212663;15212663;15217333;15217333;15217510	15196287;15196287;15196287;15196287;15198768;15198768;15198768;15198768;15202112;15202112;15202112;15202112;15203472;15203472;15203472;15203472;15205829;15205829;15205829;15205829;15206055;15206055;15206055;15206055;15209237;15209237;15209237;15212809;15212809;15212809;15212903;15217463;15217463;15217744	-;-;-;-;-;-;-;-;-;-;-;-;-;-;-;-;-;-;-;-;-;-;-;-;-;-;-;-;-;-;-;-;-;-	2981	0.0166769	2.47231	0.0106461	0.919677	0.951964	ENSMUSG00000031938
4931414P19Rik	chr14;chr14;chr14;chr14;chr14;chr14;chr14	54821120;54822436;54823109;54823393;54828579;54832571;54843260	54822163;54822548;54823212;54823454;54828896;54833408;54843365	-;-;-;-;-;-;-	2585	-0.0724551	2.78462	0.307278	0.590449	0.714355	ENSMUSG00000022179
4931428F04Rik	chr8;chr8;chr8;chr8;chr8;chr8;chr8;chr8;chr8;chr8;chr8;chr8;chr8;chr8;chr8	106007041;106007041;106009619;106009619;106009807;106009807;106011298;106011298;106011662;106011662;106011888;106011888;106015401;106016036;106016036	106008776;106008776;106009716;106009716;106010112;106010112;106011430;106011430;106011805;106011805;106012501;106012501;106015797;106016160;106016160	-;-;-;-;-;-;-;-;-;-;-;-;-;-;-	3553	-0.76953	0.828614	6.51365	0.026893	0.0751223	ENSMUSG00000014837
4932438A13Rik	chr3;chr3;chr3;chr3;chr3;chr3;chr3;chr3;chr3;chr3;chr3;chr3;chr3;chr3;chr3;chr3;chr3;chr3;chr3;chr3;chr3;chr3;chr3;chr3;chr3;chr3;chr3;chr3;chr3;chr3;chr3;chr3;chr3;chr3;chr3;chr3;chr3;chr3;chr3;chr3;chr3;chr3;chr3;chr3;chr3;chr3;chr3;chr3;chr3;chr3;chr3;chr3;chr3;chr3;chr3;chr3;chr3;chr3;chr3;chr3;chr3;chr3;chr3;chr3;chr3;chr3;chr3;chr3;chr3;chr3;chr3;chr3;chr3;chr3;chr3;chr3;chr3;chr3;chr3;chr3…	36917255;36918536;36924147;36928347;36929599;36931823;36939506;36941368;36941824;36943972;36944944;36949408;36949955;36960840;36962281;36971767;36972601;36974004;36974329;36975368;36982584;36985147;36991138;36992595;36994902;36996332;36997268;37000397;37001890;37003291;37004035;37006267;37007986;37010788;37011119;37012837;37013486;37019024;37019670;37019991;37021259;37023295;37027380;37028317;370…	36917497;36918634;36924273;36928463;36929677;36931887;36939692;36941449;36942017;36944051;36945094;36949564;36950033;36960931;36962398;36971922;36972698;36974182;36974435;36975576;36982811;36985284;36991317;36992723;36995021;36996612;36997518;37000655;37002727;37003361;37004208;37006387;37008132;37010915;37011318;37013034;37013697;37019175;37019820;37020143;37021499;37023437;37027599;37028475;370…	+;+;+;+;+;+;+;+;+;+;+;+;+;+;+;+;+;+;+;+;+;+;+;+;+;+;+;+;+;+;+;+;+;+;+;+;+;+;+;+;+;+;+;+;+;+;+;+;+;+;+;+;+;+;+;+;+;+;+;+;+;+;+;+;+;+;+;+;+;+;+;+;+;+;+;+;+;+;+;+;+;+;+;+;+;+	15883	0.331258	7.24305	27.4325	0.000277985	0.00254436	ENSMUSG00000037270
4933404O12Rik	chr5;chr5;chr5;chr5	136948000;136951161;136954558;136962593	136948285;136951281;136954749;136965963	+;+;+;+	3970	0.285083	2.43704	3.83893	0.0759067	0.161567	ENSMUSG00000097908
4933406I18Rik	chr7;chr7;chr7;chr7;chr7;chr7;chr7;chr7;chr7	113914714;113918688;113920375;113953875;113954242;113959776;113995047;114014098;114014098	113915017;113918876;113920486;113954150;113954394;113959868;113995270;114014396;114014396	-;-;-;-;-;-;-;-;-	1650	2.06742	0.644219	50.878	1.91E-05	0.000372532	ENSMUSG00000087475
4933407K13Rik	chrX;chrX;chrX;chrX;chrX;chrX;chrX;chrX;chrX	74769064;74774626;74779699;74785422;74790283;74795131;74798972;74803838;74808132	74771124;74774788;74779861;74785584;74790445;74795293;74799134;74804000;74808305	-;-;-;-;-;-;-;-;-	3376	-0.133924	1.70364	0.588059	0.459315	0.600169	ENSMUSG00000087396
4933412E12Rik	chr10;chr10;chr10;chr10;chr10;chr10;chr10	116786467;116786467;116790418;116791433;116791433;116797935;116797935	116786597;116786597;116790630;116791562;116791562;116799184;116799184	+;+;+;+;+;+;+	1724	0.00213918	2.66069	0.000183651	0.98943	0.993926	ENSMUSG00000112627
4933421O10Rik	chr4;chr4	33027139;33030857	33030521;33031323	-;-	3850	0.00801625	1.72959	0.00141331	0.970685	0.983431	ENSMUSG00000085037
4933427D14Rik	chr11;chr11;chr11;chr11;chr11;chr11;chr11;chr11;chr11;chr11;chr11;chr11;chr11;chr11;chr11;chr11;chr11;chr11;chr11;chr11;chr11;chr11;chr11;chr11;chr11;chr11;chr11;chr11;chr11;chr11;chr11;chr11;chr11;chr11;chr11;chr11;chr11;chr11;chr11;chr11;chr11;chr11;chr11;chr11;chr11;chr11;chr11;chr11;chr11;chr11;chr11;chr11;chr11;chr11;chr11;chr11;chr11;chr11;chr11;chr11;chr11;chr11;chr11;chr11;chr11;chr11;chr…	72044755;72044755;72044755;72044755;72044755;72049618;72049618;72049618;72049618;72049618;72050226;72050226;72050226;72050226;72050226;72056343;72056343;72056343;72056343;72056343;72057464;72057464;72057464;72057464;72057464;72059542;72059542;72059542;72059542;72059542;72060607;72060607;72060607;72060607;72060607;72066029;72066029;72066029;72066029;72066029;72066313;72066313;72066313;72066313;720…	72046264;72046264;72046264;72046264;72046264;72049842;72049842;72049842;72049842;72049842;72050346;72050346;72050346;72050346;72050346;72056424;72056424;72056424;72056424;72056424;72057649;72057649;72057649;72057649;72057649;72059628;72059628;72059628;72059628;72059628;72060685;72060685;72060685;72060685;72060685;72066118;72066118;72066118;72066118;72066118;72066402;72066402;72066402;72066402;720…	-;-;-;-;-;-;-;-;-;-;-;-;-;-;-;-;-;-;-;-;-;-;-;-;-;-;-;-;-;-;-;-;-;-;-;-;-;-;-;-;-;-;-;-;-;-;-;-;-;-;-;-;-;-;-;-;-;-;-;-;-;-;-;-;-;-;-;-;-;-;-;-;-;-;-;-;-;-;-;-;-;-;-;-;-;-;-;-;-;-;-;-;-;-;-;-;-;-	5567	0.104238	4.46877	1.81404	0.205121	0.335525	ENSMUSG00000020807
4933430I17Rik	chr4;chr4;chr4;chr4;chr4;chr4;chr4;chr4;chr4;chr4;chr4;chr4;chr4;chr4;chr4;chr4;chr4;chr4;chr4;chr4;chr4;chr4;chr4;chr4;chr4;chr4;chr4;chr4;chr4;chr4;chr4;chr4;chr4;chr4;chr4;chr4;chr4;chr4;chr4;chr4;chr4;chr4;chr4;chr4;chr4;chr4;chr4;chr4;chr4;chr4;chr4;chr4;chr4;chr4;chr4;chr4;chr4;chr4;chr4;chr4;chr4;chr4;chr4;chr4;chr4;chr4;chr4	62443606;62443606;62443858;62443858;62443858;62444019;62444019;62450489;62450489;62450489;62450489;62450489;62450753;62450753;62450753;62450753;62450753;62454748;62454748;62454748;62454748;62454748;62457100;62457100;62457100;62457100;62457100;62458656;62458656;62458656;62458656;62458656;62460040;62460040;62460040;62460040;62460040;62460873;62460873;62460873;62460873;62460873;62461365;62461365;624…	62443633;62443633;62444115;62444115;62444115;62444115;62444115;62450641;62450641;62450641;62450641;62450641;62450897;62450897;62450897;62450897;62450897;62454805;62454805;62454805;62454805;62454805;62457200;62457200;62457200;62457200;62457200;62458719;62458719;62458719;62458719;62458719;62460203;62460203;62460203;62460203;62460203;62461020;62461020;62461020;62461020;62461020;62461422;62461452;624…	+;+;+;+;+;+;+;+;+;+;+;+;+;+;+;+;+;+;+;+;+;+;+;+;+;+;+;+;+;+;+;+;+;+;+;+;+;+;+;+;+;+;+;+;+;+;+;+;+;+;+;+;+;+;+;+;+;+;+;+;+;+;+;+;+;+;+	1945	-0.573461	-0.0727691	4.02275	0.0701219	0.152819	ENSMUSG00000058046
4933434E20Rik	chr3;chr3;chr3;chr3;chr3;chr3;chr3;chr3;chr3;chr3;chr3;chr3;chr3;chr3;chr3;chr3;chr3;chr3;chr3;chr3;chr3;chr3;chr3;chr3;chr3;chr3;chr3	89958943;89959908;89960109;89960109;89960109;89960207;89960815;89960815;89960815;89960815;89963514;89963514;89963514;89963836;89963836;89963836;89965792;89965792;89965792;89965792;89966049;89966049;89966049;89966049;89968945;89968945;89968945	89959000;89960092;89960426;89960426;89960426;89960426;89960916;89960916;89960916;89960916;89963631;89963631;89963631;89963889;89963889;89963889;89965958;89965958;89965958;89965958;89966107;89966107;89966174;89966107;89970648;89970648;89970648	+;+;+;+;+;+;+;+;+;+;+;+;+;+;+;+;+;+;+;+;+;+;+;+;+;+;+	2832	-0.0901836	5.81842	3.49529	0.0883822	0.181242	ENSMUSG00000027942
4933439C10Rik	chr11;chr11;chr11;chr11;chr11;chr11;chr11;chr11;chr11	59396479;59396479;59398017;59398017;59398657;59398657;59400480;59400480;59401546	59397712;59397712;59398138;59398138;59398764;59398764;59400576;59400931;59402211	+;+;+;+;+;+;+;+;+	2582	0.320846	0.440771	1.44462	0.254634	0.393655	ENSMUSG00000072893
5031425E22Rik	chr5;chr5;chr5;chr5;chr5;chr5;chr5;chr5;chr5	23587300;23589144;23604738;23605884;23608724;23616040;23636806;23638208;23638208	23587527;23590170;23605186;23606004;23608814;23616119;23639351;23638334;23638334	-;-;-;-;-;-;-;-;-	4542	0.134501	3.84552	0.788866	0.393453	0.538806	ENSMUSG00000073147
5031439G07Rik	chr15;chr15;chr15;chr15;chr15;chr15;chr15;chr15;chr15;chr15;chr15;chr15;chr15;chr15;chr15;chr15;chr15;chr15;chr15	84828138;84828138;84833752;84833752;84834813;84834813;84837331;84837331;84838103;84838103;84839591;84839591;84839847;84839847;84840007;84840007;84844671;84844671;84871810	84833479;84833479;84833910;84833910;84834975;84834975;84837522;84837522;84838243;84838243;84839692;84839692;84839924;84839924;84840129;84840129;84844822;84845163;84872172	-;-;-;-;-;-;-;-;-;-;-;-;-;-;-;-;-;-;-	7156	-0.0428139	4.16962	0.128607	0.72667	0.820986	ENSMUSG00000036046
5430416N02Rik	chr5;chr5;chr5;chr5;chr5	100568701;100569827;100574595;100576956;100577185	100568831;100569900;100574663;100577097;100577394	-;-;-;-;-	626	-0.838018	4.47656	41.0354	5.04E-05	0.000746114	ENSMUSG00000097772
5530601H04Rik	chrX;chrX;chrX;chrX;chrX	104084460;104110365;104112070;104113217;104113606	104087717;104110483;104112234;104113281;104113730	-;-;-;-;-	3732	-0.18783	2.95762	2.85587	0.119152	0.225893	ENSMUSG00000087174
5730455P16Rik	chr11;chr11;chr11;chr11;chr11;chr11;chr11;chr11;chr11;chr11	80251318;80255662;80258888;80259354;80261157;80264466;80264900;80266333;80267629;80268668	80254844;80255765;80259024;80259418;80261276;80264523;80265043;80266458;80267709;80268841	-;-;-;-;-;-;-;-;-;-	4536	0.0247958	4.28402	0.0180457	0.895565	0.936911	ENSMUSG00000057181
5830411N06Rik	chr7;chr7;chr7;chr7;chr7;chr7;chr7;chr7;chr7;chr7;chr7;chr7;chr7;chr7;chr7;chr7;chr7;chr7;chr7;chr7;chr7;chr7;chr7;chr7;chr7;chr7;chr7;chr7;chr7;chr7;chr7;chr7;chr7;chr7	139827214;139827291;139827294;139827858;139827858;139827858;139828734;139828734;139828734;139841398;139842680;139853905;139874572;139874572;139874572;139875753;139875753;139875753;139876199;139876199;139876598;139876598;139876989;139876989;139877559;139877559;139877703;139877703;139878273;139878273;139878892;139878892;139879526;139879526	139827357;139827357;139827357;139828184;139828184;139828184;139829042;139829042;139829042;139841542;139842740;139854046;139874886;139874886;139874886;139876058;139876058;139877554;139876516;139876516;139876912;139876912;139877303;139877303;139877624;139877624;139878017;139878017;139878296;139878296;139879029;139879029;139879704;139879704	+;+;+;+;+;+;+;+;+;+;+;+;+;+;+;+;+;+;+;+;+;+;+;+;+;+;+;+;+;+;+;+;+;+	3967	1.20457	4.39789	7.9583	0.0166387	0.0523908	ENSMUSG00000054672
5830428M24Rik	chr12;chr12;chr12;chr12;chr12	69511561;69514961;69517168;69521270;69522262	69512188;69515134;69517291;69521317;69522324	-;-;-;-;-	1037	0.116246	1.45188	0.243422	0.631449	0.74875	ENSMUSG00000113035
5830432E09Rik	chr7;chr7;chr7	135250186;135252573;135253519	135250987;135252739;135254043	-;-;-	1494	0.146542	0.969583	0.248338	0.628063	0.745797	ENSMUSG00000097471
5830444B04Rik	chr4;chr4;chr4;chr4;chr4;chr4;chr4;chr4;chr4;chr4;chr4;chr4	155485426;155492766;155492766;155495294;155498176;155498176;155499178;155499178;155499178;155506090;155506090;155506090	155485859;155494154;155494157;155496269;155498347;155498344;155499335;155499335;155499335;155506161;155506161;155506161	-;-;-;-;-;-;-;-;-;-;-;-	3204	-0.326885	0.412207	0.902141	0.362613	0.508925	ENSMUSG00000084803
5830454E08Rik	chr9	120406397	120407139	+	743	-0.459798	-0.266497	1.08558	0.319815	0.464091	ENSMUSG00000052658
6030443J06Rik	chr5;chr5;chr5	22755411;22758757;22758985	22755470;22758835;22763169	+;+;+	4324	0.0914074	0.285199	0.122046	0.733423	0.8254	ENSMUSG00000097207
6030458C11Rik	chr15;chr15;chr15;chr15;chr15;chr15;chr15;chr15;chr15;chr15;chr15;chr15;chr15;chr15;chr15;chr15;chr15;chr15;chr15;chr15	12808263;12808263;12812019;12812019;12814277;12814277;12815936;12815936;12816406;12816406;12817944;12817944;12819990;12821490;12821490;12823647;12823647;12824553;12824553;12824553	12810930;12810930;12812158;12812158;12814343;12814343;12816057;12816057;12816468;12816468;12818370;12818370;12821639;12821639;12821639;12823792;12823792;12824743;12824743;12824743	-;-;-;-;-;-;-;-;-;-;-;-;-;-;-;-;-;-;-;-	5474	-0.227402	5.55207	12.9632	0.00416765	0.0188702	ENSMUSG00000022195
6330549D23Rik	chr3;chr3	96513978;96536774	96516443;96537135	-;-	2828	0.0503105	0.543178	0.0461661	0.833806	0.896422	ENSMUSG00000045327
6430548M08Rik	chr8;chr8;chr8;chr8;chr8;chr8;chr8;chr8;chr8;chr8;chr8;chr8;chr8;chr8;chr8;chr8;chr8;chr8;chr8;chr8;chr8;chr8;chr8;chr8;chr8;chr8;chr8;chr8;chr8;chr8;chr8;chr8;chr8;chr8;chr8;chr8;chr8;chr8;chr8;chr8;chr8;chr8;chr8;chr8;chr8;chr8	120840891;120840891;120840891;120871668;120871942;120871942;120871942;120871942;120876031;120876031;120876031;120876031;120876823;120876823;120876823;120876823;120878050;120878050;120878050;120878050;120879178;120879178;120879178;120879178;120880170;120880170;120880170;120880170;120880661;120880661;120880661;120880661;120883036;120883036;120883036;120884207;120884207;120886698;120886698;120886698…	120841056;120841056;120841056;120871812;120872402;120872402;120872402;120872402;120876130;120876130;120876130;120876130;120876896;120876896;120876896;120876896;120878120;120878120;120878120;120878120;120879373;120879373;120879373;120879373;120880210;120880210;120880210;120880210;120880739;120880739;120880739;120881313;120883113;120883113;120883113;120884236;120884236;120886778;120886778;120886778…	+;+;+;+;+;+;+;+;+;+;+;+;+;+;+;+;+;+;+;+;+;+;+;+;+;+;+;+;+;+;+;+;+;+;+;+;+;+;+;+;+;+;+;+;+;+	6284	0.677202	3.40331	4.08964	0.0681522	0.149909	ENSMUSG00000031824
6430571L13Rik	chr9;chr9;chr9;chr9;chr9;chr9	107217839;107218510;107219406;107223345;107224017;107225144	107217987;107218616;107219788;107223370;107224164;107226882	+;+;+;+;+;+	2552	-0.108992	1.00953	0.225126	0.644442	0.758447	ENSMUSG00000037977
6530402F18Rik	chr2;chr2	29135128;29142477	29138890;29143005	-;-	4292	-0.337475	4.02552	14.2757	0.00305677	0.0150238	ENSMUSG00000079499
6720489N17Rik	chr13;chr13;chr13;chr13;chr13;chr13;chr13	62750829;62750829;62755187;62755187;62770761;62771852;62771852	62753194;62753194;62755313;62755313;62770878;62771996;62771996	-;-;-;-;-;-;-	2756	0.235182	1.24769	1.18395	0.299823	0.442461	ENSMUSG00000072066
6820431F20Rik	chr8;chr8;chr8;chr8;chr8	20143848;20157803;20163110;20167038;20169061	20143956;20157999;20163408;20167157;20172994	+;+;+;+;+	4659	-0.25706	3.11483	3.12032	0.105025	0.205614	ENSMUSG00000071796
8030462N17Rik	chr18;chr18;chr18;chr18;chr18;chr18;chr18;chr18;chr18	77719184;77719184;77730764;77730764;77740825;77761596;77761596;77801421;77802003	77723024;77723024;77730890;77730890;77740992;77762380;77762380;77801687;77802188	-;-;-;-;-;-;-;-;-	5374	-0.286593	5.54487	31.0742	0.000166646	0.00175276	ENSMUSG00000047466
8430429K09Rik	chr11;chr11;chr11;chr11;chr11;chr11;chr11;chr11	3402437;3402472;3402483;3406763;3406763;3421332;3429260;3429642	3402740;3402570;3402740;3408342;3408342;3421586;3429513;3429831	+;+;+;+;+;+;+;+	2583	0.110565	1.91745	0.446563	0.51775	0.652853	ENSMUSG00000034587
9030025P20Rik	chr17;chr17;chr17;chr17;chr17;chr17;chr17;chr17;chr17;chr17;chr17;chr17	15199126;15199763;15200520;15201838;15202562;15205080;15206036;15206980;15207858;15208336;15209160;15210809	15199161;15199931;15200659;15201939;15202651;15205177;15206172;15207094;15207960;15208365;15209228;15211839	+;+;+;+;+;+;+;+;+;+;+;+	2120	-0.158211	0.190713	0.349388	0.566409	0.694332	ENSMUSG00000116953
9130019O22Rik	chr7;chr7;chr7	126981432;126985692;126985946	126984802;126985805;126986338	-;-;-	3878	-0.0394449	2.18898	0.0353982	0.85419	0.910973	ENSMUSG00000030823
9130023H24Rik	chr7	127833623	127837203	-	3581	0.153847	2.07288	0.732475	0.41034	0.555758	ENSMUSG00000062944
9130221H12Rik	chr7	24928148	24929689	+	1542	0.0940981	2.48533	0.490677	0.498176	0.635967	ENSMUSG00000090330
9130401M01Rik	chr15;chr15;chr15;chr15;chr15;chr15	57885666;57888670;57892010;57894353;57895380;57897480	57885959;57888802;57892440;57894496;57895475;57897690	-;-;-;-;-;-	1309	-0.0579453	5.66337	0.611623	0.450686	0.592392	ENSMUSG00000101892
9230114K14Rik	chr5;chr5;chr5;chr5	52348023;52350260;52352143;52354235	52348279;52350938;52352232;52355326	+;+;+;+	2118	2.6987	2.20526	198.83	2.18E-08	3.06E-06	ENSMUSG00000097145
9230116N13Rik	chr1;chr1;chr1	136339654;136340902;136342587	136340565;136341415;136343257	-;-;-	2097	-0.303011	0.219822	1.09077	0.318713	0.462909	ENSMUSG00000097403
9330151L19Rik	chr12;chr12	69243985;69244502	69244389;69246642	+;+	2546	-0.179528	1.15851	0.696543	0.421706	0.566612	ENSMUSG00000097061
9330179D12Rik	chr6;chr6;chr6;chr6;chr6;chr6;chr6;chr6	127126352;127126589;127126589;127162332;127162332;127188463;127188463;127188463	127126526;127126781;127126781;127162537;127162537;127189382;127189382;127189382	+;+;+;+;+;+;+;+	1494	-0.518846	-0.165953	1.82434	0.203933	0.334247	ENSMUSG00000097166
9430015G10Rik	chr4;chr4;chr4;chr4;chr4;chr4;chr4;chr4;chr4;chr4;chr4;chr4;chr4;chr4;chr4;chr4;chr4;chr4;chr4;chr4	156194455;156194455;156198346;156198346;156201467;156201467;156203621;156203621;156206390;156206390;156206808;156206808;156207992;156207992;156208433;156208433;156208549;156208549;156209874;156209874	156194630;156194480;156198458;156198458;156201560;156201560;156203696;156203696;156206485;156206485;156206873;156206873;156208126;156208126;156208458;156208458;156208579;156208579;156211720;156211720	+;+;+;+;+;+;+;+;+;+;+;+;+;+;+;+;+;+;+;+	2660	0.153018	5.07879	6.20097	0.030029	0.0819595	ENSMUSG00000059939
9430038I01Rik	chr7;chr7;chr7;chr7	136977298;136989100;136989269;137012369	136978080;136989162;136989430;137012485	-;-;-;-	1125	-0.0887759	2.99873	0.417322	0.531524	0.664824	ENSMUSG00000040139
9530053A07Rik	chr7;chr7;chr7;chr7;chr7;chr7;chr7;chr7;chr7;chr7;chr7;chr7;chr7;chr7;chr7;chr7;chr7;chr7;chr7;chr7	27828891;27829247;27830844;27836488;27839165;27841648;27843257;27846046;27846741;27850078;27852143;27852717;27853614;27854569;27855952;27856960;27858762;27862016;27863694;27864070	27828907;27829303;27831193;27837058;27839769;27842209;27843849;27846631;27846940;27850219;27852480;27853290;27854230;27855112;27856520;27857533;27858961;27862399;27863965;27864236	+;+;+;+;+;+;+;+;+;+;+;+;+;+;+;+;+;+;+;+	7922	3.7401	-0.625892	37.6985	7.32E-05	0.000973671	ENSMUSG00000078776
9530068E07Rik	chr11;chr11;chr11	52287255;52293873;52297772	52287430;52294384;52299550	+;+;+	2467	-0.0545876	6.89968	1.08554	0.319822	0.464091	ENSMUSG00000036275
9930012K11Rik	chr14;chr14;chr14;chr14;chr14;chr14;chr14;chr14;chr14;chr14;chr14;chr14;chr14;chr14	70391854;70391854;70393299;70393299;70393610;70393610;70393865;70393865;70394108;70394108;70394628;70394628;70396781;70396781	70392725;70392725;70393402;70393405;70393725;70393725;70393967;70393967;70394248;70394248;70395103;70395103;70396951;70396951	-;-;-;-;-;-;-;-;-;-;-;-;-;-	1986	0.790738	1.67224	9.76319	0.00967181	0.0349749	ENSMUSG00000044551
9930021J03Rik	chr19;chr19;chr19;chr19;chr19;chr19;chr19;chr19	29691802;29697986;29700790;29712516;29720933;29731000;29763649;29782682	29697006;29698173;29700905;29712605;29721012;29732417;29763849;29783409	-;-;-;-;-;-;-;-	8026	-0.0214902	4.9697	0.0940113	0.764865	0.847752	ENSMUSG00000046138
9930104L06Rik	chr4;chr4;chr4;chr4;chr4;chr4;chr4;chr4;chr4;chr4;chr4;chr4;chr4;chr4;chr4;chr4;chr4	124830841;124830841;124830841;124830972;124830972;124832233;124832233;124832233;124834159;124834159;124834159;124836146;124836146;124836146;124836376;124836376;124836376	124831126;124830883;124830880;124831126;124831126;124832510;124832510;124832510;124834338;124834338;124834338;124836264;124836264;124836264;124838454;124838454;124838454	+;+;+;+;+;+;+;+;+;+;+;+;+;+;+;+;+	2942	0.181469	4.25248	4.45596	0.0584878	0.134341	ENSMUSG00000044730
9930111J21Rik1	chr11;chr11;chr11;chr11	48836977;48857568;48869866;48870127	48839373;48858802;48870014;48870208	-;-;-;-	3863	-0.862677	4.24278	50.0694	2.06E-05	0.000392958	ENSMUSG00000069893
9930111J21Rik2	chr11;chr11;chr11;chr11;chr11;chr11	48856644;48869866;48870131;48928487;48941710;48941975	48858802;48870014;48870225;48930645;48941858;48942069	-;-;-;-;-;-	4806	-0.298233	0.919961	1.54113	0.240274	0.377506	ENSMUSG00000069892
A130010J15Rik	chr1;chr1;chr1;chr1;chr1;chr1	192855777;192855885;192855885;192856553;192856553;192856553	192855818;192856078;192856088;192860140;192860140;192860140	+;+;+;+;+;+	3834	-0.273315	3.89403	11.9668	0.00534087	0.0226091	ENSMUSG00000079144
A1cf	chr19;chr19;chr19;chr19;chr19;chr19;chr19;chr19;chr19;chr19;chr19;chr19;chr19;chr19;chr19;chr19;chr19;chr19;chr19;chr19;chr19;chr19;chr19;chr19	31846213;31846213;31870455;31870455;31886192;31886192;31888506;31888506;31895284;31895284;31898222;31898222;31904508;31904508;31909825;31909825;31912028;31912052;31922364;31922364;31923186;31923186;31924759;31924759	31846259;31846259;31870598;31870598;31886326;31886326;31888636;31888636;31895522;31895522;31898386;31898386;31904605;31904605;31910098;31910098;31912233;31912233;31922500;31922500;31923337;31923337;31929765;31929765	+;+;+;+;+;+;+;+;+;+;+;+;+;+;+;+;+;+;+;+;+;+;+;+	6735	-1.46198	-0.439286	29.503	0.000415735	0.00340406	ENSMUSG00000052595
A430005L14Rik	chr4;chr4;chr4;chr4;chr4;chr4;chr4	154041694;154041694;154044206;154044988;154044988;154045947;154045947	154041779;154041779;154044319;154045449;154045449;154046381;154046381	+;+;+;+;+;+;+	1097	-0.135342	4.71917	2.2267	0.163761	0.284595	ENSMUSG00000047613
A430033K04Rik	chr5;chr5;chr5;chr5	138621121;138634426;138637757;138644376	138621250;138634552;138637849;138647167	+;+;+;+	3142	-0.0467827	2.7858	0.131021	0.724235	0.819307	ENSMUSG00000056014
A430035B10Rik	chr6;chr6	8507059;8508979	8508811;8509161	-;-	1936	0.681106	-0.822523	1.55544	0.238239	0.374972	ENSMUSG00000087305
A430088P11Rik	chr15;chr15;chr15;chr15;chr15;chr15;chr15	80575226;80575226;80580671;80580845;80580905;80581768;80581768	80579137;80579137;80580816;80581244;80581244;80581811;80581811	-;-;-;-;-;-;-	4502	1.33943	2.00195	14.7035	0.00277347	0.013978	ENSMUSG00000116220
A430093F15Rik	chr19;chr19;chr19;chr19	10718311;10759126;10762597;10762782	10718366;10760445;10762709;10763407	+;+;+;+	2115	0.16466	5.3398	5.19541	0.0435898	0.107974	ENSMUSG00000067577
A530021J07Rik	chr7;chr7;chr7;chr7;chr7	82797678;82798312;82804385;82804941;82827834	82797908;82798411;82804451;82805144;82828646	+;+;+;+;+	1415	2.96769	-0.199753	2.20007	0.17216	0.295219	ENSMUSG00000053528
A530072M11Rik	chr4;chr4;chr4;chr4;chr4;chr4;chr4	16164110;16172825;16210861;16241965;16252460;16254744;16264920	16164191;16172984;16210910;16242036;16252569;16254815;16266225	+;+;+;+;+;+;+	1852	0.293144	0.119162	0.290511	0.600634	0.722949	ENSMUSG00000085112
A630001G21Rik	chr1;chr1;chr1;chr1;chr1;chr1	85644804;85646746;85650819;85652842;85654180;85664193	85646089;85646850;85650902;85653010;85654336;85664327	-;-;-;-;-;-	1936	-0.0122785	4.95344	0.0356098	0.853761	0.910636	ENSMUSG00000052760
A630023P12Rik	chr5;chr5;chr5	110662789;110672910;110673470	110662939;110673027;110673845	+;+;+	645	0.469947	-0.841876	0.295088	0.597816	0.721062	ENSMUSG00000048215
A630072M18Rik	chr5	21155987	21161396	+	5410	-0.24566	2.79286	3.23863	0.0993833	0.197325	ENSMUSG00000101013
A630089N07Rik	chr16;chr16;chr16;chr16;chr16	97863712;97867744;97868955;97869204;97883546	97865438;97867865;97869015;97869330;97883639	-;-;-;-;-	2131	0.271101	3.3539	4.47801	0.0579612	0.133478	ENSMUSG00000116673
A930005H10Rik	chr3;chr3;chr3;chr3;chr3;chr3	115675228;115675228;115679863;115680797;115681413;115681425	115675487;115675487;115680024;115681769;115681779;115681708	-;-;-;-;-;-	1405	0.10979	3.71817	0.653153	0.43612	0.579814	ENSMUSG00000054426
A930006K02Rik	chr16;chr16	91261992;91266767	91262524;91267011	+;+	778	-0.610659	0.972033	4.58402	0.0555094	0.129177	ENSMUSG00000084866
A930007A09Rik	chr16	13572428	13576401	+	3974	3.0363	0.063413	61.7328	7.76E-06	0.000192627	ENSMUSG00000118559
A930024E05Rik	chr5;chr5;chr5	123127417;123132426;123135421	123128154;123132595;123136404	+;+;+	1892	0.552208	2.65988	20.8031	0.000815559	0.00561417	ENSMUSG00000056735
A930037H05Rik	chr11;chr11;chr11;chr11	119352027;119355919;119379728;119381869	119354495;119356056;119379826;119382061	-;-;-;-	2899	0.12117	-0.108611	0.123778	0.73162	0.824256	ENSMUSG00000109408
AA386476	chr8	48128426	48136474	+	8049	-0.782415	-0.00873729	7.94618	0.0167028	0.052535	ENSMUSG00000074357
AA414768	chrX	12803112	12804780	+	1669	-0.0942616	1.6213	0.204799	0.659671	0.770219	ENSMUSG00000083307
AA465934	chr11;chr11;chr11	83182525;83182800;83185341	83182659;83182923;83185463	+;+;+	382	0.547069	-0.00897739	2.79698	0.122616	0.23044	ENSMUSG00000093483
AA467197	chr2;chr2;chr2;chr2;chr2	122479807;122479992;122480177;122481136;122482621	122479861;122480053;122480262;122481196;122482996	+;+;+;+;+	640	-1.50381	0.826003	41.3828	4.86E-05	0.000723228	ENSMUSG00000033213
Aaas	chr15;chr15;chr15;chr15;chr15;chr15;chr15;chr15;chr15;chr15;chr15;chr15;chr15;chr15;chr15;chr15	102246682;102247076;102247252;102247621;102247760;102247966;102248199;102248379;102248766;102252524;102254012;102254922;102255113;102255471;102258388;102258931	102246940;102247160;102247333;102247688;102247853;102248056;102248259;102248503;102248886;102252667;102254110;102254968;102255204;102255526;102258515;102259194	-;-;-;-;-;-;-;-;-;-;-;-;-;-;-;-	1816	0.699092	6.3264	89.85	1.26E-06	5.29E-05	ENSMUSG00000036678
Aacs	chr5;chr5;chr5;chr5;chr5;chr5;chr5;chr5;chr5;chr5;chr5;chr5;chr5;chr5;chr5;chr5;chr5;chr5	125552937;125559894;125561601;125566847;125571971;125580247;125580613;125583213;125585741;125586843;125588704;125588910;125589689;125590166;125590983;125591233;125591992;125593280	125553173;125559997;125561721;125566960;125572068;125580361;125580694;125583360;125585821;125586967;125588768;125589032;125589802;125590291;125591052;125591291;125592194;125594469	+;+;+;+;+;+;+;+;+;+;+;+;+;+;+;+;+;+	3175	0.274976	6.5315	22.1498	0.000643748	0.00469576	ENSMUSG00000029482
Aagab	chr9;chr9;chr9;chr9;chr9;chr9;chr9;chr9;chr9;chr9;chr9;chr9;chr9;chr9;chr9;chr9;chr9;chr9;chr9;chr9;chr9;chr9;chr9;chr9;chr9;chr9;chr9;chr9;chr9;chr9	63509928;63509928;63509928;63523968;63523968;63523968;63524270;63524270;63524270;63524790;63524790;63524790;63526430;63526430;63526430;63542587;63542587;63542587;63543666;63543666;63543669;63546322;63546322;63546322;63546875;63546875;63546875;63547489;63547489;63547489	63510053;63510053;63510053;63524158;63524158;63524158;63524329;63524366;63524366;63524879;63524879;63524879;63526513;63526513;63526513;63542669;63542669;63542669;63543765;63543765;63543765;63546426;63546426;63546426;63546924;63546924;63546924;63551872;63551872;63551872	+;+;+;+;+;+;+;+;+;+;+;+;+;+;+;+;+;+;+;+;+;+;+;+;+;+;+;+;+;+	5310	-0.0152899	5.74911	0.0648405	0.803701	0.875602	ENSMUSG00000037257
Aak1	chr6;chr6;chr6;chr6;chr6;chr6;chr6;chr6;chr6;chr6;chr6;chr6;chr6;chr6;chr6;chr6;chr6;chr6;chr6;chr6;chr6;chr6;chr6;chr6;chr6;chr6;chr6;chr6;chr6;chr6;chr6;chr6;chr6;chr6;chr6;chr6;chr6;chr6;chr6;chr6;chr6;chr6;chr6;chr6;chr6;chr6;chr6;chr6;chr6;chr6;chr6;chr6;chr6;chr6;chr6;chr6;chr6;chr6;chr6;chr6;chr6;chr6;chr6;chr6;chr6;chr6;chr6;chr6;chr6;chr6;chr6;chr6;chr6;chr6;chr6;chr6;chr6;chr6;chr6;chr6…	86826266;86826487;86826487;86826487;86826487;86826814;86901996;86901996;86901996;86901996;86901996;86912412;86912412;86912412;86912412;86912412;86913924;86913924;86913924;86913924;86913924;86921339;86921339;86921339;86921339;86921339;86923086;86923086;86923086;86923086;86923086;86923843;86923843;86923843;86923843;86923843;86926524;86926524;86926524;86926524;86926524;86927763;86927763;86927763;869…	86826438;86827197;86827197;86827197;86827197;86827197;86902114;86902114;86902114;86902114;86902114;86912520;86912520;86912520;86912520;86912520;86914066;86914066;86914066;86914066;86914066;86921460;86921460;86921460;86921460;86921460;86923167;86923167;86923167;86923167;86923167;86923975;86923975;86923975;86923975;86923975;86926627;86926627;86926627;86926627;86926627;86927842;86927842;86927842;869…	+;+;+;+;+;+;+;+;+;+;+;+;+;+;+;+;+;+;+;+;+;+;+;+;+;+;+;+;+;+;+;+;+;+;+;+;+;+;+;+;+;+;+;+;+;+;+;+;+;+;+;+;+;+;+;+;+;+;+;+;+;+;+;+;+;+;+;+;+;+;+;+;+;+;+;+;+;+;+;+;+;+;+;+;+;+;+;+;+	15555	-0.0147256	6.84425	0.0447751	0.836288	0.898418	ENSMUSG00000057230
Aamdc	chr7;chr7;chr7;chr7;chr7;chr7;chr7;chr7;chr7;chr7;chr7;chr7;chr7;chr7;chr7;chr7	97199538;97199538;97199538;97199538;97207338;97207338;97214358;97214358;97214358;97214358;97224795;97224795;97228573;97228573;97228573;97228573	97199948;97199948;97199948;97199948;97207433;97207433;97214507;97214507;97214507;97214507;97224898;97224898;97228704;97228704;97228704;97228704	-;-;-;-;-;-;-;-;-;-;-;-;-;-;-;-	893	0.158113	2.79527	1.08627	0.319667	0.464029	ENSMUSG00000035642
Aamp	chr1;chr1;chr1;chr1;chr1;chr1;chr1;chr1;chr1;chr1;chr1;chr1;chr1;chr1;chr1;chr1;chr1;chr1;chr1;chr1;chr1;chr1	74318999;74318999;74319942;74319942;74320248;74320248;74320488;74320488;74320686;74320686;74320895;74320895;74321186;74321186;74321570;74321570;74322253;74322253;74323045;74323045;74323662;74323662	74319468;74319468;74320096;74320096;74320338;74320338;74320591;74320591;74320801;74320801;74320978;74320978;74321330;74321330;74321709;74321709;74322372;74322372;74323200;74323203;74323897;74323897	-;-;-;-;-;-;-;-;-;-;-;-;-;-;-;-;-;-;-;-;-;-	1820	0.0975926	6.53594	1.79879	0.206898	0.33757	ENSMUSG00000006299
Aar2	chr2;chr2;chr2;chr2;chr2;chr2;chr2;chr2;chr2	156389496;156389496;156391805;156392569;156392569;156397747;156397747;156408785;156408785	156389803;156389803;156391947;156393369;156393369;156397976;156397976;156410892;156410892	+;+;+;+;+;+;+;+;+	3590	-0.232181	4.70378	6.28848	0.029109	0.0798085	ENSMUSG00000027628
Aars	chr8;chr8;chr8;chr8;chr8;chr8;chr8;chr8;chr8;chr8;chr8;chr8;chr8;chr8;chr8;chr8;chr8;chr8;chr8;chr8;chr8	111760474;111763541;111766764;111767229;111768110;111768873;111769295;111769865;111770275;111771510;111772159;111773563;111774544;111776331;111776977;111779045;111779823;111780521;111780757;111781141;111781651	111760895;111763705;111766952;111767374;111768301;111769017;111769440;111769973;111770425;111771634;111772303;111773741;111774657;111776537;111777161;111779153;111779936;111780640;111780843;111781254;111782201	+;+;+;+;+;+;+;+;+;+;+;+;+;+;+;+;+;+;+;+;+	3715	-0.832105	8.08629	316.254	1.88E-09	6.18E-07	ENSMUSG00000031960
Aars2	chr17;chr17;chr17;chr17;chr17;chr17;chr17;chr17;chr17;chr17;chr17;chr17;chr17;chr17;chr17;chr17;chr17;chr17;chr17;chr17;chr17;chr17;chr17;chr17;chr17;chr17;chr17;chr17;chr17;chr17;chr17;chr17;chr17;chr17;chr17;chr17;chr17;chr17;chr17;chr17;chr17;chr17;chr17	45817758;45817767;45818445;45818445;45819407;45819407;45819791;45819791;45820322;45820322;45825418;45825418;45825711;45825849;45826171;45826326;45826326;45826871;45826871;45827379;45827379;45827747;45827747;45828028;45828028;45828239;45828239;45828619;45828619;45828838;45828838;45829076;45829076;45829464;45829464;45829781;45829781;45830439;45830439;45830630;45830630;45831212;45831212	45818007;45818007;45818636;45818636;45819552;45819552;45819958;45819958;45820466;45820466;45825563;45825563;45825819;45826209;45826209;45826437;45826437;45827004;45827004;45827523;45827523;45827919;45827919;45828141;45828141;45828379;45828379;45828756;45828756;45828947;45828947;45829184;45829184;45829586;45829586;45829891;45829891;45830522;45830522;45830740;45830740;45831769;45831769	+;+;+;+;+;+;+;+;+;+;+;+;+;+;+;+;+;+;+;+;+;+;+;+;+;+;+;+;+;+;+;+;+;+;+;+;+;+;+;+;+;+;+	3680	-0.0399213	4.45066	0.21381	0.65281	0.765013	ENSMUSG00000023938
Aarsd1	chr11;chr11;chr11;chr11;chr11;chr11;chr11;chr11;chr11;chr11;chr11;chr11	101297666;101298957;101300479;101300940;101301180;101301587;101301909;101302120;101302766;101304763;101307929;101308176	101297850;101299051;101300533;101301031;101301246;101301717;101302025;101302276;101302823;101304922;101308060;101308259	-;-;-;-;-;-;-;-;-;-;-;-	1333	-0.129899	5.83127	6.6367	0.0257678	0.0726759	ENSMUSG00000075528
Aasdh	chr5;chr5;chr5;chr5;chr5;chr5;chr5;chr5;chr5;chr5;chr5;chr5;chr5;chr5;chr5;chr5;chr5;chr5;chr5;chr5;chr5;chr5;chr5;chr5;chr5;chr5;chr5;chr5;chr5;chr5;chr5;chr5;chr5	77021506;77021506;77025374;77025374;77026251;77026251;77027757;77027757;77030114;77030114;77031933;77031933;77033977;77033977;77035035;77035035;77035877;77035877;77036440;77036440;77039450;77039450;77044224;77044224;77049008;77049008;77049765;77049765;77052056;77052056;77052806;77053270;77053270	77024269;77024269;77025505;77025505;77026373;77026373;77027920;77027920;77030909;77030909;77032048;77032048;77034169;77034169;77035207;77035207;77035983;77035983;77036681;77036681;77039642;77039642;77044537;77044537;77049128;77049128;77050032;77050032;77052227;77052227;77052859;77053323;77053323	-;-;-;-;-;-;-;-;-;-;-;-;-;-;-;-;-;-;-;-;-;-;-;-;-;-;-;-;-;-;-;-;-	5986	0.102559	3.91489	1.55313	0.238566	0.375384	ENSMUSG00000055923
Aasdhppt	chr9;chr9;chr9;chr9;chr9;chr9;chr9;chr9;chr9;chr9;chr9;chr9;chr9;chr9;chr9;chr9;chr9;chr9;chr9;chr9;chr9;chr9	4294793;4294793;4294793;4294793;4299298;4299298;4299298;4299298;4302470;4302470;4302470;4302470;4303094;4303094;4308694;4308694;4308694;4308734;4309254;4309254;4309288;4309288	4296839;4296839;4296839;4296839;4299369;4299369;4299369;4299369;4302631;4302631;4302631;4302631;4303215;4303215;4308919;4308919;4308919;4308919;4309494;4309494;4309494;4309494	-;-;-;-;-;-;-;-;-;-;-;-;-;-;-;-;-;-;-;-;-;-	2870	-0.19321	5.04014	9.95818	0.00915106	0.0336372	ENSMUSG00000025894
Aatf	chr11;chr11;chr11;chr11;chr11;chr11;chr11;chr11;chr11;chr11;chr11;chr11;chr11	84313682;84333392;84336453;84339946;84358287;84361390;84361914;84363878;84400485;84401025;84402309;84402967;84404118	84313845;84333463;84336533;84340013;84358370;84361554;84362112;84363992;84400622;84401243;84402404;84403155;84404327	-;-;-;-;-;-;-;-;-;-;-;-;-	1800	-0.34217	6.0663	43.4189	3.92E-05	0.000625525	ENSMUSG00000018697
AB124611	chr9;chr9;chr9;chr9;chr9;chr9;chr9;chr9;chr9;chr9;chr9;chr9;chr9	21437473;21437473;21440059;21440059;21447204;21450383;21450383;21451138;21451138;21451882;21451882;21455973;21455973	21437603;21437603;21440379;21440379;21447293;21450410;21450410;21451181;21451181;21451919;21451919;21456627;21456627	+;+;+;+;+;+;+;+;+;+;+;+;+	1307	0.505558	5.8811	31.1938	0.000163999	0.0017342	ENSMUSG00000057191
Abca1	chr4;chr4;chr4;chr4;chr4;chr4;chr4;chr4;chr4;chr4;chr4;chr4;chr4;chr4;chr4;chr4;chr4;chr4;chr4;chr4;chr4;chr4;chr4;chr4;chr4;chr4;chr4;chr4;chr4;chr4;chr4;chr4;chr4;chr4;chr4;chr4;chr4;chr4;chr4;chr4;chr4;chr4;chr4;chr4;chr4;chr4;chr4;chr4;chr4;chr4	53030789;53035337;53036262;53036873;53038157;53038619;53040719;53041539;53042314;53042664;53044115;53045775;53046030;53048956;53050289;53050935;53059257;53060333;53061487;53062390;53065901;53067031;53068687;53069792;53070076;53071823;53072898;53074220;53075131;53075447;53076891;53077943;53079571;53080766;53081922;53083717;53084384;53085096;53085993;53089799;53090254;53092729;53095585;53107006;531…	53034083;53035580;53036354;53036976;53038291;53038760;53040825;53041601;53042434;53042793;53044238;53045919;53046145;53049133;53050458;53051009;53059362;53060365;53061581;53062579;53065999;53067155;53068835;53069905;53070124;53072025;53072970;53074440;53075268;53075589;53077022;53078114;53079684;53080970;53082143;53083939;53084560;53085301;53086190;53089915;53090393;53092969;53095677;53107182;531…	-;-;-;-;-;-;-;-;-;-;-;-;-;-;-;-;-;-;-;-;-;-;-;-;-;-;-;-;-;-;-;-;-;-;-;-;-;-;-;-;-;-;-;-;-;-;-;-;-;-	10260	0.829661	2.34796	12.1233	0.00513283	0.0219847	ENSMUSG00000015243
Abca2	chr2;chr2;chr2;chr2;chr2;chr2;chr2;chr2;chr2;chr2;chr2;chr2;chr2;chr2;chr2;chr2;chr2;chr2;chr2;chr2;chr2;chr2;chr2;chr2;chr2;chr2;chr2;chr2;chr2;chr2;chr2;chr2;chr2;chr2;chr2;chr2;chr2;chr2;chr2;chr2;chr2;chr2;chr2;chr2;chr2;chr2;chr2;chr2;chr2;chr2;chr2;chr2;chr2;chr2;chr2;chr2;chr2;chr2;chr2;chr2;chr2;chr2;chr2;chr2;chr2;chr2;chr2;chr2;chr2;chr2;chr2;chr2;chr2;chr2;chr2;chr2;chr2;chr2;chr2;chr2…	25318611;25318611;25322008;25322008;25323107;25323110;25323306;25323306;25323694;25323694;25323976;25323976;25324321;25324321;25324902;25324902;25325511;25325511;25326380;25326380;25326601;25326601;25326842;25326842;25327257;25327257;25327500;25327500;25327677;25327677;25327905;25327905;25328243;25328243;25328470;25328470;25328813;25328813;25329079;25329079;25329339;25329339;25330537;25330537;253…	25318847;25318847;25322101;25322101;25323221;25323221;25323469;25323469;25323821;25323821;25324086;25324086;25324539;25324539;25325269;25325269;25325670;25325670;25326508;25326508;25326765;25326765;25326938;25326938;25327430;25327430;25327602;25327602;25327791;25327791;25328095;25328095;25328393;25328393;25328674;25328674;25328977;25328977;25329259;25329259;25329551;25329551;25330733;25330733;253…	+;+;+;+;+;+;+;+;+;+;+;+;+;+;+;+;+;+;+;+;+;+;+;+;+;+;+;+;+;+;+;+;+;+;+;+;+;+;+;+;+;+;+;+;+;+;+;+;+;+;+;+;+;+;+;+;+;+;+;+;+;+;+;+;+;+;+;+;+;+;+;+;+;+;+;+;+;+;+;+;+;+;+;+;+;+;+;+;+;+;+;+;+;+;+;+	8140	0.17422	6.72436	6.99207	0.0228219	0.0664204	ENSMUSG00000026944
Abca3	chr17;chr17;chr17;chr17;chr17;chr17;chr17;chr17;chr17;chr17;chr17;chr17;chr17;chr17;chr17;chr17;chr17;chr17;chr17;chr17;chr17;chr17;chr17;chr17;chr17;chr17;chr17;chr17;chr17;chr17;chr17;chr17;chr17;chr17;chr17;chr17;chr17;chr17;chr17;chr17;chr17;chr17;chr17;chr17;chr17;chr17;chr17;chr17;chr17;chr17;chr17;chr17;chr17;chr17;chr17;chr17;chr17;chr17;chr17;chr17;chr17;chr17;chr17;chr17;chr17	24570997;24570997;24576893;24579862;24579862;24583451;24583451;24583667;24583667;24585060;24585060;24585742;24585742;24593218;24593218;24595338;24595338;24595639;24595639;24596660;24596660;24600873;24600873;24602874;24602874;24603421;24603421;24604372;24604372;24604791;24604791;24605156;24605156;24606410;24606410;24611862;24611862;24615424;24615424;24616260;24616260;24617309;24617309;24618859;246…	24571225;24571225;24576965;24580063;24580063;24583560;24583560;24583931;24583931;24585187;24585187;24585907;24585907;24593477;24593477;24595454;24595454;24595759;24595759;24596833;24596833;24601054;24601054;24603017;24603017;24603550;24603550;24604526;24604526;24604946;24604946;24605366;24605366;24606560;24606560;24611960;24611960;24615610;24615610;24616563;24616563;24617582;24617582;24619063;246…	+;+;+;+;+;+;+;+;+;+;+;+;+;+;+;+;+;+;+;+;+;+;+;+;+;+;+;+;+;+;+;+;+;+;+;+;+;+;+;+;+;+;+;+;+;+;+;+;+;+;+;+;+;+;+;+;+;+;+;+;+;+;+;+;+	6479	0.105203	5.75778	2.46842	0.14446	0.260107	ENSMUSG00000024130
Abca7	chr10;chr10;chr10;chr10;chr10;chr10;chr10;chr10;chr10;chr10;chr10;chr10;chr10;chr10;chr10;chr10;chr10;chr10;chr10;chr10;chr10;chr10;chr10;chr10;chr10;chr10;chr10;chr10;chr10;chr10;chr10;chr10;chr10;chr10;chr10;chr10;chr10;chr10;chr10;chr10;chr10;chr10;chr10;chr10;chr10;chr10;chr10;chr10;chr10;chr10;chr10;chr10;chr10;chr10;chr10;chr10;chr10;chr10;chr10;chr10;chr10;chr10;chr10;chr10;chr10;chr10;chr…	79832328;79832328;79833442;79833442;79833603;79833603;79833848;79833848;79834078;79834078;79834285;79834285;79834591;79834591;79835215;79835215;79835515;79835515;79836546;79836546;79836757;79836757;79837324;79837324;79837869;79837869;79838341;79838341;79838665;79838665;79838966;79838966;79839631;79839631;79840215;79840215;79840553;79840553;79840788;79840788;79841477;79841477;79841822;79841822;798…	79832422;79832422;79833514;79833514;79833696;79833696;79833989;79833989;79834190;79834190;79834358;79834358;79834671;79834671;79835425;79835425;79835654;79835654;79836662;79836662;79836924;79836924;79837553;79837553;79838045;79838045;79838563;79838563;79838886;79838886;79839167;79839167;79839741;79839741;79840386;79840386;79840684;79840684;79840927;79840927;79841614;79841614;79842009;79842009;798…	+;+;+;+;+;+;+;+;+;+;+;+;+;+;+;+;+;+;+;+;+;+;+;+;+;+;+;+;+;+;+;+;+;+;+;+;+;+;+;+;+;+;+;+;+;+;+;+;+;+;+;+;+;+;+;+;+;+;+;+;+;+;+;+;+;+;+;+;+;+;+;+;+;+;+;+;+;+;+;+;+;+;+;+;+;+;+;+;+;+;+;+;+;+	6720	0.150081	5.91975	1.95593	0.189509	0.31676	ENSMUSG00000035722
Abcb10	chr8;chr8;chr8;chr8;chr8;chr8;chr8;chr8;chr8;chr8;chr8;chr8;chr8	124679198;124681462;124682512;124685238;124686949;124688735;124689732;124691730;124693205;124694740;124696459;124697710;124709141	124681314;124681496;124682555;124685418;124687028;124688944;124689827;124691865;124693351;124694874;124696661;124697910;124709861	-;-;-;-;-;-;-;-;-;-;-;-;-	4306	0.160384	3.62721	0.739645	0.408131	0.553981	ENSMUSG00000031974
Abcb1a	chr5;chr5;chr5;chr5;chr5;chr5;chr5;chr5;chr5;chr5;chr5;chr5;chr5;chr5;chr5;chr5;chr5;chr5;chr5;chr5;chr5;chr5;chr5;chr5;chr5;chr5;chr5;chr5;chr5;chr5	8617091;8655296;8710081;8710662;8714546;8724683;8733384;8735221;8736127;8744066;8748486;8751609;8751867;8752153;8752369;8752793;8763187;8764887;8765742;8768979;8769991;8773159;8776773;8782292;8783599;8787615;8788695;8790409;8796509;8797355	8617229;8655340;8710222;8710732;8714594;8724842;8733435;8735412;8736298;8744190;8748657;8751722;8751977;8752278;8752572;8752963;8763348;8765063;8765888;8769086;8770068;8773242;8776976;8782392;8783739;8787771;8788892;8790615;8796655;8798575	+;+;+;+;+;+;+;+;+;+;+;+;+;+;+;+;+;+;+;+;+;+;+;+;+;+;+;+;+;+	5177	-0.633175	4.7953	6.66253	0.0255389	0.0721187	ENSMUSG00000040584
Abcb1b	chr5;chr5;chr5;chr5;chr5;chr5;chr5;chr5;chr5;chr5;chr5;chr5;chr5;chr5;chr5;chr5;chr5;chr5;chr5;chr5;chr5;chr5;chr5;chr5;chr5;chr5;chr5;chr5	8848147;8848736;8855433;8856008;8860558;8862655;8863574;8864723;8871272;8873932;8874187;8874473;8874689;8875113;8875551;8877326;8877703;8878823;8882194;8885028;8887591;8895748;8899512;8901457;8903429;8911424;8914115;8915750	8848289;8848806;8855481;8856170;8860615;8862846;8863745;8864847;8871443;8874045;8874297;8874598;8874892;8875283;8875712;8877499;8877849;8878930;8882271;8885111;8887794;8895848;8899652;8901613;8903626;8911630;8914261;8916314	+;+;+;+;+;+;+;+;+;+;+;+;+;+;+;+;+;+;+;+;+;+;+;+;+;+;+;+	4344	0.504414	7.01318	63.8028	6.64E-06	0.000172962	ENSMUSG00000028970
Abcb4	chr5;chr5;chr5;chr5;chr5;chr5;chr5;chr5;chr5;chr5;chr5;chr5;chr5;chr5;chr5;chr5;chr5;chr5;chr5;chr5;chr5;chr5;chr5;chr5;chr5;chr5;chr5;chr5	8943721;8944088;8946573;8949568;8955975;8957208;8959102;8960619;8964956;8968659;8970020;8970335;8977771;8978407;8980742;8984156;8985176;8986785;8988579;8989834;8990911;8996019;8997297;8999949;9000660;9005389;9008311;9008969	8943907;8944164;8946627;8949718;8956032;8957399;8959273;8960743;8965127;8968772;8970130;8970460;8977974;8978577;8980903;8984326;8985322;8986889;8988656;8989917;8991114;8996119;8997437;9000105;9000857;9005595;9008457;9009226	+;+;+;+;+;+;+;+;+;+;+;+;+;+;+;+;+;+;+;+;+;+;+;+;+;+;+;+	4075	1.75863	2.11203	17.7133	0.0014644	0.00879735	ENSMUSG00000042476
Abcb6	chr1;chr1;chr1;chr1;chr1;chr1;chr1;chr1;chr1;chr1;chr1;chr1;chr1;chr1;chr1;chr1;chr1;chr1;chr1	75148285;75148758;75148910;75149199;75149435;75150189;75150506;75150783;75150970;75151122;75151346;75151617;75152152;75152734;75153947;75154309;75154566;75155575;75156214	75148632;75148826;75149004;75149311;75149609;75150293;75150563;75150868;75151033;75151198;75151471;75151682;75152261;75152855;75154130;75154410;75154746;75155712;75157036	-;-;-;-;-;-;-;-;-;-;-;-;-;-;-;-;-;-;-	3042	-0.188881	4.31989	4.21804	0.064557	0.14419	ENSMUSG00000026198
Abcb7	chrX;chrX;chrX;chrX;chrX;chrX;chrX;chrX;chrX;chrX;chrX;chrX;chrX;chrX;chrX;chrX	103324171;103334729;103338074;103339437;103343375;103343656;103344377;103345400;103346558;103346735;103347738;103348876;103366940;103386100;103388531;103457263	103327864;103334836;103338177;103339608;103343504;103343819;103344534;103345574;103346645;103346823;103348006;103349008;103367059;103386186;103388608;103457452	-;-;-;-;-;-;-;-;-;-;-;-;-;-;-;-	5759	0.0352683	6.16413	0.37206	0.554277	0.684569	ENSMUSG00000031333
Abcb8	chr5;chr5;chr5;chr5;chr5;chr5;chr5;chr5;chr5;chr5;chr5;chr5;chr5;chr5;chr5;chr5	24599154;24604911;24605523;24605755;24605973;24606761;24607043;24607240;24608071;24610813;24611116;24611398;24611666;24612306;24613566;24614352	24599581;24605220;24605678;24605849;24606078;24606922;24607128;24607337;24608176;24610846;24611252;24611492;24611799;24612453;24613816;24614945	+;+;+;+;+;+;+;+;+;+;+;+;+;+;+;+	2940	0.101687	5.39504	2.18293	0.167603	0.289608	ENSMUSG00000028973
Abcb9	chr5;chr5;chr5;chr5;chr5;chr5;chr5;chr5;chr5;chr5;chr5;chr5	124199920;124209774;124211657;124214085;124215183;124216848;124218096;124220003;124221115;124221669;124227651;124233709	124200986;124209910;124211816;124214258;124215371;124216976;124218293;124220208;124221245;124221783;124228325;124233861	-;-;-;-;-;-;-;-;-;-;-;-	3334	-0.0453414	5.08367	0.0818772	0.780087	0.857678	ENSMUSG00000029408
Abcc1	chr16;chr16;chr16;chr16;chr16;chr16;chr16;chr16;chr16;chr16;chr16;chr16;chr16;chr16;chr16;chr16;chr16;chr16;chr16;chr16;chr16;chr16;chr16;chr16;chr16;chr16;chr16;chr16;chr16;chr16;chr16	14179422;14207671;14209182;14211817;14214215;14221854;14222878;14228564;14229313;14231085;14237564;14240921;14254371;14255510;14257851;14261212;14263157;14265342;14266264;14275752;14276861;14277621;14278762;14282907;14283968;14284861;14285687;14288334;14289802;14290675;14291324	14179507;14207847;14209307;14211954;14214340;14221915;14223009;14228797;14229490;14231246;14237656;14241124;14254517;14255597;14257923;14261338;14263333;14265509;14266447;14275833;14276993;14277831;14279072;14283106;14284094;14284962;14285833;14288492;14289968;14290869;14292742	+;+;+;+;+;+;+;+;+;+;+;+;+;+;+;+;+;+;+;+;+;+;+;+;+;+;+;+;+;+;+	5935	-0.253223	6.1386	8.12301	0.0157964	0.050381	ENSMUSG00000023088
Abcc10	chr17;chr17;chr17;chr17;chr17;chr17;chr17;chr17;chr17;chr17;chr17;chr17;chr17;chr17;chr17;chr17;chr17;chr17;chr17;chr17;chr17;chr17;chr17;chr17;chr17;chr17;chr17;chr17;chr17;chr17;chr17;chr17;chr17;chr17;chr17;chr17;chr17;chr17;chr17;chr17;chr17;chr17;chr17;chr17;chr17;chr17;chr17;chr17;chr17;chr17;chr17;chr17;chr17;chr17;chr17;chr17;chr17;chr17;chr17;chr17;chr17	46614146;46614156;46614156;46614839;46614839;46614839;46615083;46615083;46615083;46615256;46615256;46616327;46616327;46616327;46616887;46616887;46616887;46617475;46617475;46617475;46617883;46617883;46617883;46620964;46620964;46620964;46621303;46621303;46621303;46623216;46623216;46623216;46623761;46623761;46623761;46624557;46624557;46624557;46625142;46625142;46625142;46626310;46626310;46626310;466…	46614578;46614578;46614578;46614951;46614951;46614951;46615180;46615180;46615401;46615401;46615401;46616592;46616592;46616592;46617047;46617047;46617047;46617644;46617644;46617644;46618226;46618226;46618226;46621159;46621159;46621159;46621456;46621456;46621456;46623413;46623413;46623413;46623838;46623838;46623838;46624746;46624746;46624746;46625240;46625240;46625240;46626481;46626481;46626481;466…	-;-;-;-;-;-;-;-;-;-;-;-;-;-;-;-;-;-;-;-;-;-;-;-;-;-;-;-;-;-;-;-;-;-;-;-;-;-;-;-;-;-;-;-;-;-;-;-;-;-;-;-;-;-;-;-;-;-;-;-;-	5794	-0.134813	3.31675	1.14645	0.307227	0.450706	ENSMUSG00000032842
Abcc4	chr14;chr14;chr14;chr14;chr14;chr14;chr14;chr14;chr14;chr14;chr14;chr14;chr14;chr14;chr14;chr14;chr14;chr14;chr14;chr14;chr14;chr14;chr14;chr14;chr14;chr14;chr14;chr14;chr14;chr14;chr14;chr14;chr14;chr14;chr14;chr14;chr14;chr14;chr14;chr14;chr14;chr14;chr14;chr14;chr14;chr14;chr14;chr14;chr14;chr14;chr14;chr14;chr14;chr14;chr14;chr14;chr14;chr14;chr14;chr14;chr14;chr14;chr14;chr14;chr14;chr14;chr…	118720104;118720104;118720104;118727911;118727911;118727911;118737378;118737378;118737378;118738120;118738120;118738120;118745005;118745005;118745005;118753845;118753845;118753845;118763624;118763624;118763624;118765363;118765363;118765363;118766379;118766379;118766379;118767270;118767270;118767270;118771404;118771404;118771404;118790696;118790696;118790696;118832174;118832174;118832174;118834092…	118721852;118721852;118721852;118728045;118728045;118728045;118737483;118737483;118737483;118738292;118738292;118738292;118745094;118745094;118745094;118754000;118754000;118754000;118763815;118763815;118763815;118765463;118765463;118765463;118766489;118766489;118766489;118767389;118767389;118767389;118771554;118771554;118771554;118790775;118790775;118790775;118832320;118832320;118832320;118834186…	-;-;-;-;-;-;-;-;-;-;-;-;-;-;-;-;-;-;-;-;-;-;-;-;-;-;-;-;-;-;-;-;-;-;-;-;-;-;-;-;-;-;-;-;-;-;-;-;-;-;-;-;-;-;-;-;-;-;-;-;-;-;-;-;-;-;-;-;-;-;-;-;-;-;-;-;-;-;-;-;-;-;-;-;-;-;-;-;-;-;-;-	5895	0.171586	5.17795	4.41862	0.0593928	0.135877	ENSMUSG00000032849
Abcc5	chr16;chr16;chr16;chr16;chr16;chr16;chr16;chr16;chr16;chr16;chr16;chr16;chr16;chr16;chr16;chr16;chr16;chr16;chr16;chr16;chr16;chr16;chr16;chr16;chr16;chr16;chr16;chr16;chr16;chr16;chr16;chr16;chr16;chr16;chr16;chr16;chr16	20150054;20152336;20153856;20157626;20163385;20176119;20180932;20182725;20184355;20184563;20186792;20187174;20187776;20190870;20193741;20195261;20197197;20197392;20208119;20211201;20214765;20215730;20217563;20218225;20218556;20219511;20221010;20223316;20223316;20224139;20224139;20224477;20224477;20241055;20241055;20244998;20244998	20151455;20152500;20153969;20157704;20163544;20176308;20181021;20182911;20184483;20184716;20186921;20187320;20187960;20190969;20193884;20195464;20197269;20197516;20208190;20211557;20214872;20215878;20217710;20218398;20218789;20219821;20221084;20223463;20223463;20224294;20224294;20224634;20224634;20241235;20241235;20245144;20245144	-;-;-;-;-;-;-;-;-;-;-;-;-;-;-;-;-;-;-;-;-;-;-;-;-;-;-;-;-;-;-;-;-;-;-;-;-	6196	0.512575	5.25118	32.3093	0.000141555	0.00156874	ENSMUSG00000022822
Abcd1	chrX;chrX;chrX;chrX;chrX;chrX;chrX;chrX;chrX;chrX	72760203;72764520;72772590;72772815;72774400;72777615;72778068;72780396;72780709;72780918	72761536;72764700;72772732;72772983;72774494;72777760;72778213;72780480;72780834;72782141	+;+;+;+;+;+;+;+;+;+	3649	0.27196	4.41851	13.3382	0.00380733	0.0176133	ENSMUSG00000031378
Abcd3	chr3;chr3;chr3;chr3;chr3;chr3;chr3;chr3;chr3;chr3;chr3;chr3;chr3;chr3;chr3;chr3;chr3;chr3;chr3;chr3;chr3;chr3;chr3;chr3;chr3;chr3;chr3;chr3;chr3;chr3;chr3;chr3;chr3;chr3;chr3;chr3;chr3;chr3;chr3;chr3;chr3;chr3;chr3;chr3;chr3;chr3	121552553;121552553;121555064;121555064;121558650;121558650;121562271;121562271;121562816;121562816;121563001;121563001;121563164;121563164;121565952;121565952;121567638;121567638;121567791;121567791;121569080;121569080;121569266;121569266;121569451;121569451;121570646;121570646;121573204;121573204;121575577;121575577;121577660;121577660;121578122;121578122;121579651;121579651;121585383;121585383…	121553958;121553958;121555120;121555120;121558754;121558754;121562390;121562390;121562905;121562905;121563066;121563066;121563241;121563241;121566015;121566015;121567710;121567710;121567882;121567882;121569171;121569171;121569363;121569363;121569520;121569520;121570715;121570715;121573346;121573346;121575633;121575633;121577783;121577783;121578219;121578219;121579720;121579720;121585471;121585471…	-;-;-;-;-;-;-;-;-;-;-;-;-;-;-;-;-;-;-;-;-;-;-;-;-;-;-;-;-;-;-;-;-;-;-;-;-;-;-;-;-;-;-;-;-;-	3682	0.403029	5.96402	26.7022	0.000309893	0.00275311	ENSMUSG00000028127
Abcd4	chr12;chr12;chr12;chr12;chr12;chr12;chr12;chr12;chr12;chr12;chr12;chr12;chr12;chr12;chr12;chr12;chr12;chr12;chr12	84649305;84650068;84650723;84651107;84651755;84652122;84652646;84652874;84655344;84655580;84655749;84656153;84658495;84659099;84659554;84660679;84661851;84662100;84664057	84649933;84650183;84650799;84651159;84651804;84652158;84652737;84653082;84655433;84655671;84655870;84656247;84658545;84659224;84659670;84660818;84661978;84662218;84664240	-;-;-;-;-;-;-;-;-;-;-;-;-;-;-;-;-;-;-	2527	0.471847	3.6327	19.3712	0.00106134	0.00687392	ENSMUSG00000021240
Abce1	chr8;chr8;chr8;chr8;chr8;chr8;chr8;chr8;chr8;chr8;chr8;chr8;chr8;chr8;chr8;chr8;chr8;chr8;chr8;chr8;chr8;chr8;chr8;chr8;chr8;chr8;chr8;chr8;chr8;chr8;chr8;chr8;chr8;chr8;chr8;chr8	80410071;80410071;80412574;80412574;80414070;80414070;80414293;80414293;80414524;80414524;80415754;80415754;80415937;80415937;80416866;80416866;80420053;80420053;80425976;80425976;80427215;80427215;80427542;80427542;80427744;80427744;80428403;80428403;80429633;80429633;80433863;80433863;80435052;80435052;80438172;80438172	80411906;80411906;80412685;80412685;80414211;80414192;80414435;80414435;80414634;80414634;80415812;80415812;80415996;80415996;80417087;80417087;80420174;80420174;80426065;80426065;80427311;80427311;80427611;80427611;80427881;80427881;80428520;80428520;80429730;80429730;80433948;80433948;80435181;80435181;80438369;80438369	-;-;-;-;-;-;-;-;-;-;-;-;-;-;-;-;-;-;-;-;-;-;-;-;-;-;-;-;-;-;-;-;-;-;-;-	3832	-0.100727	8.37345	3.89921	0.0739472	0.1586	ENSMUSG00000058355
Abcf1	chr17;chr17;chr17;chr17;chr17;chr17;chr17;chr17;chr17;chr17;chr17;chr17;chr17;chr17;chr17;chr17;chr17;chr17;chr17;chr17;chr17;chr17;chr17	36267711;36268571;36268734;36268965;36269217;36269961;36270121;36270328;36270760;36271006;36271473;36271707;36271935;36272593;36272878;36274018;36274213;36274461;36274650;36274809;36275146;36275969;36280538	36268481;36268643;36268798;36269133;36269249;36270031;36270195;36270612;36270884;36271089;36271621;36271846;36272121;36272715;36272976;36274128;36274284;36274571;36274687;36274938;36275232;36276015;36280642	-;-;-;-;-;-;-;-;-;-;-;-;-;-;-;-;-;-;-;-;-;-;-	3150	-0.00428339	8.0899	0.00922918	0.925194	0.955476	ENSMUSG00000038762
Abcf2	chr5;chr5;chr5;chr5;chr5;chr5;chr5;chr5;chr5;chr5;chr5;chr5;chr5;chr5;chr5;chr5;chr5;chr5;chr5;chr5;chr5;chr5;chr5;chr5;chr5;chr5;chr5;chr5;chr5;chr5;chr5;chr5;chr5;chr5;chr5;chr5;chr5;chr5;chr5;chr5;chr5;chr5	24770339;24770339;24770339;24771477;24771477;24771477;24772182;24772182;24772182;24772499;24772499;24772499;24773203;24773203;24773203;24773565;24773565;24773565;24773736;24773736;24773736;24774069;24774069;24774069;24776142;24776142;24776142;24777001;24777001;24777001;24778420;24778420;24778420;24779165;24779165;24779165;24781517;24781517;24781517;24782024;24782345;24782345	24771001;24771001;24771001;24771680;24771680;24771680;24772310;24772310;24772310;24772561;24772561;24772561;24773313;24773313;24773313;24773654;24773654;24773654;24773855;24773855;24773855;24774164;24774164;24774164;24776244;24776244;24776244;24777096;24777096;24777096;24778774;24778774;24778774;24779377;24779374;24779377;24781725;24781725;24781725;24782344;24782465;24782465	-;-;-;-;-;-;-;-;-;-;-;-;-;-;-;-;-;-;-;-;-;-;-;-;-;-;-;-;-;-;-;-;-;-;-;-;-;-;-;-;-;-	2894	-0.234536	7.44465	15.7013	0.0022252	0.0119368	ENSMUSG00000028953
Abcf3	chr16;chr16;chr16;chr16;chr16;chr16;chr16;chr16;chr16;chr16;chr16;chr16;chr16;chr16;chr16;chr16;chr16;chr16;chr16;chr16;chr16	20367353;20367716;20367985;20368494;20368754;20368952;20369171;20370224;20370394;20370556;20370712;20370849;20371009;20371304;20377310;20377447;20378041;20378391;20378665;20378933;20379107	20367495;20367863;20368064;20368540;20368851;20369074;20369437;20370304;20370453;20370612;20370734;20370904;20371209;20371380;20377354;20377579;20378129;20378482;20378797;20379020;20380353	+;+;+;+;+;+;+;+;+;+;+;+;+;+;+;+;+;+;+;+;+	3288	-0.0026265	5.7588	0.00206354	0.964582	0.980021	ENSMUSG00000003234
Abcg1	chr17;chr17;chr17;chr17;chr17;chr17;chr17;chr17;chr17;chr17;chr17;chr17;chr17;chr17;chr17	31276668;31283359;31311283;31313620;31317227;31323011;31324491;31325034;31327280;31327589;31328457;31329931;31330195;31331903;31333031	31276830;31283602;31311400;31313752;31317277;31323156;31324614;31325148;31327428;31327690;31328625;31330031;31330353;31332021;31336955	+;+;+;+;+;+;+;+;+;+;+;+;+;+;+	5818	0.404938	5.6762	7.18065	0.0214232	0.0635074	ENSMUSG00000024030
Abcg2	chr6;chr6;chr6;chr6;chr6;chr6;chr6;chr6;chr6;chr6;chr6;chr6;chr6;chr6;chr6;chr6;chr6;chr6;chr6;chr6;chr6;chr6;chr6;chr6;chr6;chr6;chr6;chr6;chr6;chr6;chr6;chr6;chr6;chr6;chr6;chr6;chr6;chr6;chr6;chr6;chr6;chr6;chr6;chr6;chr6;chr6;chr6;chr6;chr6;chr6;chr6;chr6;chr6;chr6;chr6;chr6;chr6;chr6;chr6;chr6;chr6;chr6;chr6;chr6;chr6;chr6;chr6;chr6;chr6;chr6;chr6;chr6;chr6;chr6;chr6;chr6;chr6;chr6;chr6;chr6…	58561518;58561961;58572945;58572945;58573657;58573960;58573994;58617531;58632623;58632623;58632623;58632623;58632623;58640599;58640599;58640599;58640599;58640599;58641429;58641429;58641429;58641429;58641429;58642089;58642089;58642089;58642089;58642089;58643867;58643867;58643867;58643867;58643867;58646172;58646172;58646172;58646172;58646172;58648995;58648995;58648995;58648995;58648995;58651553;586…	58561557;58562045;58573002;58573002;58574093;58574093;58574093;58617612;58632841;58632841;58632841;58632841;58632841;58640658;58640658;58640658;58640658;58640658;58641543;58641543;58641543;58641543;58641543;58642241;58642241;58642241;58642241;58642241;58644024;58644024;58644024;58644024;58644024;58646323;58646323;58646323;58646323;58646323;58649099;58649099;58649099;58649099;58649099;58651803;586…	+;+;+;+;+;+;+;+;+;+;+;+;+;+;+;+;+;+;+;+;+;+;+;+;+;+;+;+;+;+;+;+;+;+;+;+;+;+;+;+;+;+;+;+;+;+;+;+;+;+;+;+;+;+;+;+;+;+;+;+;+;+;+;+;+;+;+;+;+;+;+;+;+;+;+;+;+;+;+;+;+;+;+	2756	0.199849	2.63711	2.67846	0.129981	0.241205	ENSMUSG00000029802
Abcg3	chr5;chr5;chr5;chr5;chr5;chr5;chr5;chr5;chr5;chr5;chr5;chr5;chr5;chr5;chr5;chr5	105082923;105086049;105087008;105096188;105099383;105100950;105109043;105111296;105114594;105116013;105117261;105121845;105122514;105123229;105125479;105130415	105083969;105086134;105087097;105096342;105099507;105101039;105109125;105111543;105114695;105116164;105117397;105121997;105122628;105123288;105125700;105130583	-;-;-;-;-;-;-;-;-;-;-;-;-;-;-;-	3034	0.763101	3.44867	19.4252	0.00105059	0.00681458	ENSMUSG00000029299
Abhd10	chr16;chr16;chr16;chr16;chr16;chr16;chr16;chr16;chr16;chr16;chr16;chr16;chr16;chr16;chr16;chr16;chr16;chr16;chr16;chr16;chr16;chr16;chr16;chr16;chr16;chr16;chr16;chr16;chr16;chr16;chr16;chr16;chr16;chr16;chr16;chr16;chr16;chr16	45550088;45550088;45550088;45550088;45550088;45550088;45550088;45552070;45552070;45552070;45553101;45553101;45553101;45557256;45557256;45557256;45557256;45557256;45557256;45557256;45557887;45557887;45557887;45557887;45557887;45557887;45557887;45560682;45560682;45560682;45560682;45563140;45563140;45563140;45563140;45563140;45563140;45563140	45552322;45550356;45552322;45552322;45552322;45550356;45550356;45552322;45552322;45552322;45553142;45553142;45553142;45557393;45557393;45557393;45557393;45557393;45557393;45557393;45557998;45557998;45557998;45557998;45557998;45557998;45557998;45560865;45560865;45560865;45560865;45563318;45563318;45563318;45563318;45563318;45563318;45563318	-;-;-;-;-;-;-;-;-;-;-;-;-;-;-;-;-;-;-;-;-;-;-;-;-;-;-;-;-;-;-;-;-;-;-;-;-;-	2890	-0.288849	4.12185	11.4871	0.00604399	0.0247002	ENSMUSG00000033157
Abhd11	chr5;chr5;chr5;chr5;chr5;chr5;chr5;chr5;chr5;chr5;chr5;chr5;chr5;chr5;chr5;chr5;chr5	135038006;135038153;135038310;135038836;135038836;135039741;135039741;135039741;135040064;135040064;135040064;135040338;135040338;135040338;135040741;135040741;135040741	135038069;135038693;135038971;135038971;135038971;135039914;135039914;135039914;135040234;135040234;135040234;135040519;135040519;135040519;135041029;135041029;135041029	+;+;+;+;+;+;+;+;+;+;+;+;+;+;+;+;+	1699	-0.14688	4.64975	3.24054	0.0992952	0.197184	ENSMUSG00000040532
Abhd12	chr2;chr2;chr2;chr2;chr2;chr2;chr2;chr2;chr2;chr2;chr2;chr2;chr2;chr2;chr2;chr2;chr2;chr2;chr2;chr2;chr2;chr2;chr2;chr2;chr2;chr2;chr2;chr2;chr2;chr2;chr2;chr2;chr2;chr2;chr2;chr2;chr2;chr2;chr2;chr2;chr2;chr2;chr2;chr2;chr2;chr2;chr2;chr2;chr2	150674435;150674435;150674435;150674435;150676199;150676199;150676199;150676199;150677193;150677193;150677193;150677193;150679272;150679272;150679272;150679272;150680231;150680235;150680235;150680235;150680661;150680661;150680661;150680661;150681640;150681640;150681640;150681640;150684166;150684166;150684166;150684166;150684431;150685311;150685311;150685311;150688164;150688164;150688164;150690272…	150675060;150675060;150675060;150675060;150676326;150676326;150676326;150676326;150677271;150677271;150677271;150677271;150679354;150679354;150679354;150679354;150680314;150680314;150680314;150680314;150680698;150680698;150680698;150680698;150681769;150681769;150681769;150681769;150684211;150684211;150684211;150684211;150684490;150685341;150685341;150685341;150688283;150688283;150688283;150690377…	-;-;-;-;-;-;-;-;-;-;-;-;-;-;-;-;-;-;-;-;-;-;-;-;-;-;-;-;-;-;-;-;-;-;-;-;-;-;-;-;-;-;-;-;-;-;-;-;-	2072	0.0467045	5.29211	0.596702	0.456119	0.59735	ENSMUSG00000032046
Abhd13	chr8;chr8;chr8;chr8;chr8	10027717;10027717;10032864;10037385;10037385	10028019;10028019;10032970;10042154;10042154	+;+;+;+;+	5180	0.041103	5.43068	0.368449	0.556174	0.686028	ENSMUSG00000040396
Abhd14a	chr9;chr9;chr9;chr9;chr9;chr9;chr9;chr9;chr9;chr9;chr9;chr9;chr9;chr9;chr9;chr9;chr9;chr9;chr9;chr9;chr9;chr9;chr9;chr9;chr9;chr9;chr9;chr9	106317252;106317252;106317252;106317252;106317252;106317820;106317820;106317820;106317820;106317820;106321026;106321026;106321026;106321026;106321026;106321289;106321289;106321289;106321289;106321289;106322725;106322725;106322725;106324570;106324730;106324730;106324730;106324730	106317603;106317603;106317603;106317603;106317603;106318055;106318109;106318055;106318109;106318055;106321141;106321141;106321141;106321141;106321141;106321505;106321505;106321505;106321505;106321505;106323033;106323033;106323033;106324877;106324877;106324877;106324877;106324877	-;-;-;-;-;-;-;-;-;-;-;-;-;-;-;-;-;-;-;-;-;-;-;-;-;-;-;-	1592	0.266033	3.53259	8.50824	0.0140173	0.0459227	ENSMUSG00000042210
Abhd14b	chr9;chr9;chr9;chr9	106325839;106327203;106328592;106329183	106325908;106327430;106328833;106330117	+;+;+;+	1475	0.635742	1.66309	10.4246	0.00803513	0.0303655	ENSMUSG00000042073
Abhd15	chr11;chr11	77405943;77409142	77406878;77411454	+;+	3249	-0.0167724	2.54074	0.00715194	0.934124	0.960355	ENSMUSG00000000686
Abhd16a	chr17;chr17;chr17;chr17;chr17;chr17;chr17;chr17;chr17;chr17;chr17;chr17;chr17;chr17;chr17;chr17;chr17;chr17;chr17;chr17	35308267;35309345;35309998;35310547;35313227;35315280;35315458;35317670;35317875;35319311;35319615;35319938;35320218;35320518;35320804;35320946;35321122;35321274;35321451;35321646	35308432;35309401;35310064;35310633;35313312;35315353;35315580;35317784;35317976;35319374;35319664;35320061;35320322;35320581;35320860;35321008;35321198;35321372;35321497;35321963	+;+;+;+;+;+;+;+;+;+;+;+;+;+;+;+;+;+;+;+	1945	-0.118034	5.23676	2.66294	0.130986	0.242366	ENSMUSG00000007036
Abhd17a	chr10;chr10;chr10;chr10;chr10	80419483;80419977;80421442;80422349;80426009	80419897;80420156;80421636;80422864;80426175	-;-;-;-;-	1473	0.00506124	6.14824	0.00382316	0.951806	0.972446	ENSMUSG00000003346
Abhd17b	chr19;chr19;chr19;chr19	21630673;21655717;21658232;21661462	21630957;21656186;21658411;21663001	+;+;+;+	2475	-0.409473	5.06332	26.7687	0.000306815	0.00273422	ENSMUSG00000047368
Abhd17c	chr7;chr7;chr7	83758564;83763459;83800490	83760009;83763638;83801101	-;-;-	2238	-0.370143	5.41403	36.2889	8.63E-05	0.00109052	ENSMUSG00000038459
Abhd18	chr3;chr3;chr3;chr3;chr3;chr3;chr3;chr3;chr3;chr3;chr3;chr3;chr3;chr3;chr3;chr3;chr3;chr3;chr3;chr3;chr3;chr3;chr3;chr3;chr3;chr3;chr3;chr3;chr3;chr3;chr3;chr3;chr3;chr3;chr3;chr3;chr3;chr3;chr3;chr3;chr3;chr3;chr3;chr3;chr3;chr3;chr3;chr3;chr3;chr3;chr3;chr3;chr3;chr3;chr3;chr3;chr3;chr3;chr3;chr3;chr3;chr3	40848694;40848694;40848694;40848694;40848694;40859321;40859321;40859321;40859321;40860307;40860307;40860307;40860307;40860602;40864938;40864938;40864938;40871121;40871121;40871121;40871121;40871121;40871307;40871307;40871307;40871307;40871307;40873813;40873813;40873813;40873813;40873823;40877848;40877848;40877848;40877848;40877848;40884572;40884572;40884572;40884572;40884572;40885316;40885316;408…	40848878;40848878;40848878;40848878;40848878;40859428;40859428;40859428;40859428;40860391;40860391;40860391;40860391;40860653;40865038;40865038;40865038;40871199;40871199;40871199;40871199;40871199;40871502;40871391;40871391;40871391;40871391;40873840;40873840;40873840;40873840;40873840;40877986;40877986;40877986;40877986;40877986;40884661;40884661;40884661;40884661;40884661;40885417;40885417;408…	+;+;+;+;+;+;+;+;+;+;+;+;+;+;+;+;+;+;+;+;+;+;+;+;+;+;+;+;+;+;+;+;+;+;+;+;+;+;+;+;+;+;+;+;+;+;+;+;+;+;+;+;+;+;+;+;+;+;+;+;+;+	4504	0.473204	3.09644	9.25241	0.0112127	0.0389314	ENSMUSG00000037818
Abhd2	chr7;chr7;chr7;chr7;chr7;chr7;chr7;chr7;chr7;chr7;chr7	78923014;78944256;78946756;78973217;78975182;78998008;79000499;79003738;79005550;79007813;79009708	78923087;78944355;78946955;78973392;78975349;78998191;79000591;79003848;79005619;79007897;79011349	+;+;+;+;+;+;+;+;+;+;+	2903	0.0715996	5.16289	0.761318	0.401564	0.547127	ENSMUSG00000039202
Abhd4	chr14;chr14;chr14;chr14;chr14;chr14;chr14;chr14;chr14;chr14;chr14;chr14;chr14;chr14	54491586;54496740;54499083;54499083;54500108;54500108;54500626;54500626;54502738;54502738;54504452;54504452;54505225;54505225	54491928;54496776;54499171;54499171;54500480;54500480;54500780;54500780;54502849;54502849;54504638;54504638;54506626;54506622	+;+;+;+;+;+;+;+;+;+;+;+;+;+	2698	1.57386	3.26188	69.432	4.43E-06	0.000127634	ENSMUSG00000040997
Abhd5	chr9;chr9;chr9;chr9;chr9;chr9;chr9;chr9;chr9;chr9;chr9;chr9;chr9;chr9;chr9;chr9;chr9;chr9	122180681;122180681;122180681;122194201;122196954;122196954;122204971;122204971;122204971;122206924;122206924;122206924;122207887;122207887;122207887;122208578;122208578;122208578	122180904;122180904;122180904;122194286;122197326;122197326;122205125;122205125;122205125;122207035;122207035;122207035;122208073;122208073;122208073;122210588;122210588;122210588	+;+;+;+;+;+;+;+;+;+;+;+;+;+;+;+;+;+	3148	0.206842	3.26431	2.07299	0.177778	0.30148	ENSMUSG00000032540
Abhd6	chr14;chr14;chr14;chr14;chr14;chr14;chr14;chr14;chr14;chr14;chr14;chr14;chr14;chr14;chr14;chr14;chr14;chr14;chr14;chr14;chr14;chr14;chr14;chr14;chr14;chr14	14413003;14413003;14413003;14419865;14419865;14419865;14420145;14420145;14420145;14424148;14424148;14424148;14426947;14426947;14426947;14428541;14428541;14428541;14429869;14429869;14429869;14441384;14441384;14466669;14466810;14466810	14414302;14414302;14414302;14419965;14419965;14419965;14420199;14420199;14420199;14424305;14424305;14424305;14427079;14427079;14427079;14428654;14428654;14428654;14430025;14430025;14430025;14441536;14441536;14466807;14466885;14466885	-;-;-;-;-;-;-;-;-;-;-;-;-;-;-;-;-;-;-;-;-;-;-;-;-;-	2386	0.295914	2.99311	6.6012	0.0260866	0.0733411	ENSMUSG00000025277
Abhd8	chr8;chr8;chr8;chr8;chr8	71909344;71910682;71911022;71913890;71916110	71910021;71910898;71911192;71914616;71916301	-;-;-;-;-	1985	0.440787	5.91367	27.9551	0.000257526	0.00242467	ENSMUSG00000007950
Abi1	chr2;chr2;chr2;chr2;chr2;chr2;chr2;chr2;chr2;chr2;chr2;chr2;chr2;chr2;chr2;chr2;chr2;chr2;chr2;chr2;chr2;chr2;chr2;chr2;chr2;chr2;chr2;chr2;chr2;chr2;chr2;chr2;chr2;chr2;chr2;chr2;chr2;chr2;chr2;chr2;chr2;chr2;chr2;chr2;chr2;chr2;chr2;chr2;chr2;chr2;chr2;chr2;chr2;chr2;chr2;chr2;chr2;chr2;chr2;chr2;chr2;chr2;chr2;chr2;chr2;chr2;chr2;chr2;chr2;chr2;chr2;chr2;chr2;chr2;chr2;chr2;chr2;chr2;chr2;chr2…	22830086;22830086;22830086;22830086;22830086;22830086;22830086;22830086;22830086;22830086;22830086;22830086;22836588;22836588;22836588;22836588;22836588;22836588;22836588;22836588;22836588;22836588;22836588;22836588;22840196;22840196;22840196;22840196;22843447;22843447;22843447;22843447;22843447;22843447;22843447;22843447;22843447;22843447;22847030;22847030;22847030;22847030;22847030;22847030;228…	22832059;22832059;22832059;22832059;22832059;22832059;22832059;22832059;22832059;22832059;22832059;22832059;22836773;22836773;22836773;22836773;22836773;22836773;22836773;22836773;22836773;22836773;22836773;22836773;22840282;22840282;22840282;22840282;22843623;22843620;22843620;22843623;22843620;22843620;22843623;22843623;22843623;22843623;22847130;22847130;22847130;22847130;22847130;22847130;228…	-;-;-;-;-;-;-;-;-;-;-;-;-;-;-;-;-;-;-;-;-;-;-;-;-;-;-;-;-;-;-;-;-;-;-;-;-;-;-;-;-;-;-;-;-;-;-;-;-;-;-;-;-;-;-;-;-;-;-;-;-;-;-;-;-;-;-;-;-;-;-;-;-;-;-;-;-;-;-;-;-;-;-;-;-;-;-;-;-;-;-;-;-;-;-;-;-;-;-;-;-;-;-;-;-;-;-;-;-;-;-	3746	0.196133	7.19075	9.29515	0.0110731	0.0385746	ENSMUSG00000058835
Abi2	chr1;chr1;chr1;chr1;chr1;chr1;chr1;chr1;chr1;chr1;chr1;chr1;chr1;chr1;chr1;chr1;chr1;chr1;chr1;chr1;chr1;chr1;chr1;chr1;chr1;chr1;chr1;chr1;chr1;chr1;chr1;chr1	60448778;60448778;60448778;60473402;60473402;60473402;60476215;60476215;60476215;60478101;60478101;60483144;60483144;60483144;60486419;60486419;60486419;60487237;60487237;60487237;60489230;60489329;60492763;60492763;60492763;60509825;60509825;60509825;60515899;60515899;60515899;60517162	60449078;60449078;60449078;60473569;60473569;60473569;60476391;60476391;60476391;60478118;60478118;60483241;60483241;60483241;60486565;60486565;60486565;60487361;60487361;60487361;60489412;60489412;60492921;60492921;60492921;60509998;60509998;60509998;60520322;60520322;60515991;60520322	+;+;+;+;+;+;+;+;+;+;+;+;+;+;+;+;+;+;+;+;+;+;+;+;+;+;+;+;+;+;+;+	5974	-0.261143	4.63911	12.3127	0.0048937	0.0212214	ENSMUSG00000026782
Abi3	chr11;chr11;chr11;chr11;chr11;chr11;chr11;chr11;chr11;chr11;chr11;chr11;chr11;chr11;chr11;chr11	95720898;95720898;95724035;95724035;95724466;95724466;95724829;95724829;95725132;95725132;95726604;95726604;95727896;95727896;95732847;95733235	95723702;95723702;95724160;95724160;95724626;95724626;95724924;95724924;95725217;95725217;95726780;95726780;95728063;95728063;95733265;95733302	-;-;-;-;-;-;-;-;-;-;-;-;-;-;-;-	4075	0.334597	3.75684	4.10036	0.0678427	0.149582	ENSMUSG00000018381
Abitram	chr4;chr4;chr4;chr4;chr4;chr4	56802329;56803596;56804154;56805682;56805878;56806034	56802726;56803647;56804283;56805758;56805947;56809605	+;+;+;+;+;+	4299	0.156181	5.14841	4.76575	0.0515926	0.122089	ENSMUSG00000038827
Abl1	chr2;chr2;chr2;chr2;chr2;chr2;chr2;chr2;chr2;chr2;chr2;chr2;chr2;chr2;chr2;chr2;chr2;chr2;chr2;chr2;chr2;chr2;chr2;chr2;chr2;chr2;chr2;chr2;chr2;chr2;chr2;chr2;chr2;chr2;chr2;chr2;chr2;chr2;chr2;chr2;chr2;chr2;chr2;chr2;chr2;chr2;chr2;chr2;chr2;chr2;chr2;chr2;chr2;chr2;chr2;chr2;chr2	31578549;31578549;31578549;31580567;31585761;31649951;31650185;31668346;31668346;31668346;31668346;31668346;31668933;31668933;31668933;31668933;31668933;31674519;31674519;31674519;31674519;31674519;31680283;31680283;31680283;31680283;31680283;31680674;31680674;31680674;31680674;31680674;31682250;31682250;31682250;31682250;31682250;31684554;31684554;31684554;31684554;31684554;31686985;31686985;316…	31579954;31579954;31579954;31580771;31585904;31650127;31650467;31668519;31668519;31668519;31668519;31668519;31669228;31669228;31669228;31669228;31669228;31674791;31674791;31674791;31674791;31674791;31680367;31680367;31680367;31680367;31680367;31680851;31680851;31680851;31680851;31680851;31682434;31682434;31682434;31682434;31682434;31684706;31684706;31684706;31684706;31684706;31687074;31687074;316…	+;+;+;+;+;+;+;+;+;+;+;+;+;+;+;+;+;+;+;+;+;+;+;+;+;+;+;+;+;+;+;+;+;+;+;+;+;+;+;+;+;+;+;+;+;+;+;+;+;+;+;+;+;+;+;+;+	7971	0.238411	6.21157	12.6002	0.00455566	0.0201974	ENSMUSG00000026842
Abl2	chr1;chr1;chr1;chr1;chr1;chr1;chr1;chr1;chr1;chr1;chr1;chr1;chr1;chr1;chr1;chr1;chr1;chr1;chr1;chr1;chr1;chr1;chr1;chr1;chr1	156386357;156386357;156448409;156448409;156450055;156450055;156452858;156452858;156457423;156457423;156458915;156458915;156460650;156460650;156461323;156461323;156462635;156462635;156464388;156464388;156468009;156468009;156468563;156468563;156469112	156386775;156386775;156448471;156448471;156450225;156450225;156453153;156453153;156457695;156457695;156458999;156458999;156460827;156460827;156461507;156461507;156462787;156462787;156464477;156464477;156468182;156468182;156477189;156468799;156477189	+;+;+;+;+;+;+;+;+;+;+;+;+;+;+;+;+;+;+;+;+;+;+;+;+	10714	-0.250497	5.80364	13.7917	0.00341981	0.0162321	ENSMUSG00000026596
Ablim1	chr19;chr19;chr19;chr19;chr19;chr19;chr19;chr19;chr19;chr19;chr19;chr19;chr19;chr19;chr19;chr19;chr19;chr19;chr19;chr19;chr19;chr19;chr19;chr19;chr19;chr19;chr19;chr19;chr19;chr19;chr19;chr19;chr19;chr19;chr19;chr19;chr19;chr19;chr19;chr19;chr19;chr19;chr19;chr19;chr19;chr19;chr19;chr19;chr19;chr19;chr19;chr19;chr19;chr19;chr19;chr19;chr19;chr19;chr19;chr19;chr19;chr19;chr19;chr19;chr19;chr19;chr…	57021165;57021165;57021165;57021165;57021165;57021165;57021165;57021165;57021165;57027839;57027839;57027839;57027839;57027839;57027839;57027839;57027839;57027839;57028919;57028919;57028919;57028919;57028919;57028919;57028919;57028919;57028919;57030342;57030342;57030342;57030342;57030342;57030342;57030342;57030342;57030342;57031429;57031429;57031429;57031429;57031429;57031429;57031429;57031429;570…	57025769;57025769;57025769;57025769;57025769;57025769;57025769;57025769;57025769;57027919;57027919;57027919;57027919;57027919;57027919;57027919;57027919;57027919;57028996;57028996;57028996;57028996;57028996;57028996;57028996;57028996;57028996;57030407;57030407;57030407;57030407;57030407;57030407;57030407;57030407;57030407;57031493;57031493;57031493;57031493;57031493;57031493;57031493;57031493;570…	-;-;-;-;-;-;-;-;-;-;-;-;-;-;-;-;-;-;-;-;-;-;-;-;-;-;-;-;-;-;-;-;-;-;-;-;-;-;-;-;-;-;-;-;-;-;-;-;-;-;-;-;-;-;-;-;-;-;-;-;-;-;-;-;-;-;-;-;-;-;-;-;-;-;-;-;-;-;-;-;-;-;-;-;-;-;-;-;-;-;-;-;-;-;-;-;-;-;-;-;-;-;-;-;-;-;-;-;-;-;-;-;-;-;-;-;-;-;-;-;-;-;-;-;-;-;-;-;-;-;-;-;-;-;-;-;-;-;-;-;-;-;-;-;-;-;-;-;-;-;-;-;-;-;-;-;-;-;-;-;-;-;-;-;-;-;-;-;-;-;-;-;-;-;-;-;-;-;-;-;-;-;-;-;-;-;-;-	8485	0.740802	9.21361	283.64	3.36E-09	8.97E-07	ENSMUSG00000025085
Ablim2	chr5;chr5;chr5;chr5;chr5;chr5;chr5;chr5;chr5;chr5;chr5;chr5;chr5;chr5;chr5;chr5;chr5;chr5;chr5;chr5;chr5;chr5;chr5;chr5;chr5;chr5;chr5;chr5;chr5;chr5;chr5;chr5;chr5;chr5;chr5;chr5;chr5;chr5;chr5;chr5;chr5;chr5;chr5;chr5;chr5;chr5;chr5;chr5;chr5;chr5;chr5;chr5;chr5;chr5;chr5;chr5;chr5;chr5;chr5;chr5;chr5;chr5;chr5;chr5;chr5;chr5;chr5;chr5;chr5;chr5;chr5;chr5;chr5;chr5;chr5;chr5;chr5;chr5;chr5;chr5…	35915224;35915224;35915224;35915224;35915224;35915224;35955797;35955797;35955797;35955797;35955797;35955797;35959704;35959704;35959704;35959704;35959704;35959704;35964383;35964383;35964383;35964383;35964383;35964383;35966527;35966527;35966527;35966527;35966527;35966527;35969470;35969470;35969470;35969470;35969470;35969470;35981369;35981369;35981369;35981369;35981369;35981369;35985468;35985468;359…	35915404;35915404;35915404;35915404;35915404;35915404;35955940;35955940;35955940;35955940;35955940;35955940;35959887;35959887;35959887;35959887;35959887;35959887;35964498;35964498;35964498;35964498;35964498;35964498;35966653;35966653;35966653;35966653;35966653;35966653;35969563;35969563;35969563;35969563;35969563;35969563;35981456;35981456;35981456;35981456;35981456;35981456;35985526;35985526;359…	+;+;+;+;+;+;+;+;+;+;+;+;+;+;+;+;+;+;+;+;+;+;+;+;+;+;+;+;+;+;+;+;+;+;+;+;+;+;+;+;+;+;+;+;+;+;+;+;+;+;+;+;+;+;+;+;+;+;+;+;+;+;+;+;+;+;+;+;+;+;+;+;+;+;+;+;+;+;+;+;+;+;+;+;+;+;+;+;+;+;+;+;+;+;+;+;+;+;+;+;+;+;+;+;+;+;+;+;+;+;+;+;+;+	3761	1.1445	-0.82837	1.12175	0.312248	0.455764	ENSMUSG00000029095
Abr	chr11;chr11;chr11;chr11;chr11;chr11;chr11;chr11;chr11;chr11;chr11;chr11;chr11;chr11;chr11;chr11;chr11;chr11;chr11;chr11;chr11;chr11;chr11;chr11;chr11;chr11;chr11;chr11;chr11;chr11;chr11;chr11;chr11;chr11;chr11;chr11;chr11;chr11;chr11;chr11;chr11;chr11;chr11;chr11;chr11;chr11;chr11;chr11;chr11;chr11;chr11;chr11;chr11;chr11;chr11;chr11;chr11;chr11;chr11;chr11;chr11;chr11;chr11;chr11;chr11;chr11;chr…	76307558;76307558;76307558;76307558;76307558;76307618;76310561;76310561;76310561;76310561;76310561;76310561;76312979;76312979;76312979;76312979;76312979;76312979;76313874;76313874;76313874;76313874;76313874;76313874;76314860;76314860;76314860;76314860;76314860;76314860;76315740;76315740;76315740;76315740;76315740;76315740;76316093;76316093;76316093;76316093;76316093;76316093;76327775;76342679;763…	76310019;76310019;76310019;76310019;76310019;76310019;76310708;76310708;76310708;76310708;76310708;76310708;76313084;76313084;76313084;76313084;76313084;76313084;76314008;76314008;76314008;76314008;76314008;76314008;76314999;76314999;76314999;76314999;76314999;76314999;76315849;76315849;76315849;76315849;76315849;76315849;76316152;76316152;76316152;76316152;76316152;76316152;76328131;76342810;763…	-;-;-;-;-;-;-;-;-;-;-;-;-;-;-;-;-;-;-;-;-;-;-;-;-;-;-;-;-;-;-;-;-;-;-;-;-;-;-;-;-;-;-;-;-;-;-;-;-;-;-;-;-;-;-;-;-;-;-;-;-;-;-;-;-;-;-;-;-;-;-;-;-;-;-;-;-;-;-;-;-;-;-;-;-;-;-;-;-;-;-;-;-;-;-;-;-;-;-;-;-;-;-;-;-;-;-;-;-;-;-;-;-;-;-;-	6632	0.0194246	5.61168	0.0501982	0.826826	0.892255	ENSMUSG00000017631
Abracl	chr10;chr10;chr10;chr10;chr10;chr10;chr10;chr10;chr10	17887009;17887009;17887009;17894587;17894587;17894587;17898743;17898815;17898815	17887564;17887564;17887564;17894649;17894653;17894653;17898838;17899000;17899000	-;-;-;-;-;-;-;-;-	881	0.196711	6.43226	5.95154	0.0328504	0.0876213	ENSMUSG00000078453
Abraxas1	chr5;chr5;chr5;chr5;chr5;chr5;chr5;chr5;chr5	100952668;100954645;100957425;100957622;100959875;100963028;100965828;100966383;100968697	100954355;100954756;100957509;100957741;100960068;100963094;100965864;100966473;100968801	-;-;-;-;-;-;-;-;-	2499	-0.0499925	4.25686	0.268486	0.614613	0.734314	ENSMUSG00000035234
Abraxas2	chr7;chr7;chr7;chr7;chr7;chr7;chr7;chr7;chr7	132460954;132466692;132470762;132473301;132476556;132478327;132480258;132482496;132484764	132461062;132466782;132470798;132473367;132476746;132478446;132480342;132482610;132486843	+;+;+;+;+;+;+;+;+	2895	0.121755	4.97481	4.45072	0.0586138	0.13455	ENSMUSG00000030965
Abt1	chr13;chr13;chr13	23602531;23606653;23607756	23606505;23606852;23608036	-;-;-	4456	-0.203376	5.45104	7.32119	0.0204473	0.0614703	ENSMUSG00000036376
Abtb1	chr6;chr6;chr6;chr6;chr6;chr6;chr6;chr6;chr6;chr6;chr6;chr6;chr6;chr6;chr6;chr6;chr6;chr6;chr6;chr6;chr6;chr6;chr6;chr6;chr6;chr6;chr6;chr6;chr6;chr6;chr6;chr6;chr6;chr6;chr6	88812896;88812896;88812896;88813507;88813507;88813507;88815100;88815100;88815100;88815362;88815362;88815362;88815620;88815620;88815620;88815827;88815827;88815827;88816167;88816167;88816167;88816313;88816313;88816313;88816609;88816609;88816609;88817692;88817692;88817820;88817820;88817855;88818751;88818751;88818751	88813434;88813434;88813434;88813707;88813707;88813707;88815247;88815267;88815267;88815460;88815460;88815460;88815738;88815738;88815738;88815943;88815943;88815943;88816212;88816212;88816212;88816472;88816472;88816472;88816753;88816753;88816753;88817747;88817747;88817882;88817882;88817882;88818917;88818917;88818917	-;-;-;-;-;-;-;-;-;-;-;-;-;-;-;-;-;-;-;-;-;-;-;-;-;-;-;-;-;-;-;-;-;-;-	1880	0.542843	4.22827	31.9136	0.000149074	0.00163311	ENSMUSG00000030083
Abtb2	chr2;chr2;chr2;chr2;chr2;chr2;chr2;chr2;chr2;chr2;chr2;chr2;chr2;chr2;chr2;chr2;chr2	103396655;103509090;103513623;103531116;103532601;103535398;103535976;103537922;103538425;103539625;103541021;103541493;103541790;103542732;103545848;103546385;103547505	103397954;103509236;103513836;103531268;103532766;103535487;103536077;103538018;103538560;103539851;103541199;103541598;103541892;103542822;103545916;103546498;103548768	+;+;+;+;+;+;+;+;+;+;+;+;+;+;+;+;+	4558	-0.112581	6.84533	3.41413	0.0916899	0.18618	ENSMUSG00000032724
Acaa1a	chr9;chr9;chr9;chr9;chr9;chr9;chr9;chr9;chr9;chr9;chr9;chr9;chr9;chr9;chr9;chr9;chr9;chr9;chr9;chr9;chr9;chr9;chr9	119170360;119170360;119170891;119170891;119171789;119171789;119173239;119173239;119173532;119175536;119175536;119176796;119176796;119177647;119177647;119177987;119177987;119178420;119178420;119178558;119178558;119179024;119179024	119170751;119170751;119170984;119170984;119171846;119171846;119173318;119173318;119173574;119175634;119175634;119176876;119176876;119177837;119177837;119178166;119178166;119178475;119178475;119178703;119178703;119179361;119179361	+;+;+;+;+;+;+;+;+;+;+;+;+;+;+;+;+;+;+;+;+;+;+	1758	0.144023	5.77283	8.06845	0.0160696	0.0509477	ENSMUSG00000036138
Acaa2	chr18;chr18;chr18;chr18;chr18;chr18;chr18;chr18;chr18;chr18	74912283;74920190;74925422;74926358;74928202;74931383;74932116;74934368;74937072;74938926	74912336;74920356;74925550;74926474;74928349;74931558;74932245;74934438;74937226;74939278	+;+;+;+;+;+;+;+;+;+	1500	0.471353	5.74693	61.8376	7.70E-06	0.000191501	ENSMUSG00000036880
Acaca	chr11;chr11;chr11;chr11;chr11;chr11;chr11;chr11;chr11;chr11;chr11;chr11;chr11;chr11;chr11;chr11;chr11;chr11;chr11;chr11;chr11;chr11;chr11;chr11;chr11;chr11;chr11;chr11;chr11;chr11;chr11;chr11;chr11;chr11;chr11;chr11;chr11;chr11;chr11;chr11;chr11;chr11;chr11;chr11;chr11;chr11;chr11;chr11;chr11;chr11;chr11;chr11;chr11;chr11	84086264;84104984;84106660;84113968;84115270;84116960;84119746;84122477;84129652;84134104;84136033;84136520;84140240;84142058;84147510;84148002;84150149;84151450;84152336;84153222;84154098;84154865;84161143;84167360;84168622;84169692;84171218;84181114;84183717;84184723;84185764;84190894;84191247;84197943;84202093;84203553;84206600;84211352;84213309;84229140;84232753;84236792;84237531;84254490;842…	84086513;84105116;84106798;84114077;84115351;84117058;84119852;84122587;84129861;84134274;84136194;84136683;84140390;84142161;84147591;84148147;84150299;84151584;84152482;84153410;84154198;84154953;84161267;84167473;84168735;84169781;84171336;84181137;84183860;84184819;84185871;84190950;84191291;84197984;84202308;84203708;84206803;84211507;84213455;84229409;84232850;84236912;84237641;84254633;842…	+;+;+;+;+;+;+;+;+;+;+;+;+;+;+;+;+;+;+;+;+;+;+;+;+;+;+;+;+;+;+;+;+;+;+;+;+;+;+;+;+;+;+;+;+;+;+;+;+;+;+;+;+;+	9032	-0.253101	7.06192	20.1897	0.000911553	0.00613537	ENSMUSG00000020532
Acad10	chr5;chr5;chr5;chr5;chr5;chr5;chr5;chr5;chr5;chr5;chr5;chr5;chr5;chr5;chr5;chr5;chr5;chr5;chr5;chr5;chr5	121759092;121760053;121760742;121764111;121765328;121767964;121768161;121768708;121769340;121770552;121772740;121775307;121777187;121780675;121783432;121784765;121785898;121787417;121790019;121794077;121798356	121759442;121760130;121760885;121764283;121765486;121768054;121768298;121768848;121769740;121770725;121772885;121775457;121777368;121780743;121783573;121784924;121786056;121787611;121790167;121794276;121798573	-;-;-;-;-;-;-;-;-;-;-;-;-;-;-;-;-;-;-;-;-	3621	0.154084	2.68179	0.821493	0.384171	0.529739	ENSMUSG00000029456
Acad11	chr9;chr9;chr9;chr9;chr9;chr9;chr9;chr9;chr9;chr9;chr9;chr9;chr9;chr9;chr9;chr9;chr9;chr9;chr9;chr9	103940923;103950821;103953016;103953529;103955762;103958430;103958897;103959990;103961360;103967457;103968791;103972720;103974553;103990661;103991652;103992477;103993364;104000246;104001217;104003781	103941102;103950920;103953141;103953690;103955926;103958571;103959018;103960096;103961486;103967534;103968929;103972827;103974651;103990727;103991737;103992548;103993518;104000362;104001326;104004855	+;+;+;+;+;+;+;+;+;+;+;+;+;+;+;+;+;+;+;+	3337	0.78493	3.69363	71.276	3.90E-06	0.000117517	ENSMUSG00000090150
Acad12	chr5;chr5;chr5;chr5;chr5;chr5;chr5;chr5;chr5;chr5;chr5	121736344;121737258;121737952;121742317;121743606;121745226;121745423;121745959;121747829;121752123;121756834	121737025;121737335;121738095;121742489;121743764;121745316;121745560;121746099;121748229;121752322;121757001	-;-;-;-;-;-;-;-;-;-;-	2375	0.49662	1.32978	5.47732	0.0391501	0.099573	ENSMUSG00000042647
Acad8	chr9;chr9;chr9;chr9;chr9;chr9;chr9;chr9;chr9;chr9;chr9	26885436;26888852;26889607;26890281;26890472;26896759;26901416;26901879;26902536;26903456;26910690	26887056;26888954;26889759;26890378;26890607;26896896;26901492;26901988;26902705;26903556;26910845	-;-;-;-;-;-;-;-;-;-;-	2863	0.626515	4.12285	42.3833	4.37E-05	0.000671499	ENSMUSG00000031969
Acad9	chr3;chr3;chr3;chr3;chr3;chr3;chr3;chr3;chr3;chr3;chr3;chr3;chr3;chr3;chr3;chr3;chr3;chr3	36120128;36123859;36127656;36128499;36129392;36130125;36130871;36132587;36134370;36135960;36136258;36139563;36141869;36142637;36142964;36143481;36144231;36144980	36120419;36123952;36127757;36128605;36129492;36130203;36131045;36132660;36134445;36136030;36136377;36139691;36141948;36142763;36143041;36143609;36144303;36147006	+;+;+;+;+;+;+;+;+;+;+;+;+;+;+;+;+;+	3934	-0.0744795	5.64538	1.6739	0.222247	0.356091	ENSMUSG00000027710
Acadl	chr1;chr1;chr1;chr1;chr1;chr1;chr1;chr1;chr1;chr1;chr1	66869998;66876121;66877438;66880781;66882240;66884327;66887559;66892286;66893783;66896558;66902332	66870686;66876207;66877565;66880894;66882341;66884491;66887625;66892450;66893920;66896713;66902468	-;-;-;-;-;-;-;-;-;-;-	1948	0.0110318	6.49375	0.0314185	0.862532	0.916674	ENSMUSG00000026003
Acadm	chr3;chr3;chr3;chr3;chr3;chr3;chr3;chr3;chr3;chr3;chr3;chr3	153627990;153631302;153635168;153635854;153638664;153641932;153643340;153644191;153644534;153644707;153647520;153650033	153628639;153631550;153635263;153635994;153638772;153642062;153643420;153644291;153644603;153644804;153647607;153650280	-;-;-;-;-;-;-;-;-;-;-;-	2062	0.125874	5.51997	2.68579	0.129509	0.240446	ENSMUSG00000062908
Acads	chr5;chr5;chr5;chr5;chr5;chr5;chr5;chr5;chr5;chr5	115248358;115249153;115249378;115249696;115249916;115250299;115250824;115251123;115255624;115257284	115249065;115249209;115249473;115249833;115250086;115250450;115250935;115251272;115255787;115257405	-;-;-;-;-;-;-;-;-;-	1870	0.295278	4.60624	9.76473	0.00966756	0.0349711	ENSMUSG00000029545
Acadsb	chr7;chr7;chr7;chr7;chr7;chr7;chr7;chr7;chr7;chr7;chr7	131012330;131026201;131027504;131030158;131031676;131033666;131035999;131039131;131042931;131045198;131045966	131012516;131026360;131027604;131030364;131031846;131033791;131036091;131039220;131043068;131045297;131047940	+;+;+;+;+;+;+;+;+;+;+	3348	0.189558	4.00371	1.70463	0.218334	0.35134	ENSMUSG00000030861
Acadvl	chr11;chr11;chr11;chr11;chr11;chr11;chr11;chr11;chr11;chr11;chr11;chr11;chr11;chr11;chr11;chr11;chr11;chr11;chr11;chr11	69901009;69901351;69901524;69901675;69901832;69901994;69902171;69902362;69902510;69903012;69903274;69903784;69903998;69904260;69905071;69905305;69905457;69905619;69905943;69906089	69901262;69901426;69901596;69901747;69901904;69902091;69902272;69902424;69902596;69903116;69903472;69903909;69904127;69904404;69905205;69905369;69905529;69905684;69906021;69906254	-;-;-;-;-;-;-;-;-;-;-;-;-;-;-;-;-;-;-;-	2188	0.372358	6.46582	48.8125	2.31E-05	0.000427904	ENSMUSG00000018574
Acap1	chr11;chr11;chr11;chr11;chr11;chr11;chr11;chr11;chr11;chr11;chr11;chr11;chr11;chr11;chr11;chr11;chr11;chr11;chr11;chr11;chr11;chr11	69772393;69772808;69773208;69773411;69774410;69775148;69775412;69775622;69776219;69776519;69777794;69777982;69780063;69780262;69780444;69780646;69780825;69781260;69781415;69781690;69785426;69786112	69772551;69772857;69773318;69773520;69774582;69775317;69775506;69775691;69776430;69776642;69777894;69778033;69780172;69780336;69780539;69780690;69781008;69781318;69781468;69781809;69785483;69786365	-;-;-;-;-;-;-;-;-;-;-;-;-;-;-;-;-;-;-;-;-;-	2482	0.0955647	7.38066	1.78325	0.20873	0.339882	ENSMUSG00000001588
Acap2	chr16;chr16;chr16;chr16;chr16;chr16;chr16;chr16;chr16;chr16;chr16;chr16;chr16;chr16;chr16;chr16;chr16;chr16;chr16;chr16;chr16;chr16;chr16	30911231;30920643;30922317;30923663;30924303;30925868;30926845;30928459;30929319;30929711;30934820;30936076;30938214;30946139;30950078;30952347;30955355;30958289;30960557;30972524;30973391;30979149;31019757	30915264;30920704;30922427;30923772;30924490;30925960;30927005;30928550;30929388;30929919;30934925;30936176;30938265;30946251;30950152;30952442;30955399;30958472;30960615;30972577;30973510;30979206;31020056	-;-;-;-;-;-;-;-;-;-;-;-;-;-;-;-;-;-;-;-;-;-;-	6493	0.391665	6.30875	50.995	1.89E-05	0.000371135	ENSMUSG00000049076
Acap3	chr4;chr4;chr4;chr4;chr4;chr4;chr4;chr4;chr4;chr4;chr4;chr4;chr4;chr4;chr4;chr4;chr4;chr4;chr4;chr4;chr4;chr4;chr4;chr4;chr4	155976332;155980568;155981024;155981341;155983328;155983874;155984416;155984546;155984744;155984864;155986125;155986129;155986333;155986589;155986762;155987115;155987417;155987596;155987768;155988208;155989285;155989470;155989867;155990065;155990270	155976898;155980625;155981143;155981394;155983386;155984057;155984460;155984641;155984818;155984867;155986128;155986244;155986384;155986689;155986873;155987323;155987486;155987690;155987970;155988315;155989383;155989690;155989976;155990175;155991708	+;+;+;+;+;+;+;+;+;+;+;+;+;+;+;+;+;+;+;+;+;+;+;+;+	4312	-0.0933641	4.96833	1.64893	0.225495	0.360185	ENSMUSG00000029033
Acat1	chr9;chr9;chr9;chr9;chr9;chr9;chr9;chr9;chr9;chr9;chr9;chr9	53491822;53494737;53496140;53498753;53500478;53502607;53503268;53505706;53505994;53506583;53509385;53521513	53493965;53494894;53496204;53498866;53500573;53502757;53503411;53505806;53506089;53506700;53509432;53521650	-;-;-;-;-;-;-;-;-;-;-;-	3373	-0.0322612	6.43311	0.321542	0.58207	0.707719	ENSMUSG00000032047
Acat2	chr17;chr17;chr17;chr17;chr17;chr17;chr17;chr17;chr17	13161929;13163287;13165148;13166244;13167401;13171139;13175106;13178882;13179496	13162919;13163397;13165302;13166366;13167544;13171256;13175287;13179016;13179612	-;-;-;-;-;-;-;-;-	2076	-0.0708811	6.46263	1.0799	0.321027	0.465317	ENSMUSG00000023832
Acbd3	chr1;chr1;chr1;chr1;chr1;chr1;chr1;chr1	180553608;180560731;180561942;180564257;180566028;180572636;180574359;180579724	180553943;180560872;180562082;180564415;180566202;180572822;180574643;180581769	+;+;+;+;+;+;+;+	3471	-0.0747204	6.16041	2.34812	0.15368	0.272345	ENSMUSG00000026499
Acbd4	chr11;chr11;chr11;chr11;chr11;chr11;chr11;chr11;chr11;chr11;chr11	102992514;102993508;102994352;102994726;102994919;102994933;102995259;102995629;102996071;102996921;103002368	102992614;102993922;102994470;102994846;102994932;102994998;102995379;102995715;102996304;102997060;103003025	+;+;+;+;+;+;+;+;+;+;+	2076	-0.041216	3.25462	0.119111	0.73651	0.827818	ENSMUSG00000056938
Acbd5	chr2;chr2;chr2;chr2;chr2;chr2;chr2;chr2;chr2;chr2;chr2;chr2;chr2;chr2;chr2;chr2;chr2;chr2;chr2;chr2;chr2;chr2;chr2;chr2;chr2;chr2;chr2;chr2;chr2;chr2;chr2;chr2;chr2;chr2;chr2;chr2;chr2;chr2;chr2;chr2;chr2;chr2;chr2;chr2;chr2;chr2;chr2;chr2;chr2;chr2;chr2;chr2;chr2;chr2;chr2;chr2;chr2;chr2;chr2;chr2;chr2;chr2;chr2;chr2;chr2;chr2;chr2;chr2;chr2;chr2;chr2;chr2;chr2;chr2;chr2;chr2;chr2;chr2;chr2;chr2…	22958213;22958213;22958213;22958213;22959084;22959084;22959084;22959084;22959084;22959084;22959463;22959463;22959463;22959463;22959463;22959463;22959463;22959463;22959463;22959463;22965502;22965502;22965502;22965502;22965502;22965502;22965502;22965502;22968156;22968156;22968156;22968156;22968156;22968156;22968156;22968156;22968156;22968156;22970351;22970351;22970351;22970351;22970351;22970351;229…	22958298;22958298;22958298;22958298;22959296;22959296;22959296;22959296;22959296;22959296;22959631;22959631;22959631;22959631;22959631;22959631;22959631;22959631;22959631;22959631;22965622;22965622;22965622;22965622;22965622;22965622;22965622;22965622;22968228;22968228;22968228;22968228;22968228;22968228;22968228;22968228;22968228;22968228;22970465;22970465;22970465;22970465;22970465;22970465;229…	+;+;+;+;+;+;+;+;+;+;+;+;+;+;+;+;+;+;+;+;+;+;+;+;+;+;+;+;+;+;+;+;+;+;+;+;+;+;+;+;+;+;+;+;+;+;+;+;+;+;+;+;+;+;+;+;+;+;+;+;+;+;+;+;+;+;+;+;+;+;+;+;+;+;+;+;+;+;+;+;+;+;+;+;+;+;+;+;+;+;+;+;+;+;+;+;+;+;+;+;+;+;+;+;+;+;+;+;+;+;+;+;+;+;+;+;+;+;+;+;+;+;+;+;+;+;+;+;+;+;+;+	3842	0.100759	4.80406	1.97344	0.187692	0.314715	ENSMUSG00000026781
Acbd6	chr1;chr1;chr1;chr1;chr1;chr1;chr1;chr1;chr1;chr1;chr1;chr1;chr1;chr1;chr1;chr1	155433866;155433866;155433866;155440403;155440403;155440403;155443331;155443331;155443331;155447944;155463186;155477200;155491613;155500615;155552950;155562695	155434605;155434605;155434605;155440467;155440467;155440467;155443427;155443427;155443427;155448033;155463540;155477282;155491718;155500704;155552980;155562979	+;+;+;+;+;+;+;+;+;+;+;+;+;+;+;+	1942	-0.100169	5.82875	3.71624	0.0800952	0.168178	ENSMUSG00000033701
Accs	chr2;chr2;chr2;chr2;chr2;chr2;chr2;chr2;chr2;chr2;chr2;chr2;chr2;chr2;chr2;chr2;chr2;chr2;chr2;chr2;chr2;chr2;chr2;chr2;chr2;chr2;chr2;chr2;chr2;chr2	93663812;93663812;93666275;93666275;93666533;93666533;93668356;93668356;93668585;93668585;93669493;93669493;93670368;93670368;93671654;93671654;93672210;93672210;93672894;93672894;93673264;93673264;93674548;93674548;93676092;93676092;93678262;93678262;93679890;93680110	93666173;93666173;93666428;93666428;93666675;93666675;93668497;93668497;93668630;93668630;93669582;93669582;93670468;93670468;93671731;93671731;93672307;93672307;93672960;93672960;93673333;93673333;93674618;93674618;93676151;93676151;93678552;93678531;93680144;93680288	-;-;-;-;-;-;-;-;-;-;-;-;-;-;-;-;-;-;-;-;-;-;-;-;-;-;-;-;-;-	4172	0.646427	2.51054	15.9286	0.00211896	0.0115093	ENSMUSG00000040272
Acd	chr8;chr8;chr8;chr8;chr8;chr8;chr8;chr8;chr8;chr8;chr8;chr8;chr8;chr8;chr8;chr8;chr8;chr8;chr8;chr8;chr8;chr8;chr8;chr8;chr8;chr8;chr8;chr8;chr8;chr8;chr8;chr8;chr8;chr8;chr8;chr8;chr8;chr8;chr8;chr8;chr8;chr8	106424787;106424787;106424787;106424787;106425040;106425040;106425040;106425040;106425246;106425246;106425246;106425246;106426027;106426027;106426027;106426027;106426211;106426211;106426211;106426493;106426493;106426493;106426493;106426636;106426636;106426636;106426636;106426914;106426914;106426914;106426925;106427079;106427079;106427079;106427335;106427335;106427335;106427335;106427552;106427552…	106424960;106424960;106424960;106424960;106425131;106425131;106425131;106425131;106425595;106425595;106425595;106425595;106426123;106426123;106426123;106426123;106426362;106426362;106426362;106426527;106426527;106426527;106426527;106426792;106426792;106426680;106426680;106426990;106427034;106426990;106426990;106427172;106427172;106427172;106427471;106427471;106427471;106427471;106427860;106427860…	-;-;-;-;-;-;-;-;-;-;-;-;-;-;-;-;-;-;-;-;-;-;-;-;-;-;-;-;-;-;-;-;-;-;-;-;-;-;-;-;-;-	1718	-0.00220487	5.11404	0.00141796	0.970637	0.983431	ENSMUSG00000038000
Ace	chr11;chr11;chr11;chr11;chr11;chr11;chr11;chr11;chr11;chr11;chr11;chr11;chr11;chr11;chr11;chr11;chr11;chr11;chr11;chr11;chr11;chr11;chr11;chr11;chr11;chr11;chr11;chr11;chr11;chr11;chr11;chr11;chr11;chr11;chr11;chr11;chr11;chr11;chr11;chr11;chr11;chr11;chr11;chr11;chr11;chr11;chr11;chr11;chr11;chr11;chr11;chr11;chr11;chr11;chr11;chr11;chr11;chr11;chr11;chr11;chr11;chr11;chr11	105858774;105858774;105859733;105859733;105860527;105860527;105861379;105861379;105862118;105862118;105862843;105862843;105863187;105863187;105863687;105863687;105864218;105864218;105864605;105864605;105864930;105864930;105865493;105865493;105866015;105866362;105866362;105866362;105867371;105867371;105867371;105867778;105867778;105867778;105869996;105869996;105869996;105870307;105870307;105870307…	105859071;105859071;105859900;105859900;105860620;105860620;105861522;105861522;105862309;105862309;105862940;105862940;105863359;105863359;105863910;105863910;105864362;105864362;105864703;105864703;105865052;105865052;105865704;105865704;105866229;105866498;105866498;105866498;105867529;105867529;105867529;105867865;105867865;105867865;105870139;105870139;105870139;105870498;105870498;105870498…	+;+;+;+;+;+;+;+;+;+;+;+;+;+;+;+;+;+;+;+;+;+;+;+;+;+;+;+;+;+;+;+;+;+;+;+;+;+;+;+;+;+;+;+;+;+;+;+;+;+;+;+;+;+;+;+;+;+;+;+;+;+;+	5303	0	1.37537	0	1	1	ENSMUSG00000020681
Acer2	chr4;chr4;chr4;chr4;chr4;chr4;chr4;chr4;chr4;chr4;chr4;chr4;chr4;chr4;chr4;chr4;chr4	86792651;86792651;86792651;86804395;86804395;86804395;86805261;86805261;86805261;86818719;86818719;86829853;86829853;86829853;86835631;86835631;86850269	86792833;86792833;86792833;86804509;86804509;86804509;86805402;86805402;86805402;86818856;86818856;86829990;86829990;86829990;86839120;86839120;86850727	+;+;+;+;+;+;+;+;+;+;+;+;+;+;+;+;+	4665	-0.176046	2.32983	0.834372	0.3806	0.526553	ENSMUSG00000038007
Acer3	chr7;chr7;chr7;chr7;chr7;chr7;chr7;chr7;chr7;chr7;chr7;chr7;chr7;chr7;chr7;chr7;chr7;chr7;chr7;chr7;chr7;chr7;chr7;chr7;chr7;chr7;chr7;chr7;chr7;chr7;chr7;chr7;chr7;chr7;chr7;chr7;chr7;chr7;chr7;chr7;chr7;chr7;chr7;chr7;chr7;chr7;chr7;chr7;chr7;chr7;chr7;chr7;chr7;chr7;chr7;chr7	97863017;97863017;97863017;97863017;97863017;97867263;97867263;97867263;97867263;97867263;97873119;97873119;97873119;97873119;97873119;97875606;97875606;97875606;97875606;97875606;97879657;97879657;97893156;97893156;97893156;97893156;97893156;97901097;97901097;97901097;97901097;97901097;97906903;97906903;97906903;97906903;97906903;97908612;97908612;97908612;97908612;97910794;97910794;97910794;979…	97866097;97866097;97866097;97866097;97866097;97867308;97867308;97867308;97867308;97867308;97873223;97873223;97873223;97873223;97873223;97875707;97875707;97875707;97875707;97875707;97879722;97879820;97893214;97893214;97893214;97893214;97893214;97901132;97901132;97901132;97901132;97901132;97906984;97906984;97906984;97906984;97906984;97908664;97908664;97908664;97908664;97910846;97910846;97910846;979…	-;-;-;-;-;-;-;-;-;-;-;-;-;-;-;-;-;-;-;-;-;-;-;-;-;-;-;-;-;-;-;-;-;-;-;-;-;-;-;-;-;-;-;-;-;-;-;-;-;-;-;-;-;-;-;-	4171	0.0118953	3.6097	0.00652748	0.937058	0.962081	ENSMUSG00000030760
Acin1	chr14;chr14;chr14;chr14;chr14;chr14;chr14;chr14;chr14;chr14;chr14;chr14;chr14;chr14;chr14;chr14;chr14;chr14;chr14;chr14;chr14;chr14;chr14;chr14;chr14;chr14;chr14;chr14;chr14;chr14;chr14;chr14;chr14;chr14;chr14;chr14;chr14;chr14;chr14;chr14;chr14;chr14;chr14;chr14;chr14;chr14;chr14;chr14;chr14;chr14;chr14;chr14;chr14;chr14;chr14;chr14;chr14;chr14;chr14;chr14;chr14;chr14;chr14;chr14;chr14;chr14;chr…	54879618;54879618;54879618;54879618;54879618;54879618;54879618;54881181;54881181;54881181;54881181;54881181;54881181;54881181;54881398;54881398;54881398;54881398;54881398;54881398;54881398;54881905;54881905;54881905;54881905;54881905;54881905;54881905;54882141;54882141;54882141;54882141;54882141;54882141;54882141;54882668;54882668;54882668;54882668;54882668;54882668;54882668;54883062;54883062;548…	54880505;54880505;54880505;54880505;54880505;54880505;54880505;54881281;54881281;54881281;54881281;54881281;54881281;54881281;54881722;54881722;54881722;54881722;54881722;54881722;54881722;54882012;54882012;54882012;54882012;54882012;54882012;54882012;54882248;54882248;54882248;54882248;54882248;54882248;54882248;54882813;54882813;54882813;54882813;54882813;54882813;54882813;54883200;54883200;548…	-;-;-;-;-;-;-;-;-;-;-;-;-;-;-;-;-;-;-;-;-;-;-;-;-;-;-;-;-;-;-;-;-;-;-;-;-;-;-;-;-;-;-;-;-;-;-;-;-;-;-;-;-;-;-;-;-;-;-;-;-;-;-;-;-;-;-;-;-;-;-;-;-;-;-;-;-;-;-;-;-;-;-;-;-;-;-;-;-;-;-;-;-;-;-;-;-;-;-;-;-;-;-;-;-;-	5001	0.108462	8.5044	4.0354	0.0697443	0.152489	ENSMUSG00000022185
Acly	chr11;chr11;chr11;chr11;chr11;chr11;chr11;chr11;chr11;chr11;chr11;chr11;chr11;chr11;chr11;chr11;chr11;chr11;chr11;chr11;chr11;chr11;chr11;chr11;chr11;chr11;chr11;chr11;chr11;chr11;chr11;chr11;chr11;chr11;chr11;chr11;chr11;chr11;chr11;chr11;chr11;chr11;chr11;chr11;chr11;chr11;chr11;chr11;chr11;chr11;chr11;chr11;chr11;chr11;chr11;chr11;chr11	100367178;100367178;100368841;100368841;100369154;100369154;100370010;100370010;100372203;100372203;100372523;100372523;100372971;100372971;100374535;100374535;100375426;100375426;100383331;100383331;100384363;100384363;100384710;100384710;100386686;100386686;100389011;100389011;100389447;100389447;100393986;100395029;100395029;100395681;100395681;100403702;100403702;100405102;100405102;100405788…	100368164;100368164;100368917;100368917;100369236;100369236;100370123;100370123;100372346;100372346;100372673;100372673;100373125;100373125;100374628;100374628;100375553;100375553;100383441;100383441;100384444;100384444;100384906;100384906;100386790;100386790;100389179;100389179;100389588;100389588;100394015;100395119;100395119;100395835;100395835;100403819;100403819;100405163;100405163;100405924…	-;-;-;-;-;-;-;-;-;-;-;-;-;-;-;-;-;-;-;-;-;-;-;-;-;-;-;-;-;-;-;-;-;-;-;-;-;-;-;-;-;-;-;-;-;-;-;-;-;-;-;-;-;-;-;-;-	4427	0.0528151	8.89788	1.67205	0.222485	0.356273	ENSMUSG00000020917
Aco1	chr4;chr4;chr4;chr4;chr4;chr4;chr4;chr4;chr4;chr4;chr4;chr4;chr4;chr4;chr4;chr4;chr4;chr4;chr4;chr4;chr4	40143265;40163719;40164609;40167054;40175665;40175842;40176496;40177779;40178973;40180172;40181383;40182804;40183568;40184901;40186316;40188166;40189344;40190737;40193739;40196245;40197554	40143541;40163845;40164777;40167191;40175734;40176025;40176635;40177950;40179073;40180288;40181542;40182939;40183652;40185057;40186440;40188270;40189486;40190884;40193861;40196430;40199009	+;+;+;+;+;+;+;+;+;+;+;+;+;+;+;+;+;+;+;+;+	4319	0.199593	5.81603	6.62841	0.0258419	0.0728353	ENSMUSG00000028405
Aco2	chr15;chr15;chr15;chr15;chr15;chr15;chr15;chr15;chr15;chr15;chr15;chr15;chr15;chr15;chr15;chr15;chr15;chr15	81756664;81773499;81779371;81783330;81787677;81788057;81788964;81790053;81791627;81793691;81794043;81794614;81796087;81796407;81797307;81797881;81798439;81798829	81756749;81773635;81779629;81783422;81787835;81788207;81789068;81790144;81791732;81793848;81794116;81794725;81796209;81796562;81797498;81798013;81798560;81799338	+;+;+;+;+;+;+;+;+;+;+;+;+;+;+;+;+;+	2768	0.0938387	8.09023	3.39581	0.0924575	0.187426	ENSMUSG00000022477
Acod1	chr14;chr14;chr14;chr14;chr14	103284448;103286711;103287045;103288756;103291948	103284515;103286872;103287134;103288961;103294009	+;+;+;+;+	2588	-1.90764	2.2896	61.424	7.94E-06	0.000195979	ENSMUSG00000022126
Acot1	chr12;chr12;chr12	84056276;84061153;84063554	84056740;84061355;84064443	+;+;+	1558	4.26884	0.758334	63.8969	6.59E-06	0.000172146	ENSMUSG00000072949
Acot11	chr4;chr4;chr4;chr4;chr4;chr4;chr4;chr4;chr4;chr4;chr4;chr4;chr4;chr4;chr4;chr4;chr4;chr4;chr4;chr4;chr4;chr4;chr4;chr4;chr4;chr4;chr4;chr4;chr4;chr4;chr4;chr4	106601752;106601758;106606459;106606459;106607080;106607080;106610024;106610024;106610911;106610911;106611271;106611271;106612503;106612503;106613042;106613042;106615503;106615503;106617278;106617278;106619161;106619161;106619642;106619642;106620591;106620591;106627901;106627901;106628540;106628540;106656881;106662103	106605681;106605681;106606585;106606585;106607211;106607211;106610154;106610154;106610994;106610994;106611337;106611337;106612558;106612558;106613186;106613186;106615622;106615622;106617431;106617431;106619296;106619296;106619740;106619740;106620651;106620651;106627970;106627970;106628753;106628753;106657028;106662204	-;-;-;-;-;-;-;-;-;-;-;-;-;-;-;-;-;-;-;-;-;-;-;-;-;-;-;-;-;-;-;-	5776	-0.228858	1.99391	1.74502	0.213329	0.345315	ENSMUSG00000034853
Acot13	chr13;chr13;chr13	25001938;25004698;25015209	25002174;25004882;25015472	-;-;-	686	0.212963	3.73868	4.55388	0.0561933	0.130347	ENSMUSG00000006717
Acot2	chr12;chr12;chr12	84034635;84037268;84039276	84035255;84037470;84040649	+;+;+	2198	-0.213223	4.78962	3.95821	0.0720892	0.155807	ENSMUSG00000021226
Acot6	chr12;chr12;chr12	84147428;84153217;84155714	84148202;84153419;84156557	+;+;+	1822	0.890209	0.625416	9.31849	0.0109977	0.0383821	ENSMUSG00000043487
Acot7	chr4;chr4;chr4;chr4;chr4;chr4;chr4;chr4;chr4;chr4;chr4;chr4;chr4;chr4;chr4;chr4;chr4;chr4;chr4;chr4;chr4;chr4;chr4;chr4;chr4;chr4;chr4;chr4;chr4;chr4;chr4;chr4;chr4;chr4;chr4;chr4;chr4;chr4;chr4;chr4;chr4;chr4;chr4;chr4;chr4;chr4;chr4;chr4;chr4;chr4;chr4;chr4;chr4;chr4;chr4;chr4;chr4;chr4;chr4;chr4;chr4;chr4;chr4	152262557;152262677;152262677;152262677;152270065;152270644;152284301;152291221;152291221;152291221;152291221;152291221;152291221;152291221;152302193;152302193;152302193;152302193;152302193;152302193;152302193;152307528;152307528;152307528;152307528;152307528;152307528;152307528;152314232;152314232;152314232;152314232;152314232;152314232;152314232;152322137;152322137;152322137;152322137;152322137…	152262797;152262797;152262797;152262797;152270209;152270842;152284414;152291338;152291338;152291338;152291338;152291338;152291338;152291338;152302349;152302349;152302349;152302349;152302349;152302349;152302349;152307619;152307619;152307619;152307619;152307619;152307619;152307619;152314346;152314346;152314346;152314346;152314346;152314346;152314346;152322223;152322223;152322223;152322223;152322223…	+;+;+;+;+;+;+;+;+;+;+;+;+;+;+;+;+;+;+;+;+;+;+;+;+;+;+;+;+;+;+;+;+;+;+;+;+;+;+;+;+;+;+;+;+;+;+;+;+;+;+;+;+;+;+;+;+;+;+;+;+;+;+	1958	-0.203084	6.58271	5.55028	0.0380916	0.0975045	ENSMUSG00000028937
Acot8	chr2;chr2;chr2;chr2;chr2;chr2;chr2;chr2;chr2;chr2;chr2;chr2;chr2;chr2;chr2;chr2;chr2	164634688;164634688;164634688;164636905;164636905;164637002;164637572;164637572;164637572;164641640;164641640;164641640;164644917;164644917;164646607;164646610;164646610	164634930;164634930;164634930;164637099;164637099;164637099;164637729;164637729;164637729;164641865;164641865;164641865;164645053;164645053;164646801;164646801;164646801	-;-;-;-;-;-;-;-;-;-;-;-;-;-;-;-;-	1154	-0.185517	4.00136	5.18771	0.0437194	0.108155	ENSMUSG00000017307
Acot9	chrX;chrX;chrX;chrX;chrX;chrX;chrX;chrX;chrX;chrX;chrX;chrX;chrX;chrX;chrX;chrX;chrX;chrX;chrX;chrX;chrX;chrX;chrX;chrX;chrX;chrX;chrX;chrX;chrX;chrX;chrX	154045439;154045439;154047032;154052655;154052655;154054948;154054948;154055968;154055968;154056388;154056388;154064607;154064607;154065047;154065047;154069285;154069285;154076905;154076905;154078159;154078159;154078418;154078418;154078679;154078679;154079321;154079321;154079577;154079577;154080342;154080342	154045670;154045670;154047089;154052749;154052749;154054993;154054993;154056138;154056138;154056425;154056425;154064690;154064690;154065150;154065150;154069361;154069361;154076972;154076972;154078270;154078270;154078508;154078508;154078764;154078764;154079408;154079408;154079727;154079727;154080650;154080650	+;+;+;+;+;+;+;+;+;+;+;+;+;+;+;+;+;+;+;+;+;+;+;+;+;+;+;+;+;+;+	1810	-0.0915292	5.8945	0.638967	0.441007	0.583516	ENSMUSG00000025287
Acox1	chr11;chr11;chr11;chr11;chr11;chr11;chr11;chr11;chr11;chr11;chr11;chr11;chr11;chr11;chr11;chr11;chr11;chr11;chr11;chr11;chr11;chr11;chr11;chr11;chr11;chr11;chr11;chr11;chr11;chr11;chr11;chr11;chr11;chr11;chr11;chr11;chr11;chr11;chr11;chr11;chr11;chr11;chr11;chr11;chr11;chr11;chr11;chr11;chr11;chr11;chr11;chr11;chr11;chr11;chr11	116062709;116062709;116062714;116062714;116065119;116065119;116065119;116065119;116065457;116065457;116065457;116065457;116065814;116065814;116065814;116065814;116066031;116066031;116066031;116066031;116068946;116068946;116068946;116068946;116069508;116069508;116069508;116069508;116070434;116070434;116070434;116070434;116071117;116071117;116071117;116071117;116071769;116071769;116071769;116072739…	116064424;116064424;116064424;116064424;116065325;116065325;116065325;116065325;116065600;116065600;116065600;116065600;116065919;116065919;116065919;116065919;116066210;116066210;116066210;116066210;116069136;116069136;116069136;116069136;116069670;116069670;116069670;116069670;116070603;116070603;116070603;116070603;116071232;116071232;116071232;116071232;116071888;116071888;116071888;116072846…	-;-;-;-;-;-;-;-;-;-;-;-;-;-;-;-;-;-;-;-;-;-;-;-;-;-;-;-;-;-;-;-;-;-;-;-;-;-;-;-;-;-;-;-;-;-;-;-;-;-;-;-;-;-;-	4153	0.317347	4.63316	23.0852	0.000549419	0.00417376	ENSMUSG00000020777
Acox3	chr5;chr5;chr5;chr5;chr5;chr5;chr5;chr5;chr5;chr5;chr5;chr5;chr5;chr5;chr5;chr5;chr5;chr5;chr5;chr5;chr5;chr5;chr5;chr5;chr5;chr5;chr5;chr5;chr5;chr5;chr5;chr5;chr5;chr5;chr5;chr5;chr5;chr5;chr5;chr5;chr5;chr5;chr5;chr5;chr5;chr5;chr5;chr5;chr5;chr5;chr5;chr5;chr5;chr5;chr5;chr5;chr5;chr5;chr5;chr5;chr5;chr5;chr5;chr5;chr5;chr5;chr5;chr5;chr5;chr5;chr5;chr5;chr5;chr5;chr5;chr5	35740378;35740378;35740378;35740378;35741220;35741220;35741220;35741220;35745503;35745503;35745503;35745503;35745963;35745963;35745963;35745963;35746520;35746520;35746520;35746520;35747038;35747038;35747038;35747038;35749420;35749420;35749420;35749420;35751654;35751654;35751654;35751654;35755659;35755659;35755659;35755659;35757036;35757036;35757036;35757036;35758847;35758847;35758847;35758847;357…	35740478;35740478;35740663;35740940;35741319;35741315;35741319;35741319;35745657;35745657;35745657;35745657;35746196;35746196;35746196;35746196;35746594;35746594;35746594;35746594;35747127;35747127;35747127;35747127;35749563;35749563;35749563;35749563;35751742;35751742;35751742;35751742;35755755;35755755;35755755;35755755;35757218;35757218;35757218;35757218;35758969;35758969;35758969;35758969;357…	+;+;+;+;+;+;+;+;+;+;+;+;+;+;+;+;+;+;+;+;+;+;+;+;+;+;+;+;+;+;+;+;+;+;+;+;+;+;+;+;+;+;+;+;+;+;+;+;+;+;+;+;+;+;+;+;+;+;+;+;+;+;+;+;+;+;+;+;+;+;+;+;+;+;+;+	5262	1.09715	4.36586	194.56	2.45E-08	3.24E-06	ENSMUSG00000029098
Acoxl	chr2;chr2;chr2;chr2;chr2;chr2;chr2;chr2;chr2;chr2;chr2;chr2;chr2;chr2;chr2;chr2;chr2;chr2	127696548;127709203;127713182;127714030;127719664;127720677;127722346;127726326;127753350;127814452;127820593;127851997;127876733;127886264;127917767;127928279;127947597;127964868	127696906;127709286;127713268;127714128;127719778;127720763;127722418;127726458;127753384;127814568;127820746;127852086;127876842;127886375;127917854;127928349;127947698;127965812	+;+;+;+;+;+;+;+;+;+;+;+;+;+;+;+;+;+	2861	-0.0218755	1.57075	0.00176712	0.967223	0.981307	ENSMUSG00000027380
Acp1	chr12;chr12;chr12;chr12;chr12;chr12;chr12;chr12;chr12;chr12;chr12;chr12	30943325;30943325;30946115;30946115;30947744;30947744;30954717;30954869;30955068;30955068;30961489;30961489	30945952;30945952;30946220;30946220;30947805;30947805;30954830;30954982;30955141;30955141;30961611;30961611	-;-;-;-;-;-;-;-;-;-;-;-	3221	0.215424	6.4187	10.708	0.00743609	0.0287056	ENSMUSG00000044573
Acp2	chr2;chr2;chr2;chr2;chr2;chr2;chr2;chr2;chr2;chr2;chr2;chr2;chr2;chr2;chr2;chr2;chr2;chr2;chr2;chr2;chr2;chr2	91033257;91033257;91033946;91033946;91034585;91034585;91036101;91036101;91036355;91036355;91036533;91036533;91037062;91037062;91038162;91038162;91038385;91038385;91038606;91038606;91040952;91040952	91033393;91033393;91034041;91034041;91034671;91034671;91036253;91036253;91036453;91036453;91036622;91036622;91037194;91037194;91038244;91038244;91038491;91038491;91038781;91038781;91044443;91044443	+;+;+;+;+;+;+;+;+;+;+;+;+;+;+;+;+;+;+;+;+;+	4653	0.167659	3.23833	1.43081	0.256784	0.396293	ENSMUSG00000002103
Acp5	chr9;chr9;chr9;chr9;chr9;chr9;chr9;chr9;chr9;chr9;chr9;chr9;chr9;chr9;chr9	22038023;22038023;22038023;22038971;22038971;22038971;22040827;22040827;22040827;22041159;22041159;22041159;22041819;22043033;22046909	22038558;22038558;22038558;22039316;22039316;22039316;22040954;22040954;22040954;22041425;22041425;22041425;22041894;22043161;22047042	-;-;-;-;-;-;-;-;-;-;-;-;-;-;-	1616	0.420499	7.27605	13.9514	0.0032946	0.0157843	ENSMUSG00000001348
Acp6	chr3;chr3;chr3;chr3;chr3;chr3;chr3;chr3;chr3;chr3	97066093;97073159;97073390;97073856;97075303;97075757;97078958;97081119;97082944;97083647	97066681;97073287;97073520;97073932;97075390;97075889;97079058;97081214;97083109;97083892	+;+;+;+;+;+;+;+;+;+	1756	0.235658	4.2783	9.58307	0.0101845	0.0362149	ENSMUSG00000028093
Acpp	chr9;chr9;chr9;chr9;chr9;chr9;chr9;chr9;chr9;chr9;chr9;chr9;chr9;chr9;chr9;chr9;chr9;chr9;chr9;chr9;chr9;chr9	104165439;104176199;104178015;104178015;104184084;104184084;104186609;104186609;104191507;104191507;104193425;104193425;104197173;104197173;104201251;104201251;104201842;104201842;104204080;104204080;104214742;104214742	104168728;104177667;104178184;104178184;104184187;104184187;104186691;104186691;104191639;104191639;104193517;104193517;104197271;104197271;104201403;104201403;104201928;104201928;104204175;104204175;104214921;104214921	-;-;-;-;-;-;-;-;-;-;-;-;-;-;-;-;-;-;-;-;-;-	5957	0.701625	2.87238	11.5261	0.00598294	0.0245304	ENSMUSG00000032561
Acrbp	chr6;chr6;chr6;chr6;chr6;chr6;chr6;chr6;chr6;chr6;chr6;chr6;chr6;chr6;chr6	125026890;125026890;125027397;125027397;125027810;125027810;125028206;125028206;125030453;125030453;125031636;125037773;125038049;125039399;125039899	125027015;125027015;125027612;125027612;125027904;125027904;125028323;125028323;125031156;125030915;125031768;125037952;125038216;125039482;125040228	+;+;+;+;+;+;+;+;+;+;+;+;+;+;+	2154	0.411586	1.62084	3.61264	0.083856	0.174203	ENSMUSG00000072770
Acsbg1	chr9;chr9;chr9;chr9;chr9;chr9;chr9;chr9;chr9;chr9;chr9;chr9;chr9;chr9	54512281;54516300;54516979;54522020;54523151;54525306;54529150;54529721;54529960;54534715;54535154;54535690;54549880;54568833	54512760;54516546;54517118;54522237;54523381;54525487;54529326;54529870;54530040;54534835;54535242;54535910;54549980;54569169	-;-;-;-;-;-;-;-;-;-;-;-;-;-	2775	0.311714	3.24311	3.18754	0.101772	0.200749	ENSMUSG00000032281
Acsbg3	chr17;chr17;chr17;chr17;chr17;chr17;chr17;chr17;chr17;chr17;chr17;chr17;chr17;chr17	57182484;57183088;57184363;57187451;57187946;57189167;57189541;57189780;57190316;57190627;57191751;57192084;57193441;57195637	57182680;57183396;57184589;57187539;57188066;57189247;57189690;57189986;57190497;57190860;57191968;57192223;57193687;57195907	+;+;+;+;+;+;+;+;+;+;+;+;+;+	2673	0.515198	-0.132648	2.0099	0.183979	0.309531	ENSMUSG00000024209
Acsf2	chr11;chr11;chr11;chr11;chr11;chr11;chr11;chr11;chr11;chr11;chr11;chr11;chr11;chr11;chr11;chr11	94447928;94449466;94449691;94450289;94452066;94453637;94460136;94460767;94461129;94461440;94462097;94462388;94463052;94463348;94463859;94492469	94449183;94449534;94449801;94450430;94452217;94453744;94460212;94460858;94461286;94461535;94462262;94462506;94463105;94463476;94464054;94492612	-;-;-;-;-;-;-;-;-;-;-;-;-;-;-;-	3069	0.47059	4.91928	22.998	0.000557485	0.00421912	ENSMUSG00000076435
Acsf3	chr8;chr8;chr8;chr8;chr8;chr8;chr8;chr8;chr8;chr8	123502225;123506685;123508172;123510686;123512558;123517329;123529254;123539734;123540299;123544131	123502329;123507374;123508327;123510840;123512703;123517438;123529380;123539868;123540410;123544626	+;+;+;+;+;+;+;+;+;+	2232	-0.0686507	4.07825	0.625935	0.445577	0.587695	ENSMUSG00000015016
Acsl1	chr8;chr8;chr8;chr8;chr8;chr8;chr8;chr8;chr8;chr8;chr8;chr8;chr8;chr8;chr8;chr8;chr8;chr8;chr8;chr8;chr8;chr8;chr8;chr8;chr8;chr8;chr8;chr8;chr8;chr8;chr8;chr8;chr8;chr8;chr8;chr8;chr8;chr8;chr8;chr8;chr8;chr8	46924074;46944003;46945837;46945837;46958686;46958686;46961370;46961370;46964397;46964397;46966328;46966328;46966610;46966610;46971305;46971305;46971486;46971486;46971998;46971998;46974305;46974305;46977980;46977980;46979281;46979281;46980227;46980227;46981617;46981617;46983424;46983424;46984007;46984007;46984825;46984825;46986403;46986403;46986602;46986602;46987377;46987377	46924267;46944198;46946063;46946063;46958803;46958803;46961434;46961434;46964498;46964498;46966427;46966427;46966788;46966788;46971337;46971337;46971537;46971537;46972071;46972071;46974382;46974382;46978114;46978114;46979415;46979415;46980322;46980322;46981689;46981689;46983512;46983512;46984123;46984123;46984968;46984968;46986504;46986504;46986673;46986673;46989088;46989088	+;+;+;+;+;+;+;+;+;+;+;+;+;+;+;+;+;+;+;+;+;+;+;+;+;+;+;+;+;+;+;+;+;+;+;+;+;+;+;+;+;+	4093	-0.0576746	3.2684	0.137488	0.717834	0.815353	ENSMUSG00000018796
Acsl3	chr1;chr1;chr1;chr1;chr1;chr1;chr1;chr1;chr1;chr1;chr1;chr1;chr1;chr1;chr1;chr1;chr1;chr1;chr1;chr1;chr1;chr1;chr1;chr1;chr1;chr1;chr1;chr1;chr1;chr1;chr1;chr1;chr1;chr1;chr1;chr1;chr1;chr1;chr1;chr1;chr1;chr1;chr1;chr1;chr1	78635542;78635542;78635542;78640858;78659310;78659310;78665954;78665954;78665954;78667986;78667986;78667986;78669799;78669799;78669799;78671913;78671913;78671913;78673798;78673798;78673798;78674146;78674146;78674146;78674607;78674607;78674607;78676713;78676713;78676713;78677473;78677473;78677473;78678986;78678986;78678986;78681203;78681203;78681203;78682951;78682951;78682951;78683975;78683975;786…	78635820;78635820;78635820;78640997;78659727;78659727;78666131;78666131;78666131;78668095;78668095;78668095;78669937;78669937;78669937;78672063;78672063;78672063;78673921;78673921;78673921;78674217;78674217;78674217;78674746;78674746;78674746;78676885;78676885;78676885;78677547;78677547;78677547;78679177;78679177;78679177;78681317;78681317;78681317;78683108;78683108;78683108;78685460;78685460;786…	+;+;+;+;+;+;+;+;+;+;+;+;+;+;+;+;+;+;+;+;+;+;+;+;+;+;+;+;+;+;+;+;+;+;+;+;+;+;+;+;+;+;+;+;+	3950	0.00272051	4.82499	0.000993641	0.975418	0.986072	ENSMUSG00000032883
Acsl4	chrX;chrX;chrX;chrX;chrX;chrX;chrX;chrX;chrX;chrX;chrX;chrX;chrX;chrX;chrX;chrX;chrX;chrX;chrX;chrX;chrX;chrX;chrX;chrX;chrX;chrX;chrX;chrX;chrX;chrX;chrX;chrX;chrX;chrX;chrX;chrX;chrX;chrX;chrX;chrX;chrX;chrX;chrX;chrX;chrX;chrX;chrX;chrX	141100989;141100989;141100989;141110972;141110972;141110972;141111844;141111844;141111844;141115188;141115188;141115188;141116666;141116666;141116666;141121880;141121880;141121880;141122946;141122946;141122946;141124331;141124331;141124331;141126070;141126070;141126070;141126303;141126303;141126303;141128424;141128424;141128424;141131998;141131998;141131998;141133956;141133956;141133956;141134375…	141103830;141103830;141103830;141111129;141111129;141111129;141111958;141111958;141111958;141115379;141115379;141115379;141116740;141116740;141116740;141122052;141122052;141122052;141123085;141123085;141123085;141124402;141124402;141124402;141126193;141126193;141126193;141126453;141126453;141126453;141128562;141128562;141128562;141132107;141132107;141132107;141134133;141134133;141134133;141134904…	-;-;-;-;-;-;-;-;-;-;-;-;-;-;-;-;-;-;-;-;-;-;-;-;-;-;-;-;-;-;-;-;-;-;-;-;-;-;-;-;-;-;-;-;-;-;-;-	5280	-0.226329	7.50869	15.054	0.00256431	0.013178	ENSMUSG00000031278
Acsl5	chr19;chr19;chr19;chr19;chr19;chr19;chr19;chr19;chr19;chr19;chr19;chr19;chr19;chr19;chr19;chr19;chr19;chr19;chr19;chr19;chr19;chr19	55241801;55257076;55261201;55266339;55266513;55267896;55268873;55269768;55269882;55270905;55271740;55272835;55276260;55277237;55279578;55279850;55280205;55282019;55282634;55283265;55283805;55284798	55242598;55257260;55261309;55266403;55266614;55267995;55269051;55269800;55269933;55270978;55271817;55272969;55276394;55277332;55279650;55279938;55280321;55282162;55282735;55283336;55283954;55285060	+;+;+;+;+;+;+;+;+;+;+;+;+;+;+;+;+;+;+;+;+;+	3151	0.0239741	8.39982	0.303675	0.592605	0.716359	ENSMUSG00000024981
Acsl6	chr11;chr11;chr11;chr11;chr11;chr11;chr11;chr11;chr11;chr11;chr11;chr11;chr11;chr11;chr11;chr11;chr11;chr11;chr11;chr11;chr11;chr11;chr11;chr11;chr11;chr11;chr11;chr11;chr11;chr11;chr11;chr11;chr11;chr11;chr11;chr11;chr11;chr11;chr11;chr11;chr11;chr11;chr11;chr11;chr11;chr11;chr11;chr11;chr11;chr11;chr11;chr11;chr11;chr11;chr11;chr11;chr11;chr11;chr11;chr11;chr11;chr11;chr11;chr11;chr11;chr11;chr…	54194650;54195030;54195030;54205729;54210978;54210978;54210978;54210978;54214067;54214067;54214067;54214067;54214816;54214816;54214816;54214816;54215892;54215892;54215892;54215892;54216387;54216387;54216387;54216387;54217941;54217941;54217941;54217941;54219228;54219228;54219228;54219228;54220746;54220746;54220746;54220746;54225878;54225878;54225878;54225878;54227762;54227762;54227897;54227897;542…	54194748;54195159;54195159;54206033;54211198;54211198;54211198;54211198;54214181;54214181;54214181;54214181;54214880;54214880;54214880;54214880;54215993;54215993;54215993;54215993;54216486;54216486;54216486;54216486;54218119;54218119;54218119;54218119;54219260;54219260;54219260;54219260;54220797;54220797;54220797;54220797;54225951;54225951;54225951;54225951;54227839;54227839;54227974;54227974;542…	+;+;+;+;+;+;+;+;+;+;+;+;+;+;+;+;+;+;+;+;+;+;+;+;+;+;+;+;+;+;+;+;+;+;+;+;+;+;+;+;+;+;+;+;+;+;+;+;+;+;+;+;+;+;+;+;+;+;+;+;+;+;+;+;+;+;+;+;+;+;+;+;+;+;+;+;+;+;+;+;+;+;+;+	3074	0.15357	3.54164	0.357046	0.562252	0.690487	ENSMUSG00000020333
Acss1	chr2;chr2;chr2;chr2;chr2;chr2;chr2;chr2;chr2;chr2;chr2;chr2;chr2;chr2	150460031;150463434;150466719;150466910;150467686;150468133;150469197;150470414;150471666;150479767;150480284;150484632;150501756;150509805	150461712;150463552;150466782;150467037;150467812;150468245;150469289;150470551;150471813;150479919;150480459;150484831;150501852;150510160	-;-;-;-;-;-;-;-;-;-;-;-;-;-	3594	0.729147	5.64854	100.338	7.28E-07	3.65E-05	ENSMUSG00000027452
Acss2	chr2;chr2;chr2;chr2;chr2;chr2;chr2;chr2;chr2;chr2;chr2;chr2;chr2;chr2;chr2;chr2;chr2;chr2	155359963;155363901;155391111;155391396;155391719;155392023;155392275;155397774;155398253;155398698;155399017;155399230;155399469;155400511;155402542;155402950;155403666;155403873	155360204;155364096;155391202;155391499;155391791;155392098;155392389;155397911;155398423;155398831;155399149;155399286;155399549;155400619;155402610;155403126;155403740;155404663	+;+;+;+;+;+;+;+;+;+;+;+;+;+;+;+;+;+	2833	0.266526	5.15983	5.87181	0.0338188	0.0895395	ENSMUSG00000027605
Actb	chr5;chr5;chr5;chr5;chr5;chr5	142888870;142889822;142890099;142890992;142891319;142892407	142889696;142890003;142890537;142891231;142891447;142892509	-;-;-;-;-;-	1920	-0.143956	11.8682	2.83633	0.120288	0.227477	ENSMUSG00000029580
Actg1	chr11;chr11;chr11;chr11;chr11;chr11;chr11;chr11;chr11;chr11;chr11;chr11;chr11	120236513;120236513;120237463;120237463;120237737;120237737;120238318;120238462;120238462;120238795;120238795;120239251;120239251	120237359;120237359;120237644;120237644;120238175;120238175;120238362;120238701;120238701;120238923;120238923;120239321;120239321	-;-;-;-;-;-;-;-;-;-;-;-;-	1953	-0.147517	10.6591	7.17779	0.0214436	0.0635155	ENSMUSG00000062825
Actl6a	chr3;chr3;chr3;chr3;chr3;chr3;chr3;chr3;chr3;chr3;chr3;chr3;chr3;chr3	32762695;32766017;32766250;32768666;32769565;32772180;32772517;32772716;32774050;32774335;32774584;32776769;32779396;32780671	32763029;32766093;32766424;32768766;32769662;32772274;32772623;32772805;32774111;32774449;32774664;32776864;32779482;32781120	+;+;+;+;+;+;+;+;+;+;+;+;+;+	1969	-0.0399208	6.68861	0.661973	0.433126	0.577033	ENSMUSG00000027671
Actn1	chr12;chr12;chr12;chr12;chr12;chr12;chr12;chr12;chr12;chr12;chr12;chr12;chr12;chr12;chr12;chr12;chr12;chr12;chr12;chr12;chr12;chr12;chr12;chr12;chr12;chr12;chr12;chr12;chr12;chr12;chr12;chr12;chr12;chr12;chr12;chr12;chr12;chr12;chr12;chr12;chr12;chr12;chr12;chr12;chr12;chr12;chr12;chr12;chr12;chr12;chr12;chr12;chr12;chr12;chr12;chr12;chr12;chr12;chr12;chr12;chr12;chr12;chr12;chr12;chr12;chr12;chr…	80214316;80214316;80214316;80214316;80215632;80215632;80215632;80215632;80216957;80216957;80217460;80217460;80217460;80218503;80218503;80218503;80218503;80219737;80219737;80219737;80219737;80220854;80220854;80220854;80220854;80221234;80221234;80221234;80221234;80222930;80222930;80222930;80222930;80223962;80223962;80223962;80223962;80225076;80225076;80225076;80225076;80228135;80228135;80228135;802…	80215254;80215254;80215254;80215254;80215790;80215790;80215790;80215790;80217022;80217022;80217540;80217540;80217540;80218649;80218649;80218649;80218649;80219916;80219916;80219916;80219916;80220988;80220988;80220988;80220988;80221416;80221416;80221416;80221416;80223070;80223070;80223070;80223070;80224070;80224070;80224070;80224070;80225226;80225226;80225226;80225226;80228282;80228282;80228282;802…	-;-;-;-;-;-;-;-;-;-;-;-;-;-;-;-;-;-;-;-;-;-;-;-;-;-;-;-;-;-;-;-;-;-;-;-;-;-;-;-;-;-;-;-;-;-;-;-;-;-;-;-;-;-;-;-;-;-;-;-;-;-;-;-;-;-;-;-;-;-;-;-;-;-;-;-;-;-;-;-;-;-;-;-;-	3928	0.512829	8.22659	21.143	0.000767544	0.00536356	ENSMUSG00000015143
Actn2	chr13;chr13;chr13;chr13;chr13;chr13;chr13;chr13;chr13;chr13;chr13;chr13;chr13;chr13;chr13;chr13;chr13;chr13;chr13;chr13;chr13	12284313;12285664;12287585;12289964;12291249;12292285;12293680;12295315;12297401;12303393;12305560;12306546;12309196;12311361;12315821;12319200;12321160;12323786;12324481;12325733;12355256	12284538;12285822;12287650;12290110;12291428;12292419;12293862;12295455;12297509;12303543;12305707;12306776;12309288;12311446;12315902;12319278;12321247;12323872;12324600;12325847;12355613	-;-;-;-;-;-;-;-;-;-;-;-;-;-;-;-;-;-;-;-;-	2984	0.262365	3.54455	1.03884	0.329989	0.474594	ENSMUSG00000052374
Actn4	chr7;chr7;chr7;chr7;chr7;chr7;chr7;chr7;chr7;chr7;chr7;chr7;chr7;chr7;chr7;chr7;chr7;chr7;chr7;chr7;chr7;chr7;chr7;chr7;chr7;chr7;chr7;chr7;chr7;chr7;chr7;chr7;chr7;chr7;chr7;chr7;chr7;chr7;chr7;chr7;chr7;chr7;chr7;chr7;chr7;chr7;chr7;chr7;chr7;chr7;chr7;chr7;chr7;chr7;chr7;chr7;chr7;chr7;chr7;chr7;chr7;chr7;chr7;chr7;chr7;chr7;chr7;chr7;chr7;chr7;chr7;chr7;chr7;chr7;chr7;chr7;chr7;chr7;chr7;chr7…	28592673;28592673;28592673;28592673;28593926;28593926;28593926;28593926;28594546;28594546;28594857;28594857;28595514;28595514;28595514;28595514;28596301;28596301;28596301;28596301;28597274;28597274;28597274;28597274;28597494;28597494;28597494;28597494;28597764;28597764;28597764;28597764;28598045;28598045;28598045;28598045;28601302;28601302;28601302;28601302;28603966;28603966;28603966;28603966;286…	28593812;28593812;28593812;28593812;28594084;28594084;28594084;28594084;28594611;28594611;28594937;28594937;28595660;28595660;28595660;28595660;28596480;28596480;28596480;28596480;28597408;28597408;28597408;28597408;28597676;28597676;28597676;28597676;28597904;28597904;28597904;28597904;28598153;28598153;28598153;28598153;28601452;28601452;28601452;28601452;28604113;28604113;28604113;28604113;286…	-;-;-;-;-;-;-;-;-;-;-;-;-;-;-;-;-;-;-;-;-;-;-;-;-;-;-;-;-;-;-;-;-;-;-;-;-;-;-;-;-;-;-;-;-;-;-;-;-;-;-;-;-;-;-;-;-;-;-;-;-;-;-;-;-;-;-;-;-;-;-;-;-;-;-;-;-;-;-;-;-;-;-;-;-	4021	-0.0170082	8.667	0.0857853	0.775057	0.853945	ENSMUSG00000054808
Actr10	chr12;chr12;chr12;chr12;chr12;chr12;chr12;chr12;chr12;chr12;chr12;chr12;chr12	70984631;70987572;70989033;70990183;70994226;70996478;70999724;71001393;71003047;71003374;71004806;71006615;71008641	70984805;70987644;70989115;70990291;70994333;70996545;70999803;71001428;71003126;71003447;71004887;71006816;71011491	+;+;+;+;+;+;+;+;+;+;+;+;+	4021	-0.0955654	6.24777	1.53241	0.241526	0.378591	ENSMUSG00000021076
Actr1a	chr19;chr19;chr19;chr19;chr19;chr19;chr19;chr19;chr19;chr19;chr19;chr19;chr19;chr19;chr19;chr19;chr19;chr19;chr19;chr19;chr19	46365252;46365252;46367047;46367047;46367852;46368021;46368021;46368688;46368688;46369356;46369356;46370733;46370733;46372659;46372659;46373452;46373452;46375891;46375891;46384069;46384069	46366908;46366908;46367087;46367087;46367913;46368195;46368195;46368780;46368780;46369572;46369572;46370857;46370857;46372784;46372784;46373527;46373527;46375955;46375955;46384180;46384180	-;-;-;-;-;-;-;-;-;-;-;-;-;-;-;-;-;-;-;-;-	2749	-0.0527742	7.06442	0.494231	0.496658	0.63482	ENSMUSG00000025228
Actr1b	chr1;chr1;chr1;chr1;chr1;chr1;chr1;chr1;chr1;chr1;chr1	36738283;36739418;36739617;36740215;36740502;36740766;36741140;36741556;36745951;36747272;36748887	36739259;36739458;36739678;36740389;36740594;36740982;36741264;36741681;36746026;36747336;36749006	-;-;-;-;-;-;-;-;-;-;-	2077	0.0718962	6.30346	1.61452	0.230077	0.365828	ENSMUSG00000037351
Actr2	chr11;chr11;chr11;chr11;chr11;chr11;chr11;chr11;chr11;chr11;chr11;chr11;chr11;chr11;chr11;chr11;chr11;chr11;chr11	20012304;20012304;20022456;20022456;20027188;20027188;20030023;20030023;20030662;20030662;20041295;20041295;20044230;20044230;20048737;20050823;20050823;20062805;20062805	20014859;20014859;20022588;20022588;20027333;20027333;20030172;20030172;20030798;20030798;20041367;20041367;20044445;20044445;20048751;20050933;20050933;20062951;20062951	-;-;-;-;-;-;-;-;-;-;-;-;-;-;-;-;-;-;-	3684	-0.243996	9.2038	24.2041	0.000457234	0.00363008	ENSMUSG00000020152
Actr3	chr1;chr1;chr1;chr1;chr1;chr1;chr1;chr1;chr1;chr1;chr1;chr1;chr1;chr1;chr1;chr1;chr1;chr1;chr1;chr1;chr1;chr1;chr1;chr1;chr1;chr1;chr1;chr1;chr1;chr1;chr1;chr1;chr1;chr1;chr1;chr1;chr1;chr1	125320642;125320642;125320642;125322805;125322805;125322805;125324844;125324844;125324844;125325189;125325189;125325189;125331130;125331130;125331130;125333582;125333582;125333582;125335029;125335029;125335029;125336257;125336257;125336257;125339001;125339001;125339001;125343993;125343993;125343993;125345986;125345986;125345986;125363022;125363022;125363022;125363387;125363390	125321827;125321827;125321827;125322888;125322888;125322888;125324969;125324969;125324969;125325281;125325281;125325281;125331303;125331303;125331303;125333725;125333725;125333725;125335136;125335136;125335136;125336352;125336352;125336352;125339111;125339111;125339111;125344117;125344117;125344117;125346041;125346041;125346041;125363464;125363194;125363194;125363464;125363464	-;-;-;-;-;-;-;-;-;-;-;-;-;-;-;-;-;-;-;-;-;-;-;-;-;-;-;-;-;-;-;-;-;-;-;-;-;-	2746	-0.191297	9.98711	11.3593	0.00624962	0.0252978	ENSMUSG00000026341
Actr3b	chr5;chr5;chr5;chr5;chr5;chr5;chr5;chr5;chr5;chr5;chr5;chr5;chr5;chr5;chr5;chr5;chr5;chr5;chr5;chr5;chr5;chr5;chr5	25964971;25964971;26003444;26014783;26014783;26016915;26016915;26027403;26027403;26030106;26030106;26034524;26034524;26036609;26036609;26037384;26037384;26053360;26053360;26054071;26054071;26054849;26054849	25965126;25965126;26003499;26014907;26014907;26017025;26017025;26027498;26027498;26030213;26030213;26034667;26034667;26036782;26036782;26037476;26037476;26053485;26053485;26054154;26054154;26055689;26055689	+;+;+;+;+;+;+;+;+;+;+;+;+;+;+;+;+;+;+;+;+;+;+	2114	0.471961	0.0929313	2.23108	0.163383	0.284154	ENSMUSG00000056367
Actr5	chr2;chr2;chr2;chr2;chr2;chr2;chr2;chr2;chr2	158466833;158468247;158469977;158473383;158474192;158477227;158477928;158478588;158480553	158467436;158468476;158470146;158473600;158474374;158477346;158478067;158478720;158481131	+;+;+;+;+;+;+;+;+	2377	-0.0555245	4.78731	0.450429	0.515979	0.651334	ENSMUSG00000037761
Actr6	chr10;chr10;chr10;chr10;chr10;chr10;chr10;chr10;chr10;chr10;chr10;chr10;chr10;chr10;chr10;chr10;chr10;chr10;chr10;chr10;chr10;chr10;chr10;chr10;chr10;chr10;chr10;chr10;chr10;chr10;chr10;chr10;chr10	89547830;89547830;89547830;89550732;89550732;89550732;89552935;89552935;89552935;89560862;89560862;89560862;89561033;89561033;89561033;89561464;89561464;89561464;89561630;89561630;89561630;89562499;89562499;89562499;89564003;89564003;89564016;89564762;89564762;89564762;89567900;89568036;89568036	89548422;89548422;89548422;89550870;89550870;89550870;89553106;89553106;89553106;89560940;89560940;89560940;89561131;89561131;89561131;89561520;89561520;89561520;89561765;89561815;89561765;89562622;89562622;89562622;89564084;89564084;89564084;89564879;89564879;89564879;89568107;89568157;89568157	-;-;-;-;-;-;-;-;-;-;-;-;-;-;-;-;-;-;-;-;-;-;-;-;-;-;-;-;-;-;-;-;-	1907	0.00929914	4.38017	0.0145388	0.906201	0.944058	ENSMUSG00000019948
Actr8	chr14;chr14;chr14;chr14;chr14;chr14;chr14;chr14;chr14;chr14;chr14;chr14;chr14	29700294;29704556;29705987;29707883;29708234;29708879;29709176;29710146;29710910;29711617;29712661;29713549;29714918	29700545;29704726;29706097;29707987;29708407;29708972;29709308;29710299;29711005;29711757;29712925;29713712;29715178	+;+;+;+;+;+;+;+;+;+;+;+;+	2121	-0.0307795	5.21802	0.274111	0.610974	0.73169	ENSMUSG00000015971
Acvr1	chr2;chr2;chr2;chr2;chr2;chr2;chr2;chr2;chr2;chr2;chr2;chr2;chr2;chr2;chr2;chr2;chr2;chr2;chr2;chr2;chr2;chr2;chr2;chr2;chr2;chr2;chr2;chr2;chr2;chr2;chr2;chr2;chr2;chr2;chr2;chr2;chr2;chr2;chr2;chr2;chr2;chr2;chr2;chr2;chr2;chr2;chr2;chr2;chr2;chr2;chr2;chr2;chr2;chr2;chr2;chr2;chr2;chr2;chr2	58336451;58336451;58336451;58336451;58336451;58338326;58338326;58338326;58338326;58338326;58348897;58348897;58348897;58348897;58348897;58352893;58352893;58352893;58352893;58352893;58358526;58358526;58358526;58358526;58358526;58364185;58364185;58364185;58364185;58364185;58367617;58367617;58367617;58367617;58367617;58369677;58369677;58369677;58369677;58369677;58390496;58390496;58390496;58390496;583…	58337685;58337685;58337685;58337685;58337685;58338456;58338456;58338456;58338456;58338456;58349094;58349094;58349094;58349094;58349094;58353168;58353168;58353168;58353168;58353168;58358672;58358672;58358672;58358672;58358672;58364284;58364284;58364284;58364284;58364284;58367828;58367828;58367828;58367828;58367828;58369940;58369940;58369940;58369940;58369940;58390569;58390569;58390569;58390569;583…	-;-;-;-;-;-;-;-;-;-;-;-;-;-;-;-;-;-;-;-;-;-;-;-;-;-;-;-;-;-;-;-;-;-;-;-;-;-;-;-;-;-;-;-;-;-;-;-;-;-;-;-;-;-;-;-;-;-;-	3431	0.278502	0.901991	1.16645	0.303247	0.446311	ENSMUSG00000026836
Acvr1b	chr15;chr15;chr15;chr15;chr15;chr15;chr15;chr15;chr15	101071953;101091813;101092690;101096665;101099859;101100819;101102334;101106961;101108618	101072116;101092052;101092938;101096895;101100026;101100975;101102458;101107091;101111565	+;+;+;+;+;+;+;+;+	4413	0.197783	4.83485	6.80054	0.0243562	0.0697293	ENSMUSG00000000532
Acvr2a	chr2;chr2;chr2;chr2;chr2;chr2;chr2;chr2;chr2;chr2;chr2	48704121;48760301;48763069;48763331;48780310;48782141;48783519;48784678;48786984;48788490;48789606	48704838;48760508;48763178;48763485;48780453;48782284;48783664;48784792;48787122;48788620;48793276	+;+;+;+;+;+;+;+;+;+;+	5681	0.269544	1.6804	1.83236	0.203013	0.333167	ENSMUSG00000052155
Acvr2b	chr9;chr9;chr9;chr9;chr9;chr9;chr9;chr9;chr9;chr9;chr9;chr9;chr9;chr9;chr9;chr9;chr9;chr9;chr9;chr9;chr9	119231244;119231244;119256521;119256521;119257033;119257033;119257267;119257267;119257491;119258931;119258931;119259286;119259286;119260290;119260290;119261555;119261555;119261779;119261779;119262333;119262333	119231663;119231663;119256728;119256728;119257142;119257142;119257634;119257418;119257634;119259074;119259074;119259434;119259434;119260404;119260404;119261693;119261693;119261909;119261909;119271214;119271214	+;+;+;+;+;+;+;+;+;+;+;+;+;+;+;+;+;+;+;+;+	10666	0.285879	0.0760996	0.739508	0.408173	0.553981	ENSMUSG00000061393
Acvrl1	chr15;chr15;chr15;chr15;chr15;chr15;chr15;chr15;chr15;chr15;chr15;chr15;chr15;chr15;chr15;chr15;chr15;chr15;chr15;chr15;chr15;chr15;chr15;chr15;chr15;chr15;chr15;chr15;chr15;chr15;chr15;chr15;chr15;chr15;chr15;chr15;chr15;chr15;chr15;chr15;chr15;chr15;chr15;chr15;chr15;chr15;chr15;chr15;chr15;chr15;chr15;chr15;chr15;chr15;chr15;chr15;chr15	101026403;101026403;101026403;101026403;101026403;101026808;101026808;101026808;101026808;101026808;101027846;101032018;101032488;101032526;101032526;101032557;101032557;101033179;101033179;101033179;101033179;101033179;101033630;101033630;101033630;101033630;101033630;101034009;101034009;101034009;101034009;101034009;101034865;101034865;101034865;101034865;101034865;101035245;101035245;101035245…	101026464;101026464;101026464;101026464;101026464;101026944;101026944;101026944;101026944;101026944;101027932;101032078;101032624;101032624;101032624;101032624;101032624;101033424;101033424;101033424;101033424;101033424;101033841;101033841;101033841;101033841;101033841;101034108;101034108;101034108;101034108;101034108;101035011;101035011;101035011;101035011;101035011;101035520;101035520;101035520…	+;+;+;+;+;+;+;+;+;+;+;+;+;+;+;+;+;+;+;+;+;+;+;+;+;+;+;+;+;+;+;+;+;+;+;+;+;+;+;+;+;+;+;+;+;+;+;+;+;+;+;+;+;+;+;+;+	3788	3.15538	2.18791	34.0572	0.000113268	0.0013287	ENSMUSG00000000530
Acy1	chr9;chr9;chr9;chr9;chr9;chr9;chr9;chr9;chr9;chr9;chr9;chr9;chr9;chr9;chr9;chr9;chr9;chr9;chr9;chr9;chr9;chr9;chr9;chr9;chr9;chr9;chr9;chr9;chr9;chr9	106310180;106310180;106310561;106310561;106310766;106310766;106311729;106311729;106311884;106311884;106312164;106312164;106312295;106312295;106312667;106312667;106312814;106312814;106312983;106312983;106313325;106313325;106313895;106313895;106314088;106314088;106314828;106314828;106315332;106315332	106310444;106310444;106310621;106310621;106310845;106310845;106311797;106311797;106312028;106312028;106312213;106312213;106312368;106312368;106312723;106312723;106312903;106312903;106313059;106313059;106313419;106313419;106313999;106313999;106314152;106314152;106314936;106314932;106315435;106315435	-;-;-;-;-;-;-;-;-;-;-;-;-;-;-;-;-;-;-;-;-;-;-;-;-;-;-;-;-;-	1446	-0.175851	3.54042	3.37655	0.0932735	0.188602	ENSMUSG00000023262
Acyp1	chr12;chr12;chr12;chr12;chr12;chr12;chr12;chr12;chr12	85319172;85319172;85325668;85326765;85326765;85326765;85327084;85327084;85334952	85319601;85319601;85325913;85326856;85326856;85326856;85327209;85327209;85335212	-;-;-;-;-;-;-;-;-	1155	0.539502	3.69376	39.9037	5.71E-05	0.000815742	ENSMUSG00000008822
Ada	chr2;chr2;chr2;chr2;chr2;chr2;chr2;chr2;chr2;chr2;chr2;chr2;chr2;chr2;chr2;chr2;chr2;chr2;chr2;chr2;chr2;chr2;chr2;chr2	163568491;163568491;163569464;163569464;163570037;163570037;163571932;163571932;163572218;163572218;163572401;163572401;163573025;163573025;163574177;163574177;163574774;163574774;163577269;163577269;163580083;163580083;163591979;163591979	163568968;163568971;163569563;163569563;163570166;163570166;163571996;163571996;163572319;163572319;163572472;163572472;163573152;163573152;163574292;163574292;163574917;163574917;163577391;163577391;163580144;163580144;163592159;163592159	-;-;-;-;-;-;-;-;-;-;-;-;-;-;-;-;-;-;-;-;-;-;-;-	1704	0.747824	3.67352	53.3888	1.53E-05	0.000319421	ENSMUSG00000017697
Adal	chr2;chr2;chr2;chr2;chr2;chr2;chr2;chr2;chr2;chr2;chr2;chr2;chr2;chr2;chr2;chr2;chr2;chr2;chr2;chr2;chr2;chr2;chr2;chr2;chr2;chr2;chr2;chr2;chr2;chr2;chr2;chr2;chr2;chr2;chr2;chr2;chr2;chr2	120970909;120970909;120970909;120972574;120972574;120972574;120972574;120973005;120973005;120973630;120973630;120973630;120973630;120976514;120976514;120978722;120978722;120980701;120980701;120980701;120980701;120981612;120981612;120981612;120981612;120982911;120982911;120982911;120982911;120984976;120985200;120985200;120985200;120985200;120985816;120985816;120985816;120985816	120971147;120971090;120971147;120972784;120972784;120972784;120972784;120973135;120973135;120973690;120973690;120973703;120973690;120976601;120976601;120978803;120978803;120980827;120980827;120980827;120980827;120981692;120981692;120981692;120981692;120983049;120983049;120983049;120983049;120985083;120985300;120985300;120985300;120985300;120987161;120987161;120987161;120987161	+;+;+;+;+;+;+;+;+;+;+;+;+;+;+;+;+;+;+;+;+;+;+;+;+;+;+;+;+;+;+;+;+;+;+;+;+;+	2727	-0.133807	3.6722	1.17758	0.301062	0.443663	ENSMUSG00000027259
Adam10	chr9;chr9;chr9;chr9;chr9;chr9;chr9;chr9;chr9;chr9;chr9;chr9;chr9;chr9;chr9;chr9	70586264;70610569;70625940;70629895;70647357;70651133;70653516;70655365;70661444;70668865;70673234;70674154;70675091;70676074;70683655;70685282	70586541;70610719;70626058;70630053;70647457;70651285;70653608;70655548;70661607;70669048;70673384;70674337;70675199;70676294;70683781;70687511	+;+;+;+;+;+;+;+;+;+;+;+;+;+;+;+	4608	0.0642494	7.41794	0.686211	0.425068	0.569797	ENSMUSG00000054693
Adam15	chr3;chr3;chr3;chr3;chr3;chr3;chr3;chr3;chr3;chr3;chr3;chr3;chr3;chr3;chr3;chr3;chr3;chr3;chr3;chr3;chr3;chr3;chr3;chr3;chr3;chr3;chr3;chr3;chr3;chr3;chr3;chr3;chr3;chr3;chr3;chr3;chr3;chr3;chr3;chr3;chr3;chr3;chr3;chr3	89246947;89246947;89247362;89247362;89247708;89248170;89248815;89248815;89249244;89249244;89249596;89249596;89250420;89250420;89250695;89250695;89250980;89250980;89251425;89251425;89251732;89251732;89252013;89252013;89252586;89252586;89252800;89252800;89253076;89253076;89253250;89253250;89254184;89254184;89254459;89254459;89254714;89254714;89255176;89255176;89255825;89255825;89257116;89257116	89247260;89247260;89247486;89247486;89247779;89248244;89248884;89248884;89249382;89249382;89249668;89249668;89250497;89250497;89250890;89250890;89251284;89251284;89251517;89251517;89251906;89251906;89252161;89252161;89252670;89252670;89252969;89252969;89253144;89253144;89253315;89253315;89254373;89254373;89254535;89254535;89254792;89254792;89255252;89255252;89255934;89255934;89257335;89257335	-;-;-;-;-;-;-;-;-;-;-;-;-;-;-;-;-;-;-;-;-;-;-;-;-;-;-;-;-;-;-;-;-;-;-;-;-;-;-;-;-;-;-;-	3007	0.639182	2.83176	10.4926	0.00788619	0.0299503	ENSMUSG00000028041
Adam17	chr12;chr12;chr12;chr12;chr12;chr12;chr12;chr12;chr12;chr12;chr12;chr12;chr12;chr12;chr12;chr12;chr12;chr12;chr12;chr12;chr12;chr12;chr12;chr12;chr12;chr12;chr12;chr12;chr12;chr12;chr12;chr12;chr12;chr12;chr12;chr12;chr12;chr12;chr12;chr12;chr12;chr12;chr12;chr12;chr12;chr12;chr12;chr12;chr12;chr12;chr12;chr12;chr12;chr12;chr12;chr12;chr12;chr12;chr12;chr12;chr12;chr12;chr12;chr12;chr12;chr12;chr…	21373510;21373510;21373510;21373510;21373510;21376120;21376120;21376120;21376120;21376120;21378046;21378046;21378046;21378046;21378046;21379055;21379055;21379055;21379055;21379055;21380034;21380034;21380034;21380034;21380034;21382077;21382077;21382077;21382077;21382077;21382571;21382571;21382571;21382571;21382571;21383955;21383955;21383955;21383955;21383955;21386634;21386634;21386634;21386634;213…	21375627;21375627;21375627;21375627;21375627;21376170;21376170;21376170;21376170;21376170;21378134;21378134;21378134;21378134;21378134;21379156;21379133;21379133;21379133;21379133;21380164;21380164;21380164;21380164;21380164;21382211;21382211;21382211;21382211;21382211;21382674;21382674;21382674;21382674;21382674;21384154;21384154;21384154;21384154;21384154;21386786;21386786;21386786;21386786;213…	-;-;-;-;-;-;-;-;-;-;-;-;-;-;-;-;-;-;-;-;-;-;-;-;-;-;-;-;-;-;-;-;-;-;-;-;-;-;-;-;-;-;-;-;-;-;-;-;-;-;-;-;-;-;-;-;-;-;-;-;-;-;-;-;-;-;-;-;-;-;-;-;-;-;-;-;-;-;-;-;-;-;-;-;-;-;-;-;-;-;-;-;-	4550	0.122339	6.28022	4.90103	0.0488939	0.117665	ENSMUSG00000052593
Adam19	chr11;chr11;chr11;chr11;chr11;chr11;chr11;chr11;chr11;chr11;chr11;chr11;chr11;chr11;chr11;chr11;chr11;chr11;chr11;chr11;chr11;chr11;chr11;chr11;chr11;chr11;chr11;chr11;chr11;chr11;chr11;chr11;chr11;chr11;chr11;chr11;chr11;chr11;chr11;chr11;chr11;chr11;chr11;chr11;chr11;chr11;chr11;chr11;chr11;chr11;chr11;chr11;chr11;chr11;chr11;chr11;chr11;chr11;chr11;chr11;chr11;chr11;chr11;chr11;chr11;chr11;chr…	45945329;45946811;45946811;45951750;45951750;45951750;45955839;45955839;45955839;45984690;45984690;45984690;45990680;45990680;45990680;46003584;46003584;46003584;46004450;46004450;46004450;46009247;46009247;46009247;46012247;46012247;46012247;46013920;46013920;46013920;46015835;46015835;46015835;46018073;46018073;46018073;46018731;46019613;46019613;46019613;46019613;46022450;46022450;46022450;460…	45945370;45947037;45947037;45951835;45951835;45951835;45955909;45955909;45955909;45984768;45984768;45984768;45990756;45990756;45990756;46003776;46003776;46003776;46004515;46004515;46004515;46009318;46009328;46009318;46012413;46012413;46012413;46014004;46014004;46014004;46015974;46015974;46015974;46018250;46018250;46018250;46019014;46019702;46019702;46019702;46019702;46022645;46022645;46022645;460…	+;+;+;+;+;+;+;+;+;+;+;+;+;+;+;+;+;+;+;+;+;+;+;+;+;+;+;+;+;+;+;+;+;+;+;+;+;+;+;+;+;+;+;+;+;+;+;+;+;+;+;+;+;+;+;+;+;+;+;+;+;+;+;+;+;+;+;+;+;+;+;+;+;+;+;+;+;+;+;+;+	6731	0.751347	5.21861	9.75507	0.00969424	0.0350236	ENSMUSG00000011256
Adam1a	chr5	121656667	121659758	-	3092	-0.219759	0.276404	0.624839	0.445965	0.588072	ENSMUSG00000072647
Adam6b	chr12	113453185	113455455	+	2271	1.03786	0.00271248	1.39057	0.263189	0.403469	ENSMUSG00000051804
Adam8	chr7;chr7;chr7;chr7;chr7;chr7;chr7;chr7;chr7;chr7;chr7;chr7;chr7;chr7;chr7;chr7;chr7;chr7;chr7;chr7;chr7;chr7;chr7;chr7;chr7;chr7;chr7;chr7;chr7;chr7;chr7;chr7;chr7;chr7;chr7;chr7;chr7;chr7;chr7;chr7;chr7;chr7;chr7;chr7;chr7;chr7;chr7;chr7	139558845;139558845;139559873;139559873;139562695;139562695;139563221;139563221;139563748;139563748;139564642;139564642;139565250;139565250;139565742;139565742;139566216;139566216;139566646;139566646;139566806;139566806;139567092;139567092;139567473;139567473;139567732;139567732;139568127;139568127;139568376;139568376;139568724;139568724;139568875;139568875;139569157;139569157;139569810;139569810…	139559440;139559440;139559947;139559947;139562745;139562745;139563286;139563286;139563907;139563907;139564756;139564756;139565343;139565343;139565819;139565819;139566381;139566381;139566721;139566721;139566995;139566995;139567181;139567181;139567650;139567650;139567880;139567880;139568208;139568208;139568542;139568542;139568792;139568792;139568937;139568937;139569340;139569340;139569886;139569886…	-;-;-;-;-;-;-;-;-;-;-;-;-;-;-;-;-;-;-;-;-;-;-;-;-;-;-;-;-;-;-;-;-;-;-;-;-;-;-;-;-;-;-;-;-;-;-;-	3117	-0.198125	1.87666	0.225368	0.644266	0.758318	ENSMUSG00000025473
Adam9	chr8;chr8;chr8;chr8;chr8;chr8;chr8;chr8;chr8;chr8;chr8;chr8;chr8;chr8;chr8;chr8;chr8;chr8;chr8;chr8;chr8;chr8;chr8;chr8;chr8;chr8;chr8;chr8;chr8;chr8;chr8;chr8;chr8;chr8;chr8;chr8;chr8;chr8;chr8;chr8;chr8;chr8;chr8;chr8;chr8	25439627;25439627;25445948;25445948;25452876;25452876;25452947;25454919;25454919;25456665;25456665;25457165;25457165;25460602;25460602;25463045;25463045;25468444;25468444;25469439;25469439;25471967;25471967;25480283;25480283;25481267;25481267;25482090;25482090;25483060;25483060;25485126;25485126;25486671;25486671;25487759;25487759;25493274;25493274;25494795;25494795;25496193;25496193;25506701;255…	25441026;25441026;25446015;25446015;25452892;25453104;25453104;25455051;25455051;25456770;25456770;25457245;25457245;25460785;25460785;25463150;25463150;25468639;25468639;25469531;25469531;25472138;25472138;25480416;25480416;25481348;25481348;25482259;25482259;25483131;25483131;25485191;25485191;25486866;25486866;25487835;25487835;25493352;25493352;25494853;25494853;25496290;25496290;25506938;255…	-;-;-;-;-;-;-;-;-;-;-;-;-;-;-;-;-;-;-;-;-;-;-;-;-;-;-;-;-;-;-;-;-;-;-;-;-;-;-;-;-;-;-;-;-	4039	-0.35901	4.02546	9.90192	0.00929779	0.0340189	ENSMUSG00000031555
Adamts10	chr17;chr17;chr17;chr17;chr17;chr17;chr17;chr17;chr17;chr17;chr17;chr17;chr17;chr17;chr17;chr17;chr17;chr17;chr17;chr17;chr17;chr17;chr17;chr17;chr17;chr17;chr17;chr17;chr17;chr17;chr17;chr17;chr17;chr17;chr17;chr17;chr17;chr17;chr17;chr17;chr17;chr17;chr17;chr17;chr17;chr17;chr17;chr17;chr17;chr17;chr17;chr17;chr17;chr17;chr17;chr17;chr17;chr17;chr17;chr17;chr17;chr17;chr17;chr17;chr17;chr17;chr…	33743059;33743059;33743059;33743059;33743059;33743059;33743059;33743059;33743059;33743059;33743059;33743059;33743059;33747258;33747258;33747258;33747258;33747258;33747258;33747258;33747258;33747258;33747258;33747258;33747258;33747654;33747654;33747654;33747654;33747654;33747654;33747654;33747654;33747654;33747654;33747654;33747654;33747654;33749107;33749107;33749107;33749107;33749107;33749107;337…	33743232;33743232;33743232;33743232;33743232;33743232;33743232;33743232;33743232;33743232;33743232;33743232;33743232;33747444;33747444;33747444;33747444;33747444;33747444;33747444;33747444;33747444;33747444;33747444;33747444;33747802;33748000;33748000;33748000;33748000;33748000;33748000;33747802;33748000;33748000;33748094;33747802;33748000;33749263;33749263;33749263;33749263;33749263;33749263;337…	+;+;+;+;+;+;+;+;+;+;+;+;+;+;+;+;+;+;+;+;+;+;+;+;+;+;+;+;+;+;+;+;+;+;+;+;+;+;+;+;+;+;+;+;+;+;+;+;+;+;+;+;+;+;+;+;+;+;+;+;+;+;+;+;+;+;+;+;+;+;+;+;+;+;+;+;+;+;+;+;+;+;+;+;+;+;+;+;+;+;+;+;+;+;+;+;+;+;+;+;+;+;+;+;+;+;+;+;+;+;+;+;+;+;+;+;+;+;+;+;+;+;+;+;+;+;+;+;+;+;+;+;+;+;+;+;+;+;+;+;+;+;+;+;+;+;+;+;+;+;+;+;+;+;+;+;+;+;+;+;+;+;+;+;+;+;+;+;+;+;+;+;+;+;+;+;+;+;+;+;+;+;+;+;+;+;+;+;+;+;+;+;+;+;+;+;+;+;+;+…	4365	0.209775	5.43342	3.98113	0.071383	0.154746	ENSMUSG00000024299
Adamts14	chr10;chr10;chr10;chr10;chr10;chr10;chr10;chr10;chr10;chr10;chr10;chr10;chr10;chr10;chr10;chr10;chr10;chr10;chr10;chr10;chr10;chr10;chr10;chr10;chr10;chr10;chr10;chr10;chr10;chr10;chr10;chr10;chr10;chr10;chr10;chr10;chr10;chr10;chr10;chr10;chr10;chr10;chr10;chr10	61032891;61032891;61036142;61036142;61036955;61036955;61038602;61038602;61040626;61040626;61041143;61041143;61043079;61043079;61047367;61047367;61048903;61048903;61049309;61049309;61054137;61054137;61057637;61057637;61058563;61058563;61060052;61060052;61061116;61061116;61062886;61062886;61065435;61065435;61066197;61066197;61081705;61081705;61085383;61085383;61106636;61106636;61108935;61108935	61034738;61034738;61036252;61036252;61037084;61037084;61038809;61038809;61040758;61040758;61041311;61041311;61043242;61043242;61047433;61047447;61049026;61049026;61049442;61049442;61054312;61054312;61057785;61057785;61058671;61058676;61060184;61060184;61061259;61061259;61062991;61062991;61065582;61065582;61066280;61066280;61081895;61081895;61085539;61085539;61107036;61107036;61109198;61109198	-;-;-;-;-;-;-;-;-;-;-;-;-;-;-;-;-;-;-;-;-;-;-;-;-;-;-;-;-;-;-;-;-;-;-;-;-;-;-;-;-;-;-;-	5169	-1.10097	1.04664	3.58387	0.0849384	0.175779	ENSMUSG00000059901
Adamts6	chr13;chr13;chr13;chr13;chr13;chr13;chr13;chr13;chr13;chr13;chr13;chr13;chr13;chr13;chr13;chr13;chr13;chr13;chr13;chr13;chr13;chr13;chr13;chr13;chr13;chr13;chr13;chr13;chr13;chr13;chr13;chr13;chr13;chr13;chr13;chr13;chr13;chr13;chr13;chr13;chr13;chr13;chr13;chr13;chr13;chr13;chr13;chr13;chr13;chr13;chr13;chr13	104424343;104424343;104430955;104430955;104433670;104433670;104443729;104443729;104449223;104449223;104450139;104450144;104450746;104450746;104483856;104483856;104489266;104489266;104503302;104503302;104506162;104512150;104512150;104526586;104526586;104534370;104534370;104536451;104536451;104550216;104563443;104563443;104565343;104565343;104566298;104566298;104580561;104580561;104581323;104581323…	104424508;104424508;104431332;104431332;104434034;104434034;104443897;104443897;104449434;104449434;104450227;104450227;104450891;104450891;104483899;104483899;104489371;104489371;104503448;104503448;104506298;104512291;104512291;104526693;104526693;104534515;104534515;104536514;104536514;104550318;104563576;104563576;104565466;104565466;104566378;104566378;104580724;104580724;104581461;104581461…	+;+;+;+;+;+;+;+;+;+;+;+;+;+;+;+;+;+;+;+;+;+;+;+;+;+;+;+;+;+;+;+;+;+;+;+;+;+;+;+;+;+;+;+;+;+;+;+;+;+;+;+	7091	0.783818	5.57501	78.949	2.38E-06	8.32E-05	ENSMUSG00000046169
Adamtsl4	chr3;chr3;chr3;chr3;chr3;chr3;chr3;chr3;chr3;chr3;chr3;chr3;chr3;chr3;chr3;chr3;chr3;chr3;chr3;chr3;chr3;chr3;chr3;chr3;chr3;chr3;chr3;chr3;chr3;chr3;chr3;chr3;chr3;chr3;chr3;chr3	95583511;95583511;95584421;95584421;95584838;95584838;95585118;95585118;95586898;95586898;95587301;95587301;95587755;95587755;95588047;95588047;95588334;95588334;95588570;95588570;95588962;95588962;95589520;95589520;95590618;95590618;95590943;95590943;95591671;95591671;95592269;95592269;95592766;95592766;95595132;95595132	95584279;95584279;95584565;95584565;95585017;95585017;95585315;95585315;95587074;95587074;95587505;95587505;95587884;95587884;95588232;95588232;95588445;95588445;95588742;95588742;95589166;95589166;95589656;95589656;95590720;95590720;95591549;95591549;95592008;95592008;95592326;95592326;95592863;95592981;95595228;95595228	-;-;-;-;-;-;-;-;-;-;-;-;-;-;-;-;-;-;-;-;-;-;-;-;-;-;-;-;-;-;-;-;-;-;-;-	4036	0.654842	0.223848	3.11129	0.105471	0.206207	ENSMUSG00000015850
Adap1	chr5;chr5;chr5;chr5;chr5;chr5;chr5;chr5;chr5;chr5;chr5	139257631;139259090;139259490;139260202;139260484;139265264;139266460;139278891;139288059;139293497;139311036	139258831;139259318;139259561;139260264;139260567;139265410;139266572;139278973;139288150;139293627;139311219	-;-;-;-;-;-;-;-;-;-;-	2399	-0.91734	4.04881	11.9384	0.00537967	0.0227203	ENSMUSG00000056413
Adar	chr3;chr3;chr3;chr3;chr3;chr3;chr3;chr3;chr3;chr3;chr3;chr3;chr3;chr3;chr3;chr3;chr3;chr3;chr3;chr3;chr3;chr3;chr3;chr3;chr3;chr3;chr3;chr3;chr3;chr3;chr3;chr3;chr3;chr3;chr3;chr3;chr3;chr3;chr3;chr3;chr3;chr3;chr3;chr3;chr3;chr3;chr3;chr3;chr3;chr3;chr3;chr3;chr3;chr3;chr3;chr3;chr3;chr3;chr3;chr3	89622329;89622545;89638025;89638025;89642149;89642149;89642149;89642149;89645297;89645297;89645297;89645297;89646477;89646477;89646477;89646477;89647140;89647140;89647140;89647140;89647401;89647401;89647401;89647401;89652683;89652683;89652683;89652683;89653127;89653127;89653127;89653127;89653872;89653872;89653872;89653872;89654479;89654479;89654479;89654479;89654845;89654845;89654845;89654845;896…	89622457;89622711;89638145;89638145;89643580;89643580;89643580;89643580;89645480;89645480;89645480;89645480;89646625;89646625;89646625;89646625;89647278;89647278;89647278;89647278;89647585;89647585;89647585;89647585;89652830;89652908;89652908;89652908;89653298;89653298;89653298;89653298;89653965;89653965;89653965;89653965;89654601;89654601;89654601;89654601;89654978;89654978;89654978;89654978;896…	+;+;+;+;+;+;+;+;+;+;+;+;+;+;+;+;+;+;+;+;+;+;+;+;+;+;+;+;+;+;+;+;+;+;+;+;+;+;+;+;+;+;+;+;+;+;+;+;+;+;+;+;+;+;+;+;+;+;+;+	6206	-0.355986	7.80676	35.5942	9.38E-05	0.00115553	ENSMUSG00000027951
Adarb1	chr10;chr10;chr10;chr10;chr10;chr10;chr10;chr10;chr10;chr10;chr10;chr10;chr10;chr10;chr10;chr10;chr10;chr10;chr10;chr10;chr10;chr10;chr10;chr10;chr10;chr10;chr10;chr10;chr10;chr10;chr10;chr10;chr10;chr10;chr10;chr10;chr10;chr10;chr10;chr10;chr10;chr10;chr10;chr10;chr10;chr10;chr10;chr10;chr10;chr10;chr10;chr10;chr10;chr10;chr10;chr10	77126561;77126561;77126561;77126561;77126561;77131532;77131532;77131532;77131532;77131532;77139007;77139007;77139007;77139007;77139007;77146940;77146940;77146940;77146940;77146940;77148182;77148182;77148212;77148212;77148212;77149239;77149239;77149239;77149239;77149239;77153070;77153070;77153070;77153070;77153070;77157483;77157483;77157483;77157483;77157483;77161453;77161700;77161700;77161700;771…	77130795;77130795;77130795;77130795;77130795;77131710;77131710;77131710;77131710;77131710;77139188;77139188;77139188;77139188;77139188;77147108;77147108;77147108;77147108;77147108;77148360;77148360;77148360;77148360;77148360;77149407;77149407;77149407;77149407;77149407;77153184;77153184;77153184;77153184;77153184;77158464;77158464;77158417;77158417;77158417;77161525;77161774;77161774;77161774;771…	-;-;-;-;-;-;-;-;-;-;-;-;-;-;-;-;-;-;-;-;-;-;-;-;-;-;-;-;-;-;-;-;-;-;-;-;-;-;-;-;-;-;-;-;-;-;-;-;-;-;-;-;-;-;-;-	6706	0.582115	3.65657	9.55666	0.0102624	0.036435	ENSMUSG00000020262
Adat1	chr8;chr8;chr8;chr8;chr8;chr8;chr8;chr8;chr8;chr8;chr8;chr8;chr8;chr8;chr8;chr8;chr8;chr8;chr8;chr8;chr8;chr8;chr8;chr8;chr8;chr8;chr8;chr8;chr8;chr8;chr8;chr8;chr8;chr8;chr8	112693530;112693530;112697497;112697497;112698737;112698737;112704671;112704671;112705931;112705931;112705931;112708794;112708794;112708794;112708794;112713754;112713754;112713754;112713754;112714455;112714455;112714455;112714455;112716483;112716483;112716483;112716483;112716837;112716837;112716837;112716837;112718813;112718813;112718813;112718813	112695176;112695176;112698823;112698823;112698823;112698823;112704770;112704770;112706076;112706076;112706076;112709397;112709397;112709397;112709397;112713884;112713884;112713884;112713884;112714509;112714509;112714509;112714509;112716551;112716551;112716551;112716551;112717044;112717044;112717044;112717044;112718934;112718934;112718934;112718934	-;-;-;-;-;-;-;-;-;-;-;-;-;-;-;-;-;-;-;-;-;-;-;-;-;-;-;-;-;-;-;-;-;-;-	4409	-0.224672	3.7139	6.18162	0.0302371	0.0824101	ENSMUSG00000031949
Adat2	chr10;chr10;chr10;chr10;chr10;chr10	13428651;13432596;13435858;13437448;13438381;13438559	13429105;13432700;13436008;13437554;13438453;13439120	+;+;+;+;+;+	1453	0.125805	3.8116	1.5027	0.245857	0.383237	ENSMUSG00000019808
Adat3	chr10;chr10	80438714;80442148	80438783;80443488	+;+	1411	0.115246	2.78012	0.452987	0.514813	0.650362	ENSMUSG00000113640
Adck1	chr12;chr12;chr12;chr12;chr12;chr12;chr12;chr12;chr12;chr12;chr12;chr12;chr12;chr12;chr12;chr12;chr12;chr12;chr12;chr12;chr12;chr12;chr12;chr12;chr12;chr12;chr12;chr12;chr12;chr12;chr12;chr12;chr12;chr12;chr12;chr12;chr12;chr12;chr12;chr12;chr12;chr12;chr12;chr12;chr12;chr12;chr12;chr12;chr12;chr12;chr12;chr12;chr12;chr12;chr12;chr12;chr12;chr12;chr12;chr12;chr12;chr12;chr12;chr12;chr12;chr12;chr…	88327284;88327284;88327284;88327284;88327284;88327552;88327552;88335105;88335105;88335105;88335105;88335105;88335105;88338465;88338465;88338465;88338465;88338465;88338465;88338469;88368743;88368743;88368743;88368743;88368743;88397791;88397791;88397791;88397791;88397791;88407853;88407853;88407853;88407853;88407853;88407853;88407853;88413411;88413411;88413411;88413411;88413411;88413411;88413411;884…	88327365;88327365;88327365;88327365;88327553;88327742;88327742;88335250;88336140;88335250;88335250;88335250;88335250;88338548;88338548;88338548;88338548;88338548;88338548;88338548;88368946;88368946;88368946;88368946;88368946;88397949;88397949;88397949;88397949;88397949;88408011;88408011;88408011;88408011;88408011;88408011;88408011;88413527;88413527;88413527;88413527;88413527;88413527;88413527;884…	+;+;+;+;+;+;+;+;+;+;+;+;+;+;+;+;+;+;+;+;+;+;+;+;+;+;+;+;+;+;+;+;+;+;+;+;+;+;+;+;+;+;+;+;+;+;+;+;+;+;+;+;+;+;+;+;+;+;+;+;+;+;+;+;+;+;+;+;+;+;+;+	3472	0.00161383	4.0112	0.000310383	0.986259	0.992475	ENSMUSG00000021044
Adck2	chr6;chr6;chr6;chr6;chr6;chr6;chr6;chr6	39550810;39553297;39556597;39557930;39560745;39562661;39563775;39564303	39552140;39553443;39556725;39558025;39560996;39562789;39563828;39565703	+;+;+;+;+;+;+;+	3539	0.0795766	4.39906	0.889734	0.365809	0.512159	ENSMUSG00000046947
Adck5	chr15;chr15;chr15;chr15;chr15;chr15;chr15;chr15;chr15;chr15;chr15;chr15;chr15;chr15;chr15;chr15;chr15;chr15;chr15;chr15;chr15;chr15;chr15;chr15;chr15;chr15;chr15;chr15;chr15;chr15	76460559;76460559;76471958;76471958;76473269;76473269;76477434;76477434;76477631;76477636;76477919;76477919;76478138;76478138;76478353;76478353;76478564;76478564;76478729;76478729;76478874;76478874;76479047;76479047;76479214;76479214;76479537;76479537;76479739;76479739	76460694;76460694;76472061;76472061;76473418;76473418;76477509;76477509;76477831;76477831;76478059;76478059;76478251;76478251;76478484;76478484;76478647;76478647;76478810;76478810;76478952;76478952;76479138;76479138;76479466;76479466;76479653;76479653;76480011;76480011	+;+;+;+;+;+;+;+;+;+;+;+;+;+;+;+;+;+;+;+;+;+;+;+;+;+;+;+;+;+	2034	-0.00464229	4.17039	0.00286127	0.9583	0.976391	ENSMUSG00000022550
Adcy3	chr12;chr12;chr12;chr12;chr12;chr12;chr12;chr12;chr12;chr12;chr12;chr12;chr12;chr12;chr12;chr12;chr12;chr12;chr12;chr12;chr12;chr12;chr12;chr12;chr12;chr12;chr12;chr12;chr12;chr12;chr12;chr12;chr12;chr12;chr12;chr12;chr12;chr12;chr12;chr12;chr12;chr12;chr12;chr12;chr12;chr12;chr12;chr12;chr12;chr12;chr12;chr12;chr12;chr12;chr12;chr12;chr12;chr12;chr12;chr12;chr12;chr12;chr12;chr12;chr12	4183397;4183397;4184153;4184153;4184153;4223455;4223455;4223455;4244317;4244317;4244317;4244866;4244866;4244866;4245132;4245132;4245132;4246764;4246764;4246764;4248295;4248295;4248295;4249305;4249305;4249305;4250902;4250902;4250902;4251182;4251182;4251182;4253514;4253514;4253514;4254722;4254722;4254722;4256365;4256365;4256365;4256913;4256913;4256913;4258577;4258580;4258580;4259305;4259305;4259305…	4183778;4183719;4185000;4185000;4185000;4223604;4223604;4223604;4244447;4244447;4244447;4244977;4244977;4244977;4245259;4245259;4245259;4246922;4246922;4246922;4248469;4248469;4248469;4249433;4249433;4249433;4251044;4251044;4251044;4251343;4251343;4251343;4253601;4253601;4253601;4254838;4254838;4254838;4256624;4256624;4256624;4256978;4256978;4256978;4258661;4258661;4258661;4259463;4259463;4259463…	+;+;+;+;+;+;+;+;+;+;+;+;+;+;+;+;+;+;+;+;+;+;+;+;+;+;+;+;+;+;+;+;+;+;+;+;+;+;+;+;+;+;+;+;+;+;+;+;+;+;+;+;+;+;+;+;+;+;+;+;+;+;+;+;+	4730	0.270701	5.31395	13.9654	0.00328392	0.0157682	ENSMUSG00000020654
Adcy6	chr15;chr15;chr15;chr15;chr15;chr15;chr15;chr15;chr15;chr15;chr15;chr15;chr15;chr15;chr15;chr15;chr15;chr15;chr15;chr15;chr15;chr15;chr15;chr15;chr15;chr15;chr15;chr15;chr15;chr15;chr15;chr15;chr15;chr15;chr15;chr15;chr15;chr15;chr15;chr15;chr15;chr15;chr15	98487866;98487866;98490554;98490554;98491342;98491342;98492212;98492212;98492794;98492794;98493008;98493008;98493921;98493921;98494398;98494398;98494775;98494775;98495045;98495045;98495261;98495261;98495608;98495608;98495979;98495979;98496238;98496238;98496503;98496503;98496739;98496739;98497781;98497781;98498053;98498059;98498276;98498276;98498792;98498792;98501755;98501755;98505362	98490356;98490356;98490678;98490678;98491546;98491546;98492475;98492475;98492923;98492923;98493043;98493043;98494099;98494099;98494556;98494556;98494891;98494891;98495132;98495132;98495358;98495358;98495755;98495755;98496004;98496004;98496366;98496366;98496644;98496644;98496897;98496897;98497908;98497908;98498170;98498170;98498397;98498397;98498941;98498941;98502613;98502613;98505514	-;-;-;-;-;-;-;-;-;-;-;-;-;-;-;-;-;-;-;-;-;-;-;-;-;-;-;-;-;-;-;-;-;-;-;-;-;-;-;-;-;-;-	6026	0.348211	4.80866	6.89154	0.0236123	0.0681685	ENSMUSG00000022994
Adcy7	chr8;chr8;chr8;chr8;chr8;chr8;chr8;chr8;chr8;chr8;chr8;chr8;chr8;chr8;chr8;chr8;chr8;chr8;chr8;chr8;chr8;chr8;chr8;chr8;chr8;chr8;chr8;chr8;chr8;chr8;chr8;chr8;chr8;chr8;chr8;chr8;chr8;chr8;chr8;chr8;chr8;chr8;chr8;chr8;chr8;chr8;chr8;chr8;chr8;chr8;chr8;chr8;chr8;chr8;chr8;chr8;chr8;chr8;chr8;chr8;chr8;chr8;chr8;chr8;chr8;chr8;chr8;chr8;chr8;chr8;chr8;chr8;chr8;chr8;chr8;chr8;chr8;chr8;chr8;chr8…	88999031;89009620;89015694;89020832;89021655;89021655;89021655;89021655;89022200;89022200;89022200;89022200;89032978;89032978;89032978;89032978;89035269;89035269;89035269;89035269;89036320;89036320;89036320;89036320;89037162;89037162;89037162;89037162;89037627;89037627;89037627;89037627;89038828;89038828;89038828;89038828;89040717;89040717;89040717;89040717;89042085;89042085;89042085;89042085;890…	88999241;89009646;89015816;89020890;89021762;89021762;89021762;89021762;89022307;89022307;89022307;89022307;89033398;89033398;89033398;89033398;89035472;89035472;89035472;89035472;89036487;89036487;89036487;89036487;89037311;89037311;89037311;89037311;89037775;89037775;89037775;89037775;89038939;89038939;89038939;89038939;89040844;89040844;89040844;89040844;89042243;89042243;89042243;89042243;890…	+;+;+;+;+;+;+;+;+;+;+;+;+;+;+;+;+;+;+;+;+;+;+;+;+;+;+;+;+;+;+;+;+;+;+;+;+;+;+;+;+;+;+;+;+;+;+;+;+;+;+;+;+;+;+;+;+;+;+;+;+;+;+;+;+;+;+;+;+;+;+;+;+;+;+;+;+;+;+;+;+;+;+;+;+;+;+;+;+;+;+;+;+;+;+;+;+;+;+;+;+;+;+;+;+;+;+;+;+;+;+;+	6330	0.223724	7.58606	9.2396	0.011255	0.0390427	ENSMUSG00000031659
Adcy9	chr16;chr16;chr16;chr16;chr16;chr16;chr16;chr16;chr16;chr16;chr16;chr16;chr16;chr16;chr16;chr16;chr16;chr16;chr16;chr16;chr16;chr16;chr16	4102750;4102750;4112527;4112527;4115273;4115273;4116551;4116551;4122241;4122241;4125020;4125020;4129389;4129389;4130549;4130549;4141631;4141631;4235717;4235717;4237060;4237640;4237640	4106953;4106953;4112568;4112568;4115421;4115421;4116710;4116710;4122449;4122449;4125122;4125122;4129606;4129606;4130653;4130653;4141821;4141821;4237452;4236836;4237452;4238362;4238362	-;-;-;-;-;-;-;-;-;-;-;-;-;-;-;-;-;-;-;-;-;-;-	7840	-0.136145	0.258248	0.2175	0.650053	0.762722	ENSMUSG00000005580
Add1	chr5;chr5;chr5;chr5;chr5;chr5;chr5;chr5;chr5;chr5;chr5;chr5;chr5;chr5;chr5;chr5;chr5;chr5;chr5;chr5;chr5;chr5;chr5;chr5;chr5;chr5;chr5;chr5;chr5;chr5;chr5;chr5;chr5;chr5;chr5;chr5;chr5;chr5;chr5;chr5;chr5;chr5;chr5;chr5;chr5;chr5;chr5;chr5;chr5;chr5;chr5;chr5;chr5;chr5;chr5;chr5;chr5;chr5;chr5;chr5;chr5;chr5;chr5;chr5;chr5;chr5;chr5;chr5;chr5;chr5;chr5;chr5;chr5;chr5;chr5;chr5;chr5;chr5;chr5;chr5…	34731008;34731008;34731008;34731008;34731008;34731008;34731008;34731008;34731008;34731008;34731008;34755513;34758668;34758668;34758668;34758668;34758668;34758668;34758668;34758668;34758668;34758668;34758668;34762034;34762034;34762034;34762034;34762034;34762034;34762034;34762034;34762034;34762034;34762034;34763172;34763172;34763172;34763172;34763172;34763172;34763172;34763172;34763172;34763172;347…	34731257;34731257;34731257;34731257;34731257;34731257;34731257;34731257;34731257;34731257;34731257;34755791;34758882;34758882;34758882;34758882;34758882;34758882;34758882;34758882;34758882;34758882;34758882;34762196;34762196;34762196;34762196;34762196;34762196;34762196;34762196;34762196;34762196;34762196;34763323;34763323;34763323;34763323;34763323;34763323;34763323;34763323;34763323;34763323;347…	+;+;+;+;+;+;+;+;+;+;+;+;+;+;+;+;+;+;+;+;+;+;+;+;+;+;+;+;+;+;+;+;+;+;+;+;+;+;+;+;+;+;+;+;+;+;+;+;+;+;+;+;+;+;+;+;+;+;+;+;+;+;+;+;+;+;+;+;+;+;+;+;+;+;+;+;+;+;+;+;+;+;+;+;+;+;+;+;+;+;+;+;+;+;+;+;+;+;+;+;+;+;+;+;+;+;+;+;+;+;+;+;+;+;+;+;+;+;+;+;+;+;+;+;+;+;+;+;+;+;+;+;+;+;+;+;+;+;+;+;+;+;+;+;+;+;+;+;+;+;+;+;+;+;+;+;+;+;+;+;+;+;+;+;+;+;+;+;+;+;+;+;+;+;+;+;+	4516	0.205654	8.02144	21.1508	0.000766476	0.00535974	ENSMUSG00000029106
Add3	chr19;chr19;chr19;chr19;chr19;chr19;chr19;chr19;chr19;chr19;chr19;chr19;chr19;chr19;chr19;chr19;chr19;chr19;chr19;chr19;chr19;chr19;chr19;chr19;chr19;chr19;chr19;chr19;chr19;chr19;chr19;chr19;chr19;chr19;chr19;chr19;chr19;chr19;chr19;chr19;chr19;chr19;chr19;chr19;chr19;chr19;chr19;chr19;chr19;chr19;chr19;chr19;chr19;chr19;chr19;chr19;chr19;chr19;chr19;chr19;chr19;chr19;chr19;chr19;chr19;chr19;chr…	53128874;53128874;53131187;53131187;53132428;53191845;53205232;53205232;53205232;53205232;53205232;53215022;53215022;53215022;53215022;53215022;53219611;53219611;53219611;53219611;53219611;53220555;53220555;53220555;53220555;53220555;53221457;53221457;53221457;53221457;53221457;53222004;53222004;53222004;53222004;53222004;53222256;53222256;53222256;53222256;53222256;53223210;53223210;53223210;532…	53129145;53129145;53131520;53131520;53132449;53191906;53205446;53205446;53205446;53205446;53205446;53215160;53215160;53215160;53215160;53215160;53219762;53219762;53219762;53219762;53219762;53220635;53220635;53220635;53220635;53220635;53221606;53221606;53221606;53221606;53221606;53222147;53222147;53222147;53222147;53222147;53222354;53222354;53222354;53222354;53222354;53223392;53223392;53223392;532…	+;+;+;+;+;+;+;+;+;+;+;+;+;+;+;+;+;+;+;+;+;+;+;+;+;+;+;+;+;+;+;+;+;+;+;+;+;+;+;+;+;+;+;+;+;+;+;+;+;+;+;+;+;+;+;+;+;+;+;+;+;+;+;+;+;+;+;+;+;+;+;+;+;+	4867	0.196821	7.92754	9.49613	0.0104436	0.0369072	ENSMUSG00000025026
Adgra3	chr5;chr5;chr5;chr5;chr5;chr5;chr5;chr5;chr5;chr5;chr5;chr5;chr5;chr5;chr5;chr5;chr5;chr5;chr5	50117293;50118990;50121033;50128032;50129293;50136285;50136702;50144816;50147467;50155557;50156475;50159197;50164091;50166678;50168833;50170735;50174169;50183049;50215894	50118856;50119085;50121178;50128155;50129417;50136493;50136915;50145019;50147628;50155712;50156676;50159361;50164304;50166838;50168904;50170806;50174240;50183120;50216338	-;-;-;-;-;-;-;-;-;-;-;-;-;-;-;-;-;-;-	4475	0.716296	0.915006	7.8305	0.0173296	0.0540186	ENSMUSG00000029090
Adgrb2	chr4;chr4;chr4;chr4;chr4;chr4;chr4;chr4;chr4;chr4;chr4;chr4;chr4;chr4;chr4;chr4;chr4;chr4;chr4;chr4;chr4;chr4;chr4;chr4;chr4;chr4;chr4;chr4;chr4;chr4;chr4;chr4;chr4;chr4;chr4;chr4;chr4;chr4;chr4;chr4;chr4;chr4;chr4;chr4;chr4;chr4;chr4;chr4;chr4;chr4;chr4;chr4;chr4;chr4;chr4;chr4;chr4;chr4;chr4;chr4;chr4;chr4;chr4;chr4;chr4;chr4;chr4;chr4;chr4;chr4;chr4;chr4;chr4;chr4;chr4;chr4;chr4;chr4;chr4;chr4…	129878663;129878663;129878663;129878663;129878663;129878663;129878663;129885847;129885847;129885847;129885847;129885847;129885847;129885847;129898818;129898818;129898818;129898818;129898818;129898818;129898818;129899183;129899183;129899183;129899183;129900545;129900545;129900545;129900545;129900545;129900545;129901355;129901355;129901355;129901355;129901355;129901355;129901355;129901603;129901603…	129879100;129879100;129879100;129879100;129879100;129879100;129879100;129886672;129886672;129886672;129886672;129886672;129886672;129886672;129898901;129898901;129898901;129898901;129898901;129898901;129898901;129899347;129899347;129899347;129899347;129900709;129900709;129900709;129900709;129900709;129900709;129901519;129901519;129901519;129901519;129901519;129901519;129901519;129901770;129901770…	+;+;+;+;+;+;+;+;+;+;+;+;+;+;+;+;+;+;+;+;+;+;+;+;+;+;+;+;+;+;+;+;+;+;+;+;+;+;+;+;+;+;+;+;+;+;+;+;+;+;+;+;+;+;+;+;+;+;+;+;+;+;+;+;+;+;+;+;+;+;+;+;+;+;+;+;+;+;+;+;+;+;+;+;+;+;+;+;+;+;+;+;+;+;+;+;+;+;+;+;+;+;+;+;+;+;+;+;+;+;+;+;+;+;+;+;+;+;+;+;+;+;+;+;+;+;+;+;+;+;+;+;+;+;+;+;+;+;+;+;+;+;+;+;+;+;+;+;+;+;+;+;+;+;+;+;+;+;+;+;+;+;+;+;+;+;+;+;+;+;+;+;+;+;+;+;+;+;+;+;+;+;+;+;+;+;+;+;+;+;+;+;+;+;+;+;+;+;+;+…	5497	1.1789	1.27077	10.9519	0.00696275	0.0274054	ENSMUSG00000028782
Adgrd1	chr5;chr5;chr5;chr5;chr5;chr5;chr5;chr5;chr5;chr5;chr5;chr5;chr5;chr5;chr5;chr5;chr5;chr5;chr5;chr5;chr5;chr5;chr5;chr5;chr5;chr5;chr5;chr5;chr5;chr5;chr5;chr5;chr5;chr5;chr5;chr5;chr5;chr5;chr5;chr5;chr5;chr5;chr5;chr5;chr5;chr5;chr5;chr5;chr5;chr5;chr5	129173814;129173814;129174373;129174373;129186642;129186642;129189292;129192119;129192119;129199475;129199475;129205918;129205918;129208641;129208641;129209776;129209776;129213999;129213999;129216652;129216652;129217798;129217798;129219524;129219524;129221031;129221031;129239659;129239659;129248870;129248870;129255113;129255113;129256233;129256233;129256607;129256607;129265390;129265390;129266697…	129174290;129174290;129174409;129174409;129186725;129186725;129189387;129192241;129192241;129199654;129199654;129206172;129206172;129208696;129208696;129209931;129209931;129214058;129214058;129216769;129216769;129217908;129217908;129219599;129219599;129221172;129221172;129239732;129239732;129248993;129248993;129255216;129255216;129256344;129256344;129256760;129256760;129265456;129265456;129266763…	+;+;+;+;+;+;+;+;+;+;+;+;+;+;+;+;+;+;+;+;+;+;+;+;+;+;+;+;+;+;+;+;+;+;+;+;+;+;+;+;+;+;+;+;+;+;+;+;+;+;+	5163	-0.130823	-0.132196	0.0443726	0.837014	0.898945	ENSMUSG00000044017
Adgre1	chr17;chr17;chr17;chr17;chr17;chr17;chr17;chr17;chr17;chr17;chr17;chr17;chr17;chr17;chr17;chr17;chr17;chr17;chr17;chr17;chr17;chr17;chr17;chr17;chr17;chr17;chr17;chr17;chr17;chr17;chr17;chr17;chr17;chr17;chr17;chr17;chr17;chr17;chr17;chr17;chr17;chr17;chr17;chr17;chr17;chr17;chr17;chr17;chr17;chr17;chr17;chr17;chr17;chr17;chr17;chr17;chr17;chr17;chr17;chr17;chr17;chr17;chr17;chr17;chr17;chr17;chr…	57665686;57665686;57665686;57668672;57668672;57668672;57708905;57708905;57708905;57709501;57709501;57709549;57709742;57709742;57709742;57713834;57713834;57713834;57715346;57715346;57715346;57717718;57717718;57717718;57717945;57717945;57717945;57720673;57720673;57720673;57726322;57726322;57726322;57727347;57727347;57727347;57748255;57748255;57748255;57750898;57750898;57750898;57752009;57752009;577…	57665756;57665756;57665756;57668734;57668734;57668734;57709051;57709051;57709051;57709656;57709656;57709656;57709861;57709861;57709861;57713980;57713980;57713980;57715495;57715495;57715495;57717858;57717858;57717858;57718091;57718091;57718091;57720761;57720761;57720761;57726405;57726405;57726405;57727524;57727524;57727524;57748371;57748371;57748371;57751082;57751082;57751082;57752179;57752179;577…	+;+;+;+;+;+;+;+;+;+;+;+;+;+;+;+;+;+;+;+;+;+;+;+;+;+;+;+;+;+;+;+;+;+;+;+;+;+;+;+;+;+;+;+;+;+;+;+;+;+;+;+;+;+;+;+;+;+;+;+;+;+;+;+;+;+;+	3245	2.90226	0.690605	3.32494	0.0955035	0.191774	ENSMUSG00000004730
Adgre4	chr17;chr17;chr17;chr17;chr17;chr17;chr17;chr17;chr17;chr17;chr17;chr17;chr17;chr17;chr17;chr17;chr17	56056984;56067512;56084996;56085809;56091971;56098474;56098919;56101641;56104597;56106609;56109009;56121154;56124056;56125667;56127575;56150205;56159207	56057092;56067602;56085046;56085931;56092123;56098514;56099054;56101742;56104781;56106776;56109212;56121389;56124122;56125758;56127755;56150300;56160662	+;+;+;+;+;+;+;+;+;+;+;+;+;+;+;+;+	3491	-1.51842	0.754763	0.506753	0.491372	0.630096	ENSMUSG00000032915
Adgre5	chr8;chr8;chr8;chr8;chr8;chr8;chr8;chr8;chr8;chr8;chr8;chr8;chr8;chr8;chr8;chr8;chr8;chr8;chr8;chr8;chr8;chr8;chr8;chr8;chr8;chr8;chr8;chr8;chr8;chr8;chr8;chr8;chr8;chr8;chr8;chr8;chr8;chr8;chr8;chr8;chr8;chr8;chr8;chr8;chr8;chr8;chr8;chr8;chr8;chr8;chr8;chr8;chr8;chr8;chr8;chr8;chr8;chr8;chr8;chr8;chr8;chr8;chr8;chr8;chr8;chr8;chr8;chr8;chr8;chr8;chr8;chr8;chr8;chr8;chr8	84449880;84449880;84449880;84449880;84450608;84450608;84450608;84450608;84450821;84450821;84450821;84450821;84451067;84451067;84451067;84451067;84451247;84451247;84451247;84451247;84451398;84451398;84451398;84451398;84451784;84451784;84451784;84451784;84452494;84452494;84452494;84452494;84454374;84454374;84454374;84454374;84454724;84454724;84454724;84454724;84454910;84454910;84454910;84454910;844…	84450531;84450531;84450531;84450531;84450706;84450706;84450706;84450706;84450989;84450989;84450989;84450989;84451158;84451158;84451158;84451158;84451316;84451316;84451316;84451316;84451627;84451627;84451627;84451627;84451975;84451975;84451975;84451975;84452658;84452658;84452658;84452658;84454597;84454597;84454597;84454597;84454840;84454840;84454840;84454840;84455069;84455069;84455069;84455069;844…	-;-;-;-;-;-;-;-;-;-;-;-;-;-;-;-;-;-;-;-;-;-;-;-;-;-;-;-;-;-;-;-;-;-;-;-;-;-;-;-;-;-;-;-;-;-;-;-;-;-;-;-;-;-;-;-;-;-;-;-;-;-;-;-;-;-;-;-;-;-;-;-;-;-;-	3253	0.494262	6.54751	26.886	0.000301471	0.00270548	ENSMUSG00000002885
Adgrg1	chr8;chr8;chr8;chr8;chr8;chr8;chr8;chr8;chr8;chr8;chr8;chr8;chr8;chr8;chr8;chr8;chr8;chr8;chr8;chr8;chr8;chr8;chr8;chr8;chr8;chr8;chr8;chr8	95703737;95711027;95729067;95729067;95729879;95729879;95731842;95731842;95732381;95732381;95732828;95732828;95733450;95733450;95733898;95733898;95734193;95734193;95734999;95734999;95736134;95736134;95737130;95737130;95738173;95738173;95739485;95739485	95704045;95711285;95729141;95729141;95730301;95730301;95731974;95731974;95732528;95732528;95732959;95732959;95733566;95733566;95733943;95733943;95734296;95734296;95735117;95735117;95736402;95736402;95737238;95737238;95738441;95738441;95740836;95740836	+;+;+;+;+;+;+;+;+;+;+;+;+;+;+;+;+;+;+;+;+;+;+;+;+;+;+;+	3864	0.863468	1.61942	8.66812	0.0133499	0.0443427	ENSMUSG00000031785
Adgrg3	chr8;chr8;chr8;chr8;chr8;chr8;chr8;chr8;chr8;chr8;chr8;chr8	95744320;95747561;95759986;95761578;95762438;95763069;95763228;95763454;95766037;95766478;95766888;95771033	95744448;95747711;95760121;95761724;95762572;95763108;95763319;95763566;95766317;95766571;95767162;95771877	+;+;+;+;+;+;+;+;+;+;+;+	2438	0.0632391	1.35214	0.0427676	0.839942	0.900912	ENSMUSG00000060470
Adgrg5	chr8;chr8;chr8;chr8;chr8;chr8;chr8;chr8;chr8;chr8;chr8;chr8;chr8;chr8;chr8;chr8;chr8;chr8;chr8;chr8;chr8;chr8;chr8;chr8	95650322;95650322;95659971;95659976;95660124;95660124;95660503;95660503;95661089;95661089;95661678;95661678;95662988;95662988;95663849;95663852;95664201;95664201;95665169;95665169;95668133;95668133;95668660;95668660	95650385;95650385;95660057;95660057;95660199;95660199;95660659;95660659;95661208;95661208;95661794;95661794;95663140;95663140;95663970;95663970;95664469;95664469;95665286;95665286;95668410;95668410;95669918;95669918	+;+;+;+;+;+;+;+;+;+;+;+;+;+;+;+;+;+;+;+;+;+;+;+	2820	0.673885	5.08118	15.994	0.0020895	0.0114193	ENSMUSG00000061577
Adgrl1	chr8;chr8;chr8;chr8;chr8;chr8;chr8;chr8;chr8;chr8;chr8;chr8;chr8;chr8;chr8;chr8;chr8;chr8;chr8;chr8;chr8;chr8;chr8	84626727;84642036;84645449;84649628;84656093;84657591;84658242;84658597;84659001;84659137;84659469;84660055;84660506;84661056;84661347;84661693;84662171;84662649;84663826;84664090;84664278;84664545;84664979	84627553;84642197;84645662;84649737;84656893;84657905;84658345;84658782;84659039;84659320;84659591;84660269;84660676;84661265;84661567;84661759;84662262;84662817;84663954;84664186;84664406;84664562;84668583	+;+;+;+;+;+;+;+;+;+;+;+;+;+;+;+;+;+;+;+;+;+;+	8188	-0.0434328	5.35892	0.164944	0.692435	0.796899	ENSMUSG00000013033
Adh4	chr3;chr3;chr3;chr3;chr3;chr3;chr3;chr3;chr3	138121258;138123886;138124951;138126386;138127923;138129755;138133732;138134798;138136486	138121310;138123987;138125089;138126473;138128154;138130015;138133861;138134936;138136653	+;+;+;+;+;+;+;+;+	1312	0.0112324	1.6044	0.00336571	0.955005	0.974415	ENSMUSG00000037797
Adh5	chr3;chr3;chr3;chr3;chr3;chr3;chr3;chr3;chr3;chr3;chr3;chr3;chr3;chr3;chr3;chr3;chr3;chr3	138142961;138148854;138151051;138151051;138152844;138152844;138153613;138153613;138156660;138156660;138157005;138157005;138159503;138159503;138160429;138160429;138160846;138160846	138143043;138148954;138151152;138151152;138152985;138152985;138153700;138153700;138156879;138156879;138157265;138157265;138159638;138159638;138160567;138160567;138161260;138161260	+;+;+;+;+;+;+;+;+;+;+;+;+;+;+;+;+;+	1687	0.128049	7.24713	5.47461	0.0391902	0.0996308	ENSMUSG00000028138
Adi1	chr12;chr12;chr12;chr12	28725206;28727777;28729389;28730965	28725371;28727896;28729568;28732173	+;+;+;+	1675	-0.511924	5.16728	77.6684	2.58E-06	8.71E-05	ENSMUSG00000020629
Adipor1	chr1;chr1;chr1;chr1;chr1;chr1;chr1;chr1;chr1;chr1;chr1;chr1;chr1;chr1;chr1;chr1	134343116;134343402;134350659;134350659;134351696;134351696;134352489;134352489;134353647;134353647;134355820;134355820;134358795;134358795;134359268;134359268	134343323;134343727;134350893;134350893;134351812;134351812;134352660;134352660;134353833;134353833;134356007;134356007;134358988;134358988;134361088;134361088	+;+;+;+;+;+;+;+;+;+;+;+;+;+;+;+	3448	0.0591836	6.86069	1.13386	0.309774	0.453304	ENSMUSG00000026457
Adipor2	chr6;chr6;chr6;chr6;chr6;chr6;chr6;chr6;chr6;chr6;chr6;chr6;chr6;chr6;chr6;chr6	119330111;119330111;119334177;119334177;119335883;119335883;119336312;119336312;119338789;119338789;119342222;119342222;119347111;119347111;119365443;119394381	119332889;119332889;119334370;119334370;119336070;119336070;119336498;119336498;119338960;119338960;119342341;119342341;119347369;119347369;119365695;119394489	-;-;-;-;-;-;-;-;-;-;-;-;-;-;-;-	4261	-0.105174	7.1092	2.19259	0.166745	0.288515	ENSMUSG00000030168
Adk	chr14;chr14;chr14;chr14;chr14;chr14;chr14;chr14;chr14;chr14;chr14;chr14;chr14;chr14;chr14;chr14;chr14;chr14;chr14;chr14;chr14;chr14	21102642;21126220;21142435;21142435;21153888;21153888;21219868;21219868;21284901;21284901;21290531;21290531;21368081;21368081;21419139;21419139;21431571;21431571;21473571;21473571;21497882;21497882	21102768;21126389;21142509;21142509;21153941;21153941;21219946;21219946;21285073;21285073;21290639;21290639;21368251;21368251;21419174;21419174;21431685;21431685;21473657;21473657;21498637;21498637	+;+;+;+;+;+;+;+;+;+;+;+;+;+;+;+;+;+;+;+;+;+	1952	0.182928	5.74874	5.03414	0.0464038	0.113117	ENSMUSG00000039197
Adm	chr7;chr7;chr7;chr7	110226864;110227464;110227732;110228069	110227028;110227583;110227881;110229027	+;+;+;+	1394	1.25727	0.531064	22.4686	0.000609588	0.00450954	ENSMUSG00000030790
Adnp	chr2;chr2;chr2;chr2;chr2;chr2;chr2;chr2;chr2;chr2;chr2;chr2	168022885;168022885;168022885;168029487;168029487;168029487;168031202;168031202;168046520;168048494;168048494;168048494	168027092;168027092;168027092;168029579;168029579;168029579;168031314;168031314;168046694;168049032;168049032;168049032	-;-;-;-;-;-;-;-;-;-;-;-	5128	0.264117	2.447	2.63193	0.133024	0.245347	ENSMUSG00000051149
Adnp2	chr18;chr18;chr18;chr18	80170351;80180699;80185864;80194581	80174209;80180788;80185984;80194697	-;-;-;-	4187	-0.106207	5.05292	1.42535	0.25764	0.397271	ENSMUSG00000053950
Ado	chr10	67380341	67384785	-	4445	-0.359541	5.22334	14.3177	0.00302746	0.0149244	ENSMUSG00000057134
Adora2a	chr10;chr10;chr10;chr10;chr10;chr10;chr10;chr10;chr10	75152711;75153434;75160692;75161619;75161619;75161619;75168861;75168861;75168861	75152981;75153480;75160870;75162185;75162185;75162185;75170626;75170626;75170626	+;+;+;+;+;+;+;+;+	2830	0.390882	5.35616	12.0458	0.00523458	0.0222547	ENSMUSG00000020178
Adora2b	chr11;chr11	62139810;62155888	62140262;62157278	+;+	1844	-0.788199	1.58304	8.88311	0.0125113	0.0421664	ENSMUSG00000018500
Adpgk	chr9;chr9;chr9;chr9;chr9;chr9;chr9;chr9;chr9;chr9;chr9;chr9;chr9;chr9	59198855;59198855;59204809;59204809;59210772;59210772;59217511;59217511;59220323;59220323;59221036;59221036;59222014;59222017	59199149;59199149;59205034;59205034;59210834;59210834;59217631;59217631;59220519;59220519;59221134;59221134;59223483;59223483	+;+;+;+;+;+;+;+;+;+;+;+;+;+	2471	-0.0292676	5.92849	0.311644	0.587857	0.712119	ENSMUSG00000025236
Adprh	chr16;chr16;chr16;chr16	38265761;38267610;38270491;38272891	38266466;38267970;38270845;38273051	-;-;-;-	1583	-0.49701	6.38928	76.0991	2.84E-06	9.32E-05	ENSMUSG00000002844
Adprhl2	chr4;chr4;chr4;chr4;chr4;chr4	126210144;126211096;126211513;126211777;126212192;126215235	126210658;126211196;126211697;126211984;126212288;126215496	-;-;-;-;-;-	1368	0.249978	5.54519	12.7685	0.00437063	0.0195609	ENSMUSG00000042558
Adprm	chr11;chr11;chr11;chr11;chr11	66928706;66931045;66932307;66942507;66943361	66929271;66931161;66932933;66942604;66943444	-;-;-;-;-	1492	-0.512616	4.94292	41.3734	4.86E-05	0.000723228	ENSMUSG00000020910
Adrb2	chr18	62310784	62313052	-	2269	0.734031	4.05087	9.92222	0.00924452	0.0338995	ENSMUSG00000045730
Adrm1	chr2;chr2;chr2;chr2;chr2;chr2;chr2;chr2;chr2;chr2	179813381;179813827;179814649;179815703;179816102;179816658;179816953;179817391;179817647;179817867	179813481;179814040;179814765;179815826;179816188;179816739;179817185;179817548;179817749;179818076	+;+;+;+;+;+;+;+;+;+	1429	-0.321774	7.00899	30.4486	0.000181352	0.00187484	ENSMUSG00000039041
Adsl	chr15;chr15;chr15;chr15;chr15;chr15;chr15;chr15;chr15;chr15;chr15;chr15;chr15	80832691;80836398;80839821;80840414;80844596;80845557;80846897;80847861;80848081;80850293;80851313;80851790;80852863	80832901;80836601;80839865;80840493;80844767;80845603;80846987;80847930;80848228;80850383;80851402;80851966;80855148	+;+;+;+;+;+;+;+;+;+;+;+;+	3712	-0.197567	7.51492	13.9235	0.00331607	0.0158774	ENSMUSG00000022407
Adss	chr1;chr1;chr1;chr1;chr1;chr1;chr1;chr1;chr1;chr1;chr1;chr1;chr1	177590744;177595221;177597491;177598707;177599638;177601141;177603147;177604023;177604379;177610409;177611615;177612462;177623778	177591863;177595370;177597588;177598831;177599792;177601267;177603228;177604130;177604445;177610459;177611683;177612564;177624075	-;-;-;-;-;-;-;-;-;-;-;-;-	2553	0.186183	7.69898	6.73079	0.0249456	0.0709311	ENSMUSG00000015961
Adssl1	chr12;chr12;chr12;chr12;chr12;chr12;chr12;chr12;chr12;chr12;chr12;chr12;chr12	112586481;112594735;112598688;112599129;112599503;112600578;112600814;112601035;112601865;112602828;112604619;112606046;112607392	112586744;112594837;112598750;112599179;112599569;112600685;112600895;112601161;112602019;112602952;112604716;112606195;112607789	+;+;+;+;+;+;+;+;+;+;+;+;+	1791	0.335769	0.846292	0.354643	0.56355	0.691785	ENSMUSG00000011148
Aebp1	chr11;chr11;chr11;chr11;chr11;chr11;chr11;chr11;chr11;chr11;chr11;chr11;chr11;chr11;chr11;chr11;chr11;chr11;chr11;chr11;chr11;chr11;chr11;chr11;chr11;chr11;chr11;chr11;chr11;chr11;chr11;chr11;chr11;chr11;chr11;chr11;chr11;chr11;chr11;chr11;chr11;chr11	5811866;5811866;5813939;5813939;5814824;5814824;5815017;5815017;5815200;5815200;5815385;5815385;5816433;5816433;5816920;5816920;5817095;5817098;5817640;5817640;5817820;5817820;5818297;5818297;5818475;5818475;5818731;5818731;5819065;5819065;5819414;5819414;5819707;5819707;5820076;5820076;5820514;5820514;5820753;5820753;5821245;5821245	5812398;5812398;5814277;5814277;5814895;5814895;5815088;5815088;5815310;5815310;5815453;5815453;5816510;5816510;5817000;5817000;5817151;5817151;5817749;5817749;5817959;5817959;5818381;5818381;5818619;5818619;5818816;5818816;5819188;5819188;5819610;5819610;5819886;5819886;5820427;5820427;5820653;5820653;5820852;5820852;5822248;5822248	+;+;+;+;+;+;+;+;+;+;+;+;+;+;+;+;+;+;+;+;+;+;+;+;+;+;+;+;+;+;+;+;+;+;+;+;+;+;+;+;+;+	4075	0.344243	1.43789	2.3491	0.153601	0.272247	ENSMUSG00000020473
Aebp2	chr6;chr6;chr6;chr6;chr6;chr6;chr6;chr6;chr6;chr6;chr6;chr6;chr6;chr6;chr6;chr6;chr6;chr6;chr6;chr6;chr6;chr6;chr6;chr6;chr6;chr6;chr6;chr6;chr6;chr6;chr6;chr6;chr6;chr6;chr6;chr6;chr6;chr6;chr6;chr6;chr6;chr6;chr6	140568389;140569228;140569228;140570635;140572611;140579415;140579415;140579415;140579415;140579415;140583386;140583386;140583386;140583386;140583386;140587898;140587898;140587898;140587898;140587898;140589674;140589674;140589674;140589674;140589674;140592536;140592536;140592536;140592536;140592536;140593698;140593698;140593698;140593698;140593698;140596482;140596482;140596482;140596482;140596482…	140568784;140570070;140570070;140570761;140572783;140579622;140579622;140579622;140579622;140579622;140583493;140583493;140583493;140583493;140583493;140588084;140588084;140588084;140588084;140588084;140589798;140589798;140589798;140589798;140589798;140592603;140592603;140592603;140592603;140592603;140593811;140593811;140593811;140593811;140593811;140596508;140596508;140596508;140601207;140601207…	+;+;+;+;+;+;+;+;+;+;+;+;+;+;+;+;+;+;+;+;+;+;+;+;+;+;+;+;+;+;+;+;+;+;+;+;+;+;+;+;+;+;+	8157	0.199011	8.49792	9.24398	0.0112406	0.0390161	ENSMUSG00000030232
Aen	chr7;chr7;chr7;chr7;chr7;chr7;chr7;chr7;chr7;chr7;chr7;chr7;chr7;chr7;chr7	78545675;78545675;78545675;78545806;78551978;78551978;78552092;78555591;78555591;78555591;78555591;78556892;78556892;78556892;78556892	78545762;78545762;78545762;78545949;78552578;78552578;78552578;78555791;78555791;78555791;78555791;78560957;78560957;78560957;78560957	+;+;+;+;+;+;+;+;+;+;+;+;+;+;+	5100	0.561881	6.49791	78.9928	2.37E-06	8.32E-05	ENSMUSG00000030609
Afap1	chr5;chr5;chr5;chr5;chr5;chr5;chr5;chr5;chr5;chr5;chr5;chr5;chr5;chr5;chr5;chr5;chr5	36050663;36092896;36093382;36102532;36105379;36108199;36119090;36119549;36125914;36131732;36133836;36141533;36146898;36150885;36153301;36154862;36157043	36050884;36093024;36093476;36102640;36105590;36108378;36119191;36119630;36126063;36131943;36133981;36141650;36147012;36151049;36153491;36155026;36161266	+;+;+;+;+;+;+;+;+;+;+;+;+;+;+;+;+	6617	0.452669	2.83215	10.0702	0.00886694	0.0328397	ENSMUSG00000029094
Afdn	chr17;chr17;chr17;chr17;chr17;chr17;chr17;chr17;chr17;chr17;chr17;chr17;chr17;chr17;chr17;chr17;chr17;chr17;chr17;chr17;chr17;chr17;chr17;chr17;chr17;chr17;chr17;chr17;chr17;chr17;chr17;chr17;chr17;chr17;chr17;chr17;chr17;chr17;chr17;chr17;chr17;chr17;chr17;chr17;chr17;chr17;chr17;chr17;chr17;chr17;chr17;chr17;chr17;chr17;chr17;chr17;chr17;chr17;chr17;chr17;chr17;chr17;chr17;chr17;chr17;chr17;chr…	13980803;13980803;14024201;14024201;14027542;14027542;14029194;14029194;14030672;14030672;14038383;14038383;14042528;14042528;14043553;14043553;14046205;14046205;14049191;14049191;14050132;14050132;14052630;14052630;14055500;14055500;14066534;14066534;14066696;14066696;14069370;14069370;14069830;14069830;14071042;14071042;14072578;14072578;14075476;14075476;14080135;14080135;14082031;14082031;141…	13981040;13981040;14024396;14024396;14027654;14027654;14029357;14029357;14030832;14030832;14038540;14038540;14042639;14042639;14043720;14043720;14046249;14046249;14049285;14049285;14050394;14050394;14052699;14052699;14055618;14055618;14066595;14066595;14066901;14066901;14069515;14069515;14069924;14069924;14071307;14071307;14072721;14072721;14075674;14075674;14080238;14080238;14082117;14082117;141…	+;+;+;+;+;+;+;+;+;+;+;+;+;+;+;+;+;+;+;+;+;+;+;+;+;+;+;+;+;+;+;+;+;+;+;+;+;+;+;+;+;+;+;+;+;+;+;+;+;+;+;+;+;+;+;+;+;+;+;+;+;+;+;+;+;+;+	7441	0.187651	4.26709	4.01447	0.0703705	0.153274	ENSMUSG00000068036
Aff1	chr5;chr5;chr5;chr5;chr5;chr5;chr5;chr5;chr5;chr5;chr5;chr5;chr5;chr5;chr5;chr5;chr5;chr5;chr5;chr5;chr5;chr5;chr5;chr5;chr5;chr5;chr5;chr5;chr5;chr5;chr5;chr5;chr5;chr5;chr5;chr5;chr5;chr5;chr5;chr5	103902028;103902439;103930990;103930990;103931522;103931522;103958929;103958929;103962848;103962848;103964079;103964079;103966801;103966801;103973846;103973846;103974009;103974009;103976214;103976214;103981336;103981336;103988922;103988922;103990093;103990093;103990854;103990854;103991074;103991074;103994100;103994100;103994902;103994902;103995580;103995580;103997216;103997216;103998568;103998568	103902211;103902611;103931110;103931110;103932379;103932379;103958973;103958973;103962934;103962934;103964115;103964115;103966852;103966852;103973900;103973900;103974046;103974046;103976376;103976376;103982325;103982325;103989019;103989019;103990333;103990333;103990954;103990954;103991134;103991134;103994233;103994233;103994973;103994973;103995717;103995717;103997442;103997442;104003188;104003188	+;+;+;+;+;+;+;+;+;+;+;+;+;+;+;+;+;+;+;+;+;+;+;+;+;+;+;+;+;+;+;+;+;+;+;+;+;+;+;+	8496	-0.373621	6.15084	39.5229	5.95E-05	0.000837318	ENSMUSG00000029313
Aff3	chr1;chr1;chr1;chr1;chr1;chr1;chr1;chr1;chr1;chr1;chr1;chr1;chr1;chr1;chr1;chr1;chr1;chr1;chr1;chr1;chr1;chr1	38215072;38220341;38220696;38224406;38226017;38230252;38232647;38242892;38243971;38246987;38248634;38257344;38291722;38308791;38359193;38368953;38380802;38445577;38573987;38574492;38575907;38666170	38218651;38220564;38220745;38224499;38226088;38230388;38232710;38243019;38244172;38247111;38249728;38257536;38291762;38308842;38359244;38368989;38380882;38445624;38574372;38574804;38576027;38666325	-;-;-;-;-;-;-;-;-;-;-;-;-;-;-;-;-;-;-;-;-;-	7251	-0.0406771	6.40999	0.354331	0.563719	0.691845	ENSMUSG00000037138
Aff4	chr11;chr11;chr11;chr11;chr11;chr11;chr11;chr11;chr11;chr11;chr11;chr11;chr11;chr11;chr11;chr11;chr11;chr11;chr11;chr11;chr11;chr11;chr11;chr11;chr11;chr11;chr11;chr11;chr11;chr11;chr11;chr11;chr11;chr11;chr11;chr11;chr11;chr11;chr11;chr11;chr11	53241594;53241594;53259487;53259487;53263105;53263105;53266416;53266416;53271413;53280582;53280582;53283598;53283598;53287366;53287366;53288659;53288659;53289064;53289064;53290416;53290416;53293305;53293305;53295183;53295183;53297408;53297408;53298707;53298707;53298884;53298884;53299226;53299226;53300095;53300095;53301743;53301743;53302663;53302663;53306215;53306215	53241956;53241956;53259613;53259613;53263884;53263884;53266460;53266460;53271499;53280618;53280618;53283643;53283643;53287420;53287420;53288696;53288696;53289226;53289226;53291333;53291333;53293393;53293393;53295429;53295429;53297502;53297502;53298770;53298770;53299020;53299020;53299297;53299297;53300188;53300188;53301786;53301786;53302883;53302883;53312657;53312657	+;+;+;+;+;+;+;+;+;+;+;+;+;+;+;+;+;+;+;+;+;+;+;+;+;+;+;+;+;+;+;+;+;+;+;+;+;+;+;+;+	10165	-0.0490607	6.55848	0.565547	0.467823	0.608657	ENSMUSG00000049470
Afg1l	chr10;chr10;chr10;chr10;chr10;chr10;chr10;chr10;chr10;chr10;chr10;chr10;chr10;chr10;chr10;chr10;chr10;chr10;chr10;chr10;chr10;chr10;chr10;chr10;chr10	42188581;42188581;42192346;42192346;42194588;42194588;42215821;42215821;42216178;42216178;42236161;42236161;42276337;42276337;42291545;42291545;42301174;42301174;42302482;42302482;42314350;42330303;42330303;42354259;42354259	42189612;42189612;42192459;42192459;42194728;42194728;42215921;42215921;42216248;42216248;42236243;42236243;42276395;42276395;42291644;42291644;42301304;42301304;42302583;42302583;42314401;42330526;42330526;42354561;42354561	-;-;-;-;-;-;-;-;-;-;-;-;-;-;-;-;-;-;-;-;-;-;-;-;-	2513	0.577596	2.36808	10.3874	0.00811782	0.0306277	ENSMUSG00000038302
Afg3l1	chr8;chr8;chr8;chr8;chr8;chr8;chr8;chr8;chr8;chr8;chr8;chr8;chr8;chr8;chr8;chr8;chr8;chr8;chr8;chr8;chr8;chr8;chr8;chr8;chr8;chr8;chr8;chr8;chr8;chr8;chr8;chr8;chr8	124204601;124204601;124207088;124207088;124207810;124207810;124211342;124211342;124212628;124212628;124214098;124214098;124214940;124214940;124216494;124216494;124219280;124219280;124219614;124219614;124220567;124220567;124221545;124221545;124225327;124225327;124226731;124227972;124227972;124228254;124228254;124228587;124228587	124204786;124204786;124207175;124207175;124207884;124207884;124211427;124211427;124212777;124212777;124214166;124214166;124215064;124215064;124216764;124216764;124219417;124219417;124219767;124219767;124220674;124220674;124221670;124221670;124225437;124225437;124226846;124228172;124228172;124228448;124228448;124230655;124230655	+;+;+;+;+;+;+;+;+;+;+;+;+;+;+;+;+;+;+;+;+;+;+;+;+;+;+;+;+;+;+;+;+	4268	-0.0492036	6.69089	1.07878	0.321265	0.465498	ENSMUSG00000031967
[truncated: 10,838 more rows]

## Sheet: 0.001 vs Naive
Gene Name	Chromosome	Start	End	Strand	Length	logFC	logCPM	F	PValue	FDR	ENSEMBL
[truncated: 11,287 more rows]

[truncated: 1 more sheets: 0.625 vs Naive]
