# Supplementary material for: Iron deficiency causes aspartate-sensitive dysfunction in CD8+ T cells
Source: Nat Commun. 2025 Jun 20;16:5355. doi: 10.1038/s41467-025-60204-7 (PMC12181297; doi:10.1038/s41467-025-60204-7)
Supplement: Supplementary file 5 — Supplementary Data 3 [file 41467_2025_60204_MOESM5_ESM.xlsx]

## Sheet: RPKM values
	RPKM values
	0.625 mg/mL holotransferrin						0.001 mg/mL holotransferrin
	Control (0 mM aspartate)			40 mM aspartate			Control (0 mM aspartate)			40 mM aspartate
Gene Name	Mouse 1	Mouse 2	Mouse 3	Mouse 1	Mouse 2	Mouse 3	Mouse 1	Mouse 2	Mouse 3	Mouse 1	Mouse 2	Mouse 3
Mrpl15	24.4708	22.9889	23.9033	22.9267	21.8893	21.2155	18.5738	17.6915	15.1851	16.7927	16.221	16.4696
Lypla1	45.0122	49.1465	47.5771	43.7089	85.5496	39.2786	47.8289	68.3675	57.191	44.3259	43.7274	44.162
Tcea1	103.043	113.475	114.06	72.3977	163.975	73.7085	78.1803	105.165	81.0421	60.26	57.7245	63.6838
Atp6v1h	32.752	36.8492	38.1598	30.4324	59.1012	29.6817	30.7426	44.1367	34.6361	28.0935	27.5576	29.0503
Rb1cc1	5.37134	4.94991	5.09688	5.51512	10.3954	5.42494	5.33717	7.11705	6.20932	6.09388	5.0505	5.53638
Pcmtd1	3.59595	4.02504	4.06982	3.99881	5.57643	3.70258	3.37177	3.57592	3.34777	3.49691	3.07197	3.04786
Rrs1	82.956	79.0301	79.4162	70.7896	42.6051	71.8553	68.4764	52.0415	59.194	56.9522	63.6079	58.1481
Mybl1	0.975859	1.10316	1.14029	1.34544	2.15023	1.2678	2.2302	3.92308	3.00396	2.74713	2.48335	2.74669
Vcpip1	8.09427	7.92328	8.00025	7.96684	12.2387	8.45141	7.97223	9.35949	9.6492	8.11876	7.42786	8.31703
Sgk3	1.89409	1.69453	1.50689	2.276	4.22183	1.77525	1.76855	1.93739	1.57183	1.8502	1.32649	1.61511
Snhg6	119.537	113.476	121.631	104.21	130.261	101.679	237.618	285.843	281.38	207.309	207.158	232.896
Cops5	72.8682	81.0107	79.8101	75.8102	108.72	78.9697	74.6809	93.9062	77.7101	74.2809	75.6065	73.7567
Cspp1	3.98067	3.93372	3.64971	3.69561	4.39682	3.66937	3.95295	4.07039	3.91556	4.16247	3.68728	4.33631
Arfgef1	29.4216	28.2255	29.8473	24.5084	40.3802	26.6413	31.9964	40.3992	41.2111	30.8099	29.6167	30.1843
Ncoa2	11.7826	11.2658	11.5519	8.19309	10.4618	9.83358	11.5982	11.7866	14.111	11.0484	11.54	11.9595
Tram1	56.3724	61.7288	60.7849	56.12	112.344	57.9346	50.922	63.0703	54.4631	53.4018	51.6576	49.4262
Lactb2	30.0653	30.8963	30.7418	22.4856	50.5116	26.5461	26.0853	31.3697	25.8614	19.8849	22.2097	22.8115
Terf1	7.19107	6.55916	6.62724	6.72639	9.80078	6.79096	7.32296	7.98719	6.56781	7.20779	6.72145	7.40147
Rpl7	2020.7	2291.98	2222.17	2269.48	2370.52	2269.16	1689.28	1899.05	1663.06	1715.69	1670.13	1623.39
Rdh10	3.43903	2.76637	3.49457	4.33168	4.3926	3.42346	3.64965	3.85891	4.10277	4.06492	4.37966	4.42883
Stau2	0.397937	0.313453	0.249208	0.238372	0.539754	0.337108	0.567194	0.68994	0.545482	0.33714	0.470692	0.387957
Ube2w	5.48382	6.00529	5.68854	3.98136	9.9093	4.47354	5.67583	7.46669	5.68099	4.93333	4.30931	5.27295
Eloc	33.6674	36.093	31.6931	33.6127	57.6907	34.8194	28.0361	39.258	29.2256	28.7767	28.4965	29.5305
Tmem70	38.801	43.58	40.8543	42.0655	89.7974	43.8867	45.6687	59.7545	50.1991	43.0601	43.6306	49.2399
Il17a	4.62599	3.57904	2.36279	4.28054	13.3787	5.99951	2.84153	2.84838	1.89134	5.50746	5.87653	4.44546
Il17f	3.19199	3.27875	2.25544	4.58631	14.5451	5.50978	4.37461	5.01625	3.89242	5.83101	8.03904	6.78816
Mcm3	192.524	191.83	188.23	199.202	156.56	190.86	180.493	163.113	175.965	167.854	172.925	161.719
Paqr8	0.241003	0.259443	0.323153	0.437757	0.409174	0.405156	0.458914	0.486458	0.577165	0.742017	0.559485	0.672513
Tram2	1.28857	1.02993	1.2239	0.892485	0.490035	1.3159	1.58901	1.21359	1.40215	1.33982	1.31788	1.43403
Tmem14a	0.646718	0.64501	0.48432	0.322628	0.63863	0.369242	0.71128	0.780391	0.983606	0.548846	0.69565	0.731615
Kcnq5	4.36365	4.31032	4.00532	2.30149	3.79007	3.52366	4.33888	4.81225	5.984	3.73709	4.80444	4.04343
Ogfrl1	2.59383	2.54611	3.27628	2.63522	1.98488	2.20948	2.13973	1.91968	2.46726	1.81888	1.70635	1.4097
Smap1	9.98888	10.2818	10.8566	9.09602	12.0506	10.6421	10.1307	10.962	11.2574	9.92336	10.1201	10.3088
Sdhaf4	5.37066	3.91938	4.93295	6.30858	5.78687	5.11062	5.11767	6.43765	6.05274	6.56667	5.8033	5.68053
Lmbrd1	4.08654	4.252	4.88323	4.79891	9.98623	5.1501	5.19127	7.37332	6.24402	6.56704	6.00273	6.45605
Phf3	15.1224	13.7093	13.4678	13.6114	17.0385	14.8667	13.4129	14.3471	15.9331	14.3111	13.8772	13.5431
Ptp4a1	8.78512	9.98447	8.81084	8.92415	18.8887	8.24565	10.6639	14.9491	13.5753	10.0983	9.19334	9.76284
Prim2	28.409	29.0742	29.641	33.3249	36.1602	29.9367	30.1364	35.011	30.147	33.7025	30.3993	32.5469
Rab23	1.96993	2.2565	1.94989	1.81205	2.31756	2.1633	2.11603	2.04637	2.3495	2.36735	2.47441	2.15511
Bag2	15.2278	14.1062	14.3378	15.739	24.081	14.8303	11.0709	14.9552	12.1467	12.4936	11.971	11.7629
Zfp451	6.33976	6.12313	5.97646	5.66012	6.65327	5.96762	5.6445	6.69254	5.90454	5.58776	5.63905	5.84323
Dst	0.236924	0.218427	0.169049	0.136101	0.14237	0.137192	0.179392	0.160687	0.227211	0.165605	0.196086	0.21366
Ccdc115	31.5152	28.2925	28.1024	29.743	23.8236	27.9778	28.0707	25.6452	25.2298	26.3059	24.2068	29.4108
Imp4	70.006	76.801	70.7474	66.0208	79.7652	69.3613	70.8828	66.4062	62.7947	61.0171	63.9435	64.1142
Ptpn18	24.4026	19.2573	22.3196	22.2848	11.2009	20.4153	18.1719	12.0402	14.4499	15.4132	15.7469	17.0286
Arhgef4	0.826894	0.902744	0.989884	0.877774	0.632926	0.910505	0.706541	0.664421	0.576788	0.653643	0.697784	0.821247
Fam168b	40.0625	39.4127	38.3205	39.4455	37.7582	39.9544	36.2117	34.4971	38.4406	36.881	39.036	37.4578
Plekhb2	10.7603	11.6583	11.513	11.7148	15.3089	12.8451	13.8464	14.8346	14.7805	14.4014	14.9388	15.3578
Hs6st1	9.20937	8.01683	7.74633	8.31676	4.92684	8.15986	8.87383	7.03577	8.39859	8.67067	8.15092	8.70852
Uggt1	21.405	19.9596	19.9329	19.1204	20.5851	20.7208	19.0522	19.9548	22.2348	20.1985	19.597	18.9713
Neurl3	5.5023	5.53436	5.99998	7.2366	7.73534	6.35709	6.21336	7.12446	6.6047	6.8829	7.96152	8.15705
Arid5a	26.4145	23.7808	23.7766	28.8094	15.0831	25.9439	15.4513	10.4812	11.0175	17.2975	15.7285	14.833
Kansl3	14.565	15.1375	15.2366	14.1299	11.5848	15.2306	14.2183	12.2957	13.7849	14.0869	14.0141	14.2775
Fer1l5	0.183754	0.113129	0.139796	0.211544	0.141486	0.197523	0.212264	0.137371	0.179416	0.241775	0.243194	0.202743
Lman2l	6.58784	6.45991	4.70226	5.75401	5.03674	5.59115	8.79958	8.53827	8.70427	8.47891	7.94374	7.87709
Cnnm4	3.71517	3.92587	4.027	3.377	2.64611	4.3004	3.08007	2.71934	3.12665	3.42094	3.27484	3.74987
Cnnm3	5.83468	5.39576	6.09496	5.80776	5.99058	5.50765	7.12917	7.41626	7.50111	6.65837	7.87579	6.7563
Ankrd23	1.49621	1.47384	1.48609	2.20452	1.56487	1.74895	1.8921	0.915909	1.28965	2.19469	2.50557	2.80712
Ankrd39	5.02209	4.98959	5.13422	4.56314	4.35271	5.17097	4.68051	4.55387	3.69794	5.07225	4.6389	4.77331
Sema4c	4.07476	3.21465	3.10563	3.53486	1.95203	3.39964	8.09348	5.61411	6.033	8.23226	9.61245	9.51489
Cox5b	181.09	124.377	149.624	174.655	47.1657	141.333	119.503	63.0665	78.7814	112.131	99.6065	113.838
Actr1b	37.5511	38.4589	39.5947	45.1674	33.5273	45.2232	41.2179	31.6288	36.8948	42.8733	44.6892	45.8832
Zap70	71.3004	72.4153	72.3674	85.3307	65.9287	87.3807	95.8635	93.9934	101.464	97.7918	109.467	110.847
Tmem131	19.5412	17.6806	17.4614	17.7755	20.4476	22.0613	20.9835	20.5715	26.0363	26.2267	28.4721	25.1304
Inpp4a	1.70375	2.09849	1.67986	1.72193	2.26077	1.94194	2.27839	2.64536	2.71194	2.66789	3.16991	3.80539
Coa5	39.5872	43.2685	41.9736	35.7857	55.8041	38.2768	40.3829	47.8785	49.1155	38.0466	40.4706	38.5221
Unc50	25.1909	25.5577	23.7296	24.7038	28.9067	24.4112	23.9991	24.3172	21.293	26.0045	22.9005	24.8427
Mgat4a	3.03449	3.27055	3.30529	3.30383	3.983	3.28219	3.38038	3.79631	3.6077	3.57674	3.0492	3.00572
Lipt1	2.87254	2.58203	2.70604	2.84829	3.79752	2.33903	2.8862	2.33482	2.60822	2.4656	2.43226	2.63896
Mitd1	14.0846	11.974	12.9758	12.4223	15.9343	11.675	14.5452	18.1344	15.2585	12.9662	11.2917	11.6882
Mrpl30	111.535	117.311	114.687	118.349	120.436	118.277	106.899	118.815	109.689	106.278	98.8354	102.17
Txndc9	15.0974	16.7617	15.7579	15.3818	19.815	15.4261	15.3191	18.6562	15.3378	15.8707	15.6034	15.4018
Eif5b	38.942	34.5956	32.292	33.8746	32.2506	33.5438	35.2406	35.8259	38.7853	32.4444	34.1261	32.5287
Rev1	4.43968	4.19414	3.85214	5.02272	6.9534	5.00958	5.03944	5.96044	5.42565	5.69859	5.22988	5.54051
Aff3	16.9538	13.6974	14.995	18.1838	16.0009	18.0879	12.4672	10.2574	12.5632	15.6958	13.9477	13.5223
Chst10	3.43855	3.61978	3.98574	3.47026	3.6024	3.54258	3.82226	4.44926	3.81202	2.85885	3.35664	3.25693
Pdcl3	24.6255	29.565	26.1792	25.8146	24.8743	26.5847	28.2055	29.7876	29.0652	26.1692	25.5091	23.8895
Npas2	0.696743	0.784247	0.438298	1.17109	1.15154	1.01937	0.456348	0.513626	0.435987	0.977708	1.04797	0.941908
Rpl31	481.682	440.821	445.257	487.675	354.636	433.04	319.424	287.126	270.073	310.873	295.739	295.617
Tbc1d8	0.0860599	0.0507385	0.0495276	0.0341639	0.0416435	0.0762452	0.292284	0.406277	0.389447	0.253019	0.17205	0.339072
Cnot11	23.4497	25.0917	24.1424	25.8365	29.759	24.5835	23.4079	22.8717	20.8992	21.9521	21.9703	22.358
Rnf149	13.885	15.2259	13.7654	13.4059	17.7082	13.0816	12.3954	12.6087	11.7187	11.6047	13.6162	11.8452
Map4k4	32.7119	30.2986	30.1638	30.22	24.2898	32.1904	34.0841	30.5444	37.0393	35.7868	35.7567	37.1247
Il1r1	0.0578428	0.0782936	0.0816851	0.113204	0.180377	0.132101	0.276308	0.40737	0.22622	0.335632	0.341679	0.444965
Il1rl2	1.62435	1.98302	1.9889	1.23981	1.98599	1.52698	2.36103	2.31727	2.57779	2.19892	2.17216	2.49329
Il18r1	0.676165	0.946041	0.676467	1.34998	2.00408	1.2825	0.488978	0.336795	0.362651	0.706927	0.739654	0.651223
Il18rap	1.52202	2.23647	1.87368	1.70077	3.69205	2.2065	1.30839	1.24684	0.95261	0.99464	1.01655	1.26694
Mrps9	41.3357	44.8293	42.633	46.7957	48.5781	42.2883	42.7037	48.5783	43.042	45.1089	41.7931	44.6144
Tgfbrap1	6.71442	6.82766	6.75678	5.87437	4.8991	6.05495	6.51538	5.52385	6.44847	6.09072	6.29759	5.5968
AI597479	10.2738	10.683	9.89626	9.62598	14.2259	10.0048	13.662	16.5908	14.1494	11.6024	12.3029	11.5748
Fhl2	3.15204	3.9714	3.55613	5.11824	4.77928	4.92055	9.22804	8.21866	9.3503	11.095	13.3646	13.615
Nck2	6.96349	6.6393	6.50779	6.89297	4.92555	6.61384	6.73962	6.12034	6.73604	6.97837	5.95839	6.56567
Uxs1	7.75422	6.99818	7.80066	7.07075	11.7598	7.70977	6.93151	8.37205	6.90006	7.07862	8.26673	8.12699
Tpp2	37.6387	38.2359	37.7561	36.1552	63.0183	38.8766	34.0872	41.5259	39.4349	34.0431	37.0029	34.9066
Tex30	45.294	46.5335	43.3005	41.7838	98.3768	44.1333	37.7328	47.6766	35.3825	35.9619	38.9073	39.9253
Poglut2	17.3001	19.4176	18.6143	16.6633	21.4056	17.011	22.3961	25.1658	20.2797	22.4231	21.769	20.6983
Bivm	5.46376	5.15846	5.55886	6.01383	7.25019	5.70391	6.4193	6.872	6.24475	5.9594	6.28875	6.33053
Ercc5	4.8915	5.15332	5.28208	5.48496	5.76967	5.06933	11.3916	13.6862	14.2243	13.2146	12.1475	13.3801
Wdr75	54.3622	59.5208	57.2102	48.4538	87.9168	49.7742	53.7067	69.3886	57.7812	46.3475	48.2057	45.8177
Slc39a10	22.0621	20.3506	20.0882	26.7013	53.5297	33.8707	15.3954	17.5587	15.7985	21.837	23.5385	20.3225
Nabp1	73.41	67.0392	69.463	74.3935	120.173	65.9885	114.532	123.175	110.481	124.037	97.0907	106.846
Gm17767	1.89206	1.36907	1.7423	3.04493	2.57941	1.92299	1.17081	0.482491	0.766232	1.87689	0.68268	1.25513
Stat4	1.94097	1.84366	1.90448	3.02193	3.55238	2.7573	3.56397	4.61741	3.69109	4.81583	4.69636	3.97853
Stat1	119.424	122.527	127.718	146.477	150.825	132.819	139.353	150.702	152.521	154.336	129.733	139.761
Gls	40.8111	41.3432	42.5357	42.832	86.9624	43.7193	39.8088	49.3198	41.4696	39.8037	38.0518	40.0144
Nab1	20.037	20.1361	19.2055	19.3408	29.9654	20.1153	16.5946	17.3759	16.3992	16.8373	14.9524	15.7159
Nemp2	4.08884	4.38919	4.61034	4.63313	6.28835	4.13378	5.04561	5.55197	4.87734	5.41605	5.20492	4.69355
Mfsd6	5.68978	5.9128	5.52869	4.553	5.25808	5.56081	5.79862	6.63525	7.84236	6.67087	8.55977	7.2206
Inpp1	10.6054	12.3154	12.4351	10.4139	8.06321	11.1191	10.7851	9.75752	10.4299	10.2161	10.8739	12.0998
Hibch	11.7098	13.4782	11.8495	10.2337	17.5908	10.2569	8.59138	10.492	8.04927	7.63688	8.07727	7.83345
1700019D03Rik	0.740953	1.32084	1.18145	0.319393	0.66469	0.328392	0.339898	0.712612	0.740996	0.280455	0.532948	0.459299
Pms1	7.22393	7.29965	7.37051	6.22641	12.049	5.95609	7.03544	8.47726	7.41831	6.32579	6.48814	6.49479
Ormdl1	16.1396	17.7919	17.2466	17.0185	36.1607	16.6755	18.7243	25.5867	20.5536	20.2145	18.5179	19.9003
Osgepl1	5.37752	5.91424	5.57866	5.30394	8.78112	4.82534	7.65368	10.4166	9.63968	8.62641	8.05051	9.40015
Asnsd1	31.7655	39.8304	37.068	27.5491	44.6475	31.0758	28.6201	39.7672	34.8059	25.2728	27.1553	25.9785
Dnah7a	0.0355979	0.0879144	0.0822618	0.00546422	0.00740058	0.0101623	0.169462	0.282728	0.433133	0.0407493	0.109033	0.178535
Stk17b	36.7957	41.0209	38.7297	46.585	80.3263	45.2482	38.1311	49.9582	41.0597	41.2372	41.2371	37.4399
Gtf3c3	9.09356	9.9863	9.70447	8.94515	17.5196	9.49823	9.37492	12.8399	11.8535	10.1784	9.52275	10.0453
Pgap1	0.390924	0.588368	0.452392	0.367644	1.08814	0.518699	1.07103	1.41699	1.69158	1.1785	1.59909	1.45597
Ankrd44	19.7867	19.6496	19.5138	20.8515	25.275	21.7433	19.6098	22.1508	25.5361	22.3891	20.4044	21.0588
Sf3b1	73.2683	76.0708	74.2143	73.2092	123.552	76.3223	66.8538	81.3586	71.6927	68.5943	68.0111	65.5057
Coq10b	12.2848	16.9407	14.5308	12.0049	29.3868	14.0807	18.6294	30.6509	24.793	18.4679	19.9644	18.6884
Hspd1	559.188	593.477	569.554	481.026	443.265	487.137	506.594	526.48	531.629	429.267	468.619	403.054
Hspe1	476.088	446.267	457.705	439.45	442.983	385.529	375.74	355.929	317.728	311.469	315.639	318.059
Mob4	11.4805	12.9435	10.9946	11.9295	33.3344	12.0843	11.14	16.9986	13.117	11.5387	12.3556	12.7195
Rftn2	0.221105	0.315031	0.174298	0.205422	0.0846749	0.188252	0.492852	0.541273	0.549517	0.326138	0.37765	0.618745
Mars2	16.5577	17.6882	18.7142	16.8864	18.7265	18.1096	15.6661	14.4601	13.8721	14.5574	15.2438	16.142
Boll	0.24999	0.251425	0.207667	0.143899	0.34966	0.241384	0.296913	0.372641	0.361045	0.252499	0.273463	0.345192
Plcl1	0.306567	0.373492	0.290902	0.409196	0.277101	0.342458	0.783306	0.637513	0.725943	0.657664	0.687714	0.633308
4930558J18Rik	1.52574	0.899881	1.46679	0.678086	1.52694	0.931893	1.11831	1.44797	1.19033	1.27733	1.42059	1.3166
1700066M21Rik	3.71433	4.62979	3.63699	3.96388	7.83763	3.90545	3.00012	4.52616	3.30388	3.73896	3.66578	3.58835
Tyw5	7.28096	7.77682	7.11128	6.54015	12.9788	6.67788	6.97171	9.45132	6.78552	7.67464	5.99284	7.15992
Maip1	7.73185	9.34544	9.28767	8.24013	11.57	7.40558	9.53901	10.7531	9.60163	8.67705	8.9223	9.73956
Kctd18	4.24123	4.34239	4.93191	3.87669	3.19016	3.82546	4.46067	4.53104	5.03358	4.1012	4.58701	4.05057
Sgo2a	7.7703	8.35888	7.2487	7.92092	12.9413	8.06696	6.3635	7.09645	6.36058	7.04914	7.14697	6.92278
Bzw1	162.532	177.857	171.276	156.927	280.945	164.111	153.7	199.564	164.73	153.563	156.839	153.059
Clk1	22.3427	24.161	22.4422	24.8423	41.3366	26.3451	37.5698	53.1189	42.6557	40.0107	36.893	39.258
Ppil3	11.0048	12.322	11.8352	13.1896	15.8993	11.3393	13.5249	17.4816	14.9679	14.1637	12.4353	13.6315
Nif3l1	18.3979	17.9029	18.4059	17.088	19.8548	16.9799	14.359	14.4899	12.9735	13.6739	12.7975	12.4076
Orc2	34.3867	37.4404	35.7778	29.7482	53.7753	31.4552	40.0064	51.9416	44.1227	33.6841	34.0906	33.789
Fam126b	1.75919	1.75943	1.6797	1.69053	4.22009	1.93048	1.61683	2.92	2.15069	1.98069	1.99763	2.05665
Ndufb3	38.6376	32.6432	37.7135	39.9883	19.7685	34.5036	33.0448	18.5303	22.7466	33.0624	30.5628	30.6188
Gm20257	1.92914	1.52949	1.11849	1.68359	2.30446	1.0215	1.10326	1.41312	0.797744	1.3633	1.6678	0.897597
Cflar	12.5176	12.7102	13.3151	6.45069	9.79372	8.25156	18.8026	21.8149	25.2395	12.9743	14.3818	14.7834
Casp8	34.5047	38.3831	35.7934	38.5178	50.9979	38.9338	30.8066	33.0111	30.2898	30.9295	31.7098	31.3242
Trak2	13.8408	12.8444	12.8706	11.3454	14.0014	12.9741	13.8712	13.1696	15.1037	13.9582	14.4767	13.8969
Stradb	3.79127	4.49857	4.40109	4.74727	6.06489	4.86688	4.65551	5.46072	5.3704	4.24904	4.58487	4.49785
Tmem237	8.83264	8.94051	9.29046	8.86502	10.4326	8.62565	12.3741	14.2939	12.7684	10.8875	10.8334	11.5739
Als2	4.90511	4.94769	4.84935	3.68508	3.61715	4.12806	5.20278	4.93423	6.33508	5.10887	5.04591	5.06355
Fzd7	1.02046	0.41418	0.59478	1.13644	0.495742	0.63968	0.703847	0.342806	0.573706	0.989672	0.556479	0.472728
Sumo1	109.412	121.72	111.291	123.766	243.382	127.397	112.307	154.159	126.974	123.092	115.123	113.701
Nop58	221.775	239.891	227.705	186.672	322.167	194.872	200.684	248.589	211.945	177.126	180.445	171.055
Bmpr2	0.572653	0.501525	0.413116	0.44001	1.09972	0.614916	0.724427	0.918091	1.18944	1.02496	0.969804	1.01334
Fam117b	11.649	11.6524	12.1208	12.2839	13.0141	13.1946	13.088	13.9284	15.7499	13.7603	14.7318	13.5116
Wdr12	36.3099	39.1725	36.4481	35.5148	61.9813	35.186	31.5014	38.1568	31.3544	30.8461	29.8059	29.3167
Carf	0.87286	1.02503	0.775046	0.654469	1.98458	0.714505	0.867132	1.39076	0.977218	0.917454	1.03461	0.848007
Nbeal1	0.883962	0.788238	0.773544	0.646589	1.3689	0.825712	0.84339	1.26813	1.28146	1.03823	0.986695	1.03402
Cyp20a1	16.118	17.7086	16.3392	14.6594	25.95	15.9823	15.0767	15.8236	13.9405	13.9503	13.9292	13.1143
Abi2	7.92935	7.80734	8.04556	6.71804	14.2182	8.10327	6.79906	8.09896	8.25779	7.62614	8.14859	8.1761
Raph1	5.30599	5.38437	5.02997	3.56725	7.21469	5.71327	5.08126	5.88513	6.32717	5.87282	7.06742	6.53738
Cd28	67.8578	80.0499	74.9349	72.6373	146.27	84.5229	78.7186	116.854	104.764	100.867	105.128	101.264
Ctla4	84.8253	61.4169	62.0225	172.43	176.836	128.389	79.4803	66.0957	55.5726	158.318	112.106	113.278
Icos	56.8962	58.5198	56.4404	92.0127	139	88.8452	53.7376	65.761	56.3324	81.7737	73.9333	65.7119
Ino80d	5.57549	3.82935	3.99348	3.70129	4.91893	4.32022	4.27441	4.27904	5.34798	4.7007	4.43649	4.7196
Ndufs1	33.1884	35.1302	32.1458	35.8137	48.4895	34.6824	28.6308	37.4216	31.3475	33.2331	32.9196	33.3242
Eef1b2	545.466	550.863	555.784	550.766	611.19	527.051	365.415	404.498	350.557	355.308	341.93	348.279
Snora41	9.66499	15.0559	11.5808	11.8685	20.6957	15.451	11.2962	18.83	13.4397	17.244	10.8544	20.5555
Fastkd2	16.3521	19.2848	17.4815	15.5037	44.829	16.1548	18.7681	31.1553	22.3262	17.782	18.121	19.2183
Klf7	3.3596	3.41911	3.40286	3.81748	2.21097	3.78339	2.85773	2.71385	2.81555	3.00962	2.9472	3.75128
Creb1	10.6936	10.8383	11.2244	10.4874	15.8134	11.0356	9.2482	10.5555	10.696	9.69602	9.44857	9.44475
Mettl21a	2.77964	2.88781	2.89371	3.10772	2.87545	2.37165	3.14576	3.81157	2.69452	3.15445	2.75801	3.03871
2810408I11Rik	9.02717	8.75889	8.31169	6.53641	11.6869	7.37542	9.3336	11.3725	8.14724	7.1346	7.663	7.48587
Ccnyl1	4.23665	4.70993	4.46117	2.77398	4.91359	3.82307	4.91318	5.95066	5.76755	4.04422	5.57658	4.74776
Fzd5	2.20725	1.95655	2.43351	1.54695	1.47119	1.66547	2.85852	2.75589	3.61331	2.13991	2.31773	2.52083
Plekhm3	0.882695	0.739089	0.855915	0.536487	0.69478	0.650602	1.11563	1.02317	1.11303	1.04124	1.00651	1.09862
Idh1	4.1213	4.34019	4.53183	4.49018	5.67159	4.73168	2.9473	4.1515	3.44685	3.21114	3.07085	3.32444
Pikfyve	3.201	2.72448	2.85585	2.71797	4.24762	2.94957	2.87902	3.10286	2.94041	2.55572	2.51984	2.2829
Map2	0.0552138	0.178039	0.15296	0.0301094	0.0815585	0.0414793	0.128798	0.210399	0.18058	0.061942	0.117617	0.190674
Rpe	18.9348	22.1721	22.2292	18.9059	30.5484	19.7246	24.7516	30.7313	26.8958	23.5237	21.6951	20.9003
Kansl1l	0.24584	0.295786	0.347173	0.342769	0.638857	0.409389	0.328225	0.463859	0.358472	0.388159	0.307767	0.398628
Acadl	56.0873	60.7843	61.5065	65.9812	69.7817	60.8193	60.4765	66.0886	57.5875	69.1794	61.509	62.6806
Lancl1	4.03464	4.27886	4.39186	4.08114	3.51695	3.86724	4.49465	4.02206	3.97744	4.06263	3.68504	4.55321
Ikzf2	1.39531	1.02154	1.10097	1.73975	1.91055	1.43582	1.70605	1.89984	1.72432	2.4812	1.59224	1.91585
Bard1	9.63044	9.25425	9.0454	8.41289	11.7026	8.67579	7.62136	8.27923	7.76813	7.30526	7.32135	6.72186
Atic	139.997	142.66	140.178	156.047	143.708	153.338	126.033	132.658	128.176	131.275	138.72	124.198
Pecr	6.48146	6.57391	6.51887	4.83395	5.78568	4.86093	4.27987	5.22213	4.04177	3.45457	3.79203	3.894
Xrcc5	26.9618	30.2005	27.8945	22.4955	39.0264	22.9156	29.0321	40.0206	33.0453	23.4055	27.0444	24.2044
Smarcal1	4.61471	4.64392	4.59921	4.84578	3.7295	4.61207	6.01248	5.09277	5.16972	5.81133	6.004	5.43884
Rpl37a	766.135	788.029	763.877	850.386	891.209	779.13	624.137	600.734	550.74	642.22	663.04	637.285
Tns1	2.61698	2.78671	2.88054	2.55644	2.16764	3.42773	1.85798	1.68345	2.45043	1.92723	2.38637	2.75432
Arpc2	298.582	315.122	307.888	303.849	337.433	303.33	292.501	337.419	307.108	291.938	299.628	295.237
Aamp	35.1006	35.1801	35.4276	36.8721	20.2598	36.557	32.8062	26.8054	31.4585	29.779	32.6374	32.4945
Pnkd	3.82355	3.13588	3.17277	4.21022	2.0175	4.0264	3.83146	2.71656	3.2688	4.23216	4.05967	4.63142
Tmbim1	9.22024	10.5851	10.6873	10.5711	13.3339	11.3603	12.5907	14.4122	13.7739	13.5771	13.494	13.8837
Ctdsp1	27.8806	25.5461	27.3148	30.5452	16.9306	27.6588	23.5182	16.9803	19.4167	23.2756	24.0373	23.476
Usp37	9.92103	8.83431	8.74014	8.29099	11.4235	8.661	9.8806	10.8768	11.4844	9.54066	9.48868	9.10097
Cnot9	46.5839	49.3983	46.6796	51.5862	55.1774	50.7222	50.677	53.141	54.4204	50.5492	50.7823	50.1469
Zfp142	8.50625	7.39919	7.77722	7.24821	6.50014	8.68217	8.55277	7.23541	9.27853	8.98239	8.96095	8.41845
Bcs1l	7.68312	7.75996	8.57539	8.59818	5.67326	6.96487	7.17496	6.10068	6.24465	6.98467	6.5443	7.27054
Rnf25	13.9909	14.2106	13.7904	16.3335	12.926	16.8503	12.9556	12.8832	10.9358	15.2852	13.8829	15.8275
Ttll4	9.59617	10.0715	9.3634	10.2117	12.6123	11.1513	8.39391	7.74143	7.64708	9.54501	9.10213	9.32034
Wnt10a	1.57426	1.80922	1.91619	3.42808	2.87141	6.09461	1.87965	1.29033	1.85867	4.59018	4.39454	4.97314
Nhej1	3.73117	4.19386	2.98051	4.02103	3.57139	4.71922	5.15509	4.44781	3.36886	5.3757	5.55538	5.47555
Cnppd1	34.739	35.4206	36.0794	35.9288	35.4765	33.2013	32.9386	31.5567	32.3536	33.776	31.8946	30.1578
Retreg2	22.0878	20.8874	21.5171	26.9318	17.9196	24.4592	20.0397	17.844	19.7639	21.7483	21.7687	21.7985
Zfand2b	13.3064	15.8763	15.2408	12.3377	11.973	12.6728	11.1073	11.6432	10.3857	10.7393	9.16021	10.2975
Abcb6	11.6945	10.9741	11.3631	13.6781	10.733	11.4312	10.8911	9.52161	9.44396	11.5186	12.6983	10.8741
Atg9a	5.77584	5.29935	4.68393	8.44539	5.20771	6.78672	6.2929	4.82148	6.12603	8.96417	7.33434	6.91512
Ankzf1	5.25662	5.00668	4.44383	6.46385	3.71468	5.52684	4.68361	3.79614	3.65149	5.7951	4.55941	4.90425
Glb1l	0.49788	0.485045	0.360565	0.440906	0.378195	0.315849	0.452652	0.408929	0.321756	0.574463	0.563248	0.486215
Stk16	12.5017	13.2629	13.7266	15.662	12.7085	14.9325	11.3258	11.5016	9.88062	12.8988	11.9099	14.5455
Tuba4a	131.889	132.79	133.392	153.405	171.072	145.06	82.0637	83.3439	69.6093	79.5932	79.8376	73.8374
Dnajb2	5.0328	4.88412	5.69072	4.99839	3.1261	4.90592	6.42115	4.48859	5.37365	5.06605	5.60481	5.48775
Ptprn	0.490631	0.464169	0.418238	0.207859	0.171358	0.252113	0.417514	0.749203	0.480986	0.404373	0.738497	0.612762
Dnpep	26.1306	25.0125	26.6876	25.5943	24.8635	22.4302	20.6955	17.0809	17.1236	18.2719	16.494	18.4036
Gmppa	20.3506	19.4944	20.8224	19.3413	11.9648	16.8278	19.5254	17.3288	17.632	18.4066	16.1182	17.833
Chpf	20.7153	21.7355	21.9425	20.8219	13.7002	22.0253	20.9438	16.799	18.9269	19.5627	23.5762	19.1979
Tmem198	0.566482	0.560238	0.701588	0.813277	0.602695	0.504174	0.557941	0.500067	0.353318	0.710278	0.882121	0.701162
Obsl1	0.163455	0.154119	0.154298	0.107924	0.0824545	0.0823451	0.220178	0.164543	0.223533	0.159403	0.199838	0.242018
Stk11ip	8.18251	9.62925	8.95737	7.33671	6.95715	8.04742	8.22322	7.41314	8.56491	7.10956	8.44341	8.54717
Farsb	79.864	85.5244	83.4821	73.3889	109.429	71.148	63.0352	71.007	63.3335	54.7745	58.2147	51.4709
Utp14b	4.55403	4.81041	5.00123	3.24252	4.97331	4.25521	4.71594	6.08639	5.66822	4.03702	4.8856	4.11321
Acsl3	11.7343	12.7428	12.0072	13.5642	21.1013	14.2918	10.7223	13.5932	10.9032	10.8222	12.207	10.9434
Ap1s3	15.686	17.8549	15.8151	13.3776	29.6522	14.8012	18.6162	25.4746	21.9979	16.7943	20.3491	19.0626
Wdfy1	2.69986	2.83445	3.03383	2.72766	2.99586	3.06885	3.53539	3.76147	3.73175	3.85922	3.47374	3.88599
Mrpl44	42.5609	46.3766	46.3693	43.1467	44.1184	45.2051	38.7365	39.2404	37.6028	41.4751	37.899	41.8201
Serpine2	3.10371	3.33176	3.92999	7.83963	8.07656	7.2622	97.3885	119.045	136.713	124.668	110.07	111.323
Fam124b	0.549507	0.637948	0.600949	0.169868	0.420462	0.305025	0.861945	1.2592	1.1453	0.723017	1.0074	0.805833
Cul3	31.0079	33.097	30.0775	32.9007	49.7557	34.5323	31.3702	38.2435	35.9937	32.7454	33.7837	30.3424
Dock10	33.3621	32.9377	31.8543	25.1242	38.48	29.8706	32.3045	35.4651	36.3635	30.5309	31.367	30.2815
Rhbdd1	10.5852	12.0003	11.7632	6.62627	10.2737	8.28755	9.52086	9.79127	10.611	7.07292	7.22899	7.31816
Mff	33.5319	37.7332	34.1951	36.385	75.8742	35.3676	35.9344	46.4952	39.1659	35.6698	33.8979	37.3301
Gm17764	0.892435	1.27154	1.36927	1.75411	2.61328	0.932075	2.27248	3.23786	2.79977	2.06206	3.69062	3.12726
Agfg1	42.6844	47.0379	44.9639	40.781	73.814	42.8611	50.0899	61.9959	54.9552	46.9518	53.3368	50.6385
Trip12	34.899	31.2057	32.1782	30.9769	43.5241	33.6013	33.5926	38.7903	42.0469	35.5138	35.1957	33.9356
Fbxo36	0.857535	0.507169	0.727018	1.00585	1.76594	1.3164	0.733054	1.02236	1.22339	0.919678	0.920354	1.13484
A530040E14Rik	2.70125	2.79808	2.86002	1.30468	1.34342	1.09688	3.5015	3.42308	3.46751	2.25201	1.85954	1.71233
C130026I21Rik	0.517166	0.473694	0.569094	0.255163	0.322547	0.210911	0.516645	0.739149	0.590729	0.3762	0.40409	0.259097
Gm7592	0.91505	1.01154	0.951953	0.0605426	0.163994	0.112596	0.574938	0.768431	0.566743	0.0871851	0.132312	0.107087
Sp110	97.6166	103.476	105.345	85.821	87.7426	80.1235	94.7324	97.8313	93.8709	77.6591	75.3524	84.2157
Sp140	44.186	48.3486	49.9558	36.1375	41.5381	33.7761	50.7741	55.6591	50.2405	35.6513	29.887	34.3721
Sp100	59.0671	62.2691	66.7338	49.7234	68.3569	50.8296	62.1941	71.5639	68.6403	51.2317	42.7648	49.1511
A630001G21Rik	10.4551	10.9097	9.8495	7.95782	9.14766	8.88957	10.9124	11.7035	9.87095	9.86005	9.96398	11.0788
Cab39	71.3141	74.9382	71.2456	70.4559	98.0014	73.2546	66.9991	75.3738	72.5447	69.8904	71.3205	66.9903
Itm2c	12.1158	12.1371	13.864	15.9608	10.7243	15.2603	20.7341	17.9948	23.2981	24.0172	20.6749	24.4336
Gpr55	0.114211	0.20341	0.205276	0.532511	0.195886	0.407554	0.478079	0.87953	0.799048	0.892629	0.73087	0.826907
Psmd1	110.829	111.163	112.714	103.515	160.085	107.214	91.7454	106.597	92.6753	87.7557	89.8513	90.1441
Armc9	0.816841	0.504986	0.56877	0.876624	0.777124	0.810227	0.722709	0.557691	0.555899	0.567257	0.754207	0.74239
Ncl	424.423	403.141	392.327	327.34	313.294	325.609	319.244	317.926	327.751	255.211	289.149	253.453
Snora75	6.52776	6.08125	7.41343	6.79241	12.5269	6.80897	5.68749	7.10584	5.89146	8.17602	6.31676	9.23086
C130036L24Rik	1.36796	1.00337	1.15348	0.987776	0.593182	0.57769	1.09222	1.11883	0.794941	0.968116	1.0891	0.695936
Ptma	1607.75	1494.26	1450.26	1515.36	1250.88	1432.96	1295.9	1213.41	1248.97	1200.27	1204.79	1188.14
Pde6d	9.80358	10.9377	11.6461	9.39572	10.9977	11.1128	13.9429	13.4523	12.7761	13.2844	13.2347	15.4439
Cops7b	10.4397	12.2765	11.4596	11.8402	10.6638	11.5982	12.7143	12.206	12.768	14.1181	12.9683	15.1412
Dis3l2	9.04208	9.80794	9.31495	7.55475	8.01226	8.27216	8.97812	9.05567	10.6881	7.11837	8.61011	8.15105
Eif4e2	31.7252	30.4508	30.6877	31.6647	27.5315	30.0412	28.596	25.9952	26.9332	28.4198	28.3101	30.0798
Gigyf2	16.3495	14.5845	14.6583	13.6438	10.6231	13.9522	16.3203	14.0857	17.8079	16.6705	17.6433	16.29
Inpp5d	13.1028	13.3013	12.8782	11.7587	8.85678	12.5343	10.2574	8.98316	11.1391	10.4127	10.9183	10.7478
Atg16l1	11.677	12.3117	11.646	12.9158	13.4373	12.8829	11.2619	11.7969	9.8858	13.0631	12.4879	13.0545
Sag	0.669611	0.748757	0.718192	0.575722	0.330398	0.32666	0.417415	0.569052	0.574591	0.562085	0.547045	0.441084
Dgkd	33.9471	32.7869	33.4201	29.1122	29.8387	32.2511	33.6041	28.9222	34.1065	31.3686	33.0698	29.9411
Usp40	2.81322	3.38381	3.22481	2.80981	3.6603	2.96374	3.5694	3.84395	3.39724	3.41246	3.68865	3.49241
Hjurp	2.66252	2.48561	2.68935	2.18517	1.60622	2.54921	2.51871	1.7695	2.18202	2.36417	2.34436	2.61968
Glrp1	2.32157	2.3006	2.61746	0.591074	0.858543	0.488565	0.945409	0.959932	0.582022	0.281966	0.374422	0.202026
Arl4c	8.95525	6.28817	6.73124	10.6774	4.58565	6.0794	10.9936	8.24577	9.79017	11.1916	8.16944	7.77156
Sh3bp4	0.357223	0.575179	0.521991	0.307601	0.217359	0.306763	0.572093	0.581118	0.57549	0.357673	0.521019	0.354835
Cops8	46.2616	50.9408	48.8518	44.7532	51.4342	44.9878	52.031	58.9223	54.6058	48.7378	50.8819	45.8721
Lrrfip1	26.462	27.1481	26.3766	24.3494	24.0017	25.4698	25.83	25.9054	27.2592	23.8284	24.1226	23.0427
Rbm44	0.608795	0.786596	0.543706	0.535446	1.19686	0.388611	0.383605	1.25937	0.529102	0.671668	0.847958	0.586049
Ramp1	0.279481	0.315817	0.222704	0.571382	0.240423	0.742823	0.275267	0.253729	0.19683	0.490728	0.432229	0.648693
Ube2f	16.8668	17.7517	17.122	16.8079	19.1505	15.278	18.5779	19.2939	18.8464	16.0475	15.8187	16.2664
Scly	8.04304	6.99428	7.361	9.42656	5.91543	8.97525	8.07774	7.30464	7.25397	8.17272	7.19593	8.2405
Erfe	0.672487	0.722304	0.610983	0.643175	0.443614	0.561166	0.570638	0.42901	0.436095	0.649329	0.82051	0.567649
Ilkap	19.2085	18.9349	19.7475	21.4083	17.3998	19.487	17.2201	16.4334	16.0142	17.8299	15.9859	16.9374
Hes6	14.0326	11.2834	12.6586	21.6633	11.1502	18.489	12.6556	10.0833	9.57073	17.0473	15.4296	18.0234
Per2	1.65153	1.3365	1.4829	0.789818	0.980239	0.979262	1.75932	1.29393	1.40065	1.2142	1.50368	1.49015
Traf3ip1	3.89011	3.7761	3.99533	3.90846	2.42619	3.18312	4.26993	3.94887	4.17278	3.75918	4.41012	4.0619
Asb1	3.15604	3.68007	3.68846	2.55384	3.12605	3.23144	3.62811	3.15383	3.99765	3.31134	3.61765	3.77926
Hdac4	5.56949	5.01021	4.93911	3.99651	3.73931	4.26996	5.30491	4.57695	6.29662	4.84534	5.02262	4.50073
Ndufa10	95.1644	106.656	103.664	97.2021	88.0029	99.7143	112.01	112.098	113.703	110.381	111.425	103.965
Cops9	29.6973	22.2069	29.9484	25.9834	11.8155	25.4919	24.9327	16.3114	21.5735	22.7009	22.9416	22.2891
Gpc1	3.93107	2.90975	3.96901	3.65208	2.13331	3.52566	3.30733	2.18364	3.58135	2.77203	3.16112	3.53396
Dusp28	5.4595	6.76287	5.35389	7.97173	5.63437	6.32898	5.44452	5.6055	5.45784	4.97311	4.22001	4.99399
Rnpepl1	27.188	30.6745	31.7608	31.9949	24.5802	33.9924	27.7975	23.7234	27.4228	29.0974	29.8404	27.8625
Capn10	7.00005	8.84865	8.129	6.99238	5.09816	7.88208	6.91943	6.65627	6.85794	6.5931	6.99291	7.37501
Mterf4	9.10941	9.87471	9.19275	10.8148	10.7891	8.54853	10.5249	10.0603	9.23012	10.3982	8.65926	8.34824
Pask	5.53859	5.47168	5.7629	5.063	4.91002	5.108	5.95381	5.90169	5.85937	5.4639	5.33359	5.95673
Ppp1r7	25.5707	25.4766	25.1166	24.2734	29.7183	25.0239	24.9662	29.3078	26.9814	23.8209	25.0837	23.4393
Hdlbp	76.8821	77.8168	76.8286	70.7305	62.3053	75.5783	75.9476	71.2525	78.8696	73.3544	77.8492	69.5188
Septin2	71.9317	79.9232	76.6518	64.8848	111.611	66.0278	81.7266	106.42	87.7512	75.8496	73.1769	72.4707
Farp2	0.409461	0.307611	0.401421	0.368539	0.359844	0.302853	0.38129	0.343008	0.313805	0.396717	0.333894	0.307405
Stk25	14.0562	15.0731	15.6039	17.3567	15.9786	17.1124	15.6206	16.4771	15.1371	16.1099	15.7187	18.5391
Thap4	17.9902	21.9666	19.793	19.9592	15.1197	19.5643	23.5781	22.6421	26.089	23.175	25.701	24.5921
Atg4b	16.2413	16.5786	17.1944	17.3681	12.8769	18.2241	17.0205	16.7527	16.8343	17.7071	17.4844	18.4618
Dtymk	81.7469	81.2015	78.2182	90.5141	93.4197	86.6	79.956	80.862	70.3408	84.5349	84.9477	94.1004
Ing5	16.2113	16.953	15.3249	11.8473	13.8992	13.1408	13.9315	14.7339	13.3948	11.4377	12.6261	11.4349
D2hgdh	3.19814	2.85238	3.24732	3.95437	2.91421	3.04724	3.68582	3.98585	4.07539	4.55937	4.10725	4.13953
Pdcd1	37.8776	40.0466	43.5211	21.3	24.138	32.1188	70.0572	60.939	71.0568	56.2993	65.1507	76.5044
Fam174a	8.28654	8.46849	8.42018	9.16583	10.5389	8.45419	9.55704	8.87954	9.08786	9.21533	8.90584	9.53073
St8sia4	4.1272	3.69126	4.37649	6.17179	11.3865	5.6311	3.62033	3.99458	3.58694	4.03989	3.45409	3.36899
Macir	10.1744	12.4521	13.3715	8.26836	11.7161	11.0697	13.155	15.6778	15.3868	10.6956	11.2378	11.4966
Ppip5k2	19.8056	22.7898	21.092	17.8873	36.2227	21.9238	22.513	29.0568	31.8439	21.7067	27.3526	24.9677
Gin1	3.34637	4.36561	3.78594	4.44237	9.40809	4.00033	3.6873	5.01773	3.99894	4.48281	3.60338	4.42449
Pam	0.86594	1.07264	1.02095	0.691728	1.27853	0.958544	0.758892	0.688604	0.823237	0.698966	0.954979	1.0316
Pign	7.19179	7.42721	7.05087	3.88618	10.0442	5.41638	7.04526	8.65544	7.48662	6.16528	6.01253	6.25931
Relch	5.95029	6.04089	6.06905	5.9478	9.8153	6.1287	6.10201	6.62733	5.78006	6.28068	6.14067	6.08844
Zcchc2	12.9179	11.7148	12.422	9.69462	10.6077	9.60161	11.6746	10.435	11.8444	11.0386	10.5605	9.32618
Phlpp1	4.07705	3.49762	3.82532	4.75957	3.97263	4.41994	5.58751	5.18801	6.73839	6.22918	6.1744	5.57574
Bcl2	25.3749	20.8607	21.9763	27.5769	25.9181	27.3215	15.1406	13.0603	13.5994	19.7241	15.9465	16.6977
Kdsr	2.68789	2.82513	2.46388	4.00865	4.49258	3.49873	3.07354	3.33393	2.9311	3.44216	3.21591	3.31429
Vps4b	30.5168	34.3303	32.6758	30.6132	34.2934	31.0699	30.78	34.2199	34.0336	29.9767	31.7172	29.3875
Dsel	0.596324	0.576028	0.590395	0.500338	1.29225	0.717729	1.1448	1.49017	1.15072	1.05325	1.39308	1.32063
Tsn	48.4296	50.9619	48.018	50.8534	55.7489	51.0477	50.5773	54.1536	50.1657	50.3468	52.0256	49.3763
Nifk	73.3632	81.9177	80.7506	71.9428	77.1897	74.1861	77.4064	87.7697	84.6745	69.2035	72.7243	71.0171
Clasp1	15.4902	14.6604	14.538	13.1128	14.5417	15.5065	15.3343	14.1801	18.3283	16.4967	17.5908	16.2639
Ralb	5.80686	4.98421	5.53371	5.69115	4.70652	4.72849	6.61374	6.48236	5.93602	5.77828	5.45665	5.65758
Tmem185b	9.27229	9.89003	11.2697	6.77678	9.08199	8.16722	12.2544	12.355	13.0135	9.39583	9.39992	9.68621
Epb41l5	0.105276	0.238388	0.149635	0.0930625	0.149491	0.203935	0.168494	0.207877	0.192793	0.126892	0.230322	0.221178
Ptpn4	4.65697	4.00319	4.37376	3.00659	7.19361	4.44768	4.78181	5.76788	6.04549	4.18824	4.65758	4.64872
Tmem177	2.98288	3.1828	3.40522	2.57677	2.92657	2.83636	3.67998	3.20164	3.63015	3.43836	3.04607	3.30468
Dbi	66.2225	63.3852	64.4906	77.9256	38.1261	68.1869	67.1685	49.0424	56.059	75.2022	70.6017	73.4786
3110009E18Rik	2.17961	2.36247	2.19736	2.09361	2.91891	1.58419	1.61994	1.91869	1.25511	1.12426	1.19944	1.61861
Steap3	0.360531	0.338279	0.191915	0.374563	0.301636	0.351442	0.311791	0.347269	0.466184	0.437347	0.577145	0.507337
Insig2	6.39581	6.43582	6.34343	6.78404	10.2184	6.3841	7.4116	9.36716	7.62001	8.70665	7.80008	8.63006
Ccdc93	5.389	4.49946	4.72134	5.35864	5.61837	5.33521	4.71097	4.69063	4.37144	5.45259	5.00175	4.65063
Ddx18	110.675	119.182	115.876	96.031	128.184	96.9671	92.0807	109.987	91.1449	77.9544	86.2189	81.3788
Actr3	345.196	371.708	358.454	330.639	513.359	330.316	288.613	362.785	313.269	277.831	276.916	277.83
Slc35f5	0.6832	0.709208	0.789389	1.32586	1.30873	1.28167	1.2737	1.89508	1.82796	2.52534	2.21536	1.91014
Mgat5	2.18147	2.15232	2.05377	1.84709	2.01156	2.39057	6.37182	6.49062	8.32571	6.57759	6.82021	6.85159
Tmem163	0.538045	0.593501	0.527345	0.579455	1.05542	0.751474	0.170946	0.0913909	0.21118	0.486421	0.582236	0.582497
Ccnt2	10.6666	11.295	9.6719	10.6911	14.6736	11.4514	10.9711	12.6613	10.9702	12.43	11.9174	11.1152
Rab3gap1	15.456	16.7554	15.8758	16.5828	18.384	16.9177	19.69	20.486	20.6731	20.4648	20.5008	20.1899
Zranb3	1.88715	2.18563	1.99415	2.19796	1.73793	1.91392	3.00543	3.14524	3.086	3.21813	3.25043	2.85899
Rpl28	1048.06	1022.31	1093.53	1128.48	430.319	1089.59	687.335	479.888	520.391	669.073	665.831	654.856
R3hdm1	19.0746	16.7424	16.3356	16.2566	20.0289	17.4062	18.4985	19.6289	19.9133	18.6176	18.8619	17.431
Ubxn4	29.5107	28.599	28.0173	28.97	35.2664	26.3668	23.8462	24.877	21.858	23.2612	20.9261	19.6561
Mcm6	125.392	128.837	131.146	141.647	139.099	134.511	107.767	116.69	111.405	107.153	106.166	94.4245
Dars	92.1888	98.3309	94.1145	80.6541	160.627	81.8488	82.6987	116.307	86.8651	76.0755	75.0368	74.4559
Cxcr4	1.62959	0.983634	1.0718	1.9777	1.20159	1.23749	3.08353	2.77922	2.42789	2.86132	1.80894	1.5075
Cd55	1.00566	1.19541	1.13614	1.49515	2.70596	1.296	4.37516	7.88254	8.12085	5.19224	4.89066	5.96792
Pfkfb2	0.726013	0.659233	0.55389	0.697083	0.835083	0.781465	0.700414	0.752043	0.690454	0.852685	0.820221	1.01992
Yod1	3.57675	3.93054	3.54648	3.04008	6.53799	3.31304	3.40664	4.34777	3.2772	3.92011	4.02497	3.84397
Mapkapk2	79.6086	77.8296	79.1563	88.3131	73.3996	85.5238	69.9928	60.6804	70.5811	70.7303	73.957	70.7272
Dyrk3	5.69264	5.64757	6.09925	9.36111	8.43766	8.71738	9.44852	9.32558	8.75884	11.7762	9.53292	11.0513
Eif2d	39.0756	36.1501	38.0426	38.1112	36.5064	37.8129	58.5407	59.6758	64.9974	58.9683	62.3743	65.369
Rassf5	37.9358	39.3198	38.2197	40.2916	39.8339	39.224	35.9173	37.5077	37.2867	35.4659	37.752	36.6622
Ikbke	13.0162	13.1301	13.5702	10.9912	6.79093	10.6295	20.1411	20.851	21.3761	16.754	16.148	19.5029
Srgap2	6.60539	6.95206	6.36644	6.71195	6.21845	6.26661	6.84474	6.68301	7.55566	7.36943	7.10078	7.16722
Fam72a	17.8851	19.2614	19.5508	15.9718	16.0142	15.9497	17.213	16.8757	15.8711	13.6271	15.8586	15.2325
Ctse	30.3534	31.611	30.476	29.2109	33.7683	28.8347	36.9925	42.1452	46.862	36.4238	37.2308	37.4307
Slc41a1	7.82157	7.47544	7.85099	5.43579	4.88206	7.00722	10.8953	9.01284	12.3651	8.53317	9.33876	9.59425
Rab29	12.9834	12.7276	11.0126	14.4116	14.4053	14.2353	12.3055	12.6775	11.454	11.5636	13.2253	12.542
Nucks1	58.6562	60.2898	59.8226	50.521	75.1767	53.5589	52.2146	64.2497	60.5217	52.2354	55.7209	49.199
Elk4	10.0096	8.19096	8.39745	6.55496	8.95504	8.84964	8.69103	10.345	12.0963	9.70991	10.7448	11.1462
Mfsd4a	3.4927	2.62928	2.77744	2.46299	2.92877	2.73254	2.88443	3.53523	3.85175	3.19438	3.51539	3.50992
Nuak2	1.00427	0.821433	0.799839	0.503141	0.376966	0.365003	0.892964	0.556961	0.598036	0.550573	0.544197	0.457598
Tmcc2	0.222798	0.317442	0.223461	0.0801542	0.0759908	0.0894418	0.411447	0.320786	0.490134	0.338036	0.399849	0.252046
Dstyk	0.577003	0.516664	0.641214	0.385958	0.213359	0.361342	0.752497	0.978728	0.98907	0.61846	0.701035	0.71209
Rbbp5	26.9573	25.707	27.5254	21.421	24.3725	19.4728	26.0961	26.4993	25.0131	23.8144	22.9786	21.2281
Tmem81	2.9174	2.62027	2.87611	2.87744	2.5807	2.74432	1.88542	1.5846	2.02695	1.71252	2.07574	2.38308
Mdm4	17.5737	18.155	17.0627	17.6533	24.153	19.6773	20.4663	26.447	24.1344	22.9325	22.3949	22.5778
Pik3c2b	0.48852	0.431755	0.44326	0.501088	0.521163	0.728756	0.479345	0.53671	0.544281	0.735081	0.640865	0.544339
Ppp1r15b	42.1352	44.8967	44.7162	41.7846	39.2055	45.4166	41.079	37.4191	41.8717	41.2615	43.8224	39.7747
Sox13	1.06812	1.34558	1.46127	1.1442	0.900225	1.35978	1.51507	1.28664	2.09316	1.31369	1.67818	2.73859
Snrpe	207.981	209.081	207.998	205.158	317.639	186.265	185.343	225.511	183.791	185.653	175.61	186.097
Zc3h11a	26.3952	26.382	25.2569	26.3188	30.884	29.3752	28.764	30.2947	28.8337	32.7363	31.5583	31.2164
Zbed6	7.09919	5.01809	5.85821	5.3738	9.38672	5.79514	6.07266	7.3507	6.80179	7.97968	7.0245	8.05746
Lax1	5.0546	5.12788	5.1724	6.46954	5.83185	6.01379	5.07518	4.61647	3.77377	6.33466	5.87856	7.37175
Atp2b4	1.16783	0.740636	0.725966	1.76498	1.05967	1.14555	1.06893	0.490097	0.514349	1.27687	0.795308	0.705271
Btg2	17.4101	15.7341	18.1429	19.271	16.8796	20.4549	31.2573	27.0969	32.5773	40.0923	34.8293	38.6484
Tmem183a	28.5832	30.2707	30.4657	33.4331	49.4343	33.4742	26.7953	31.0209	28.3731	27.4768	28.1193	31.3145
Cyb5r1	23.6767	31.2159	26.7608	11.4346	17.9146	14.0914	15.9827	16.043	14.0509	9.09188	10.5362	12.3313
Adipor1	41.7008	40.0815	39.4498	38.1863	40.0037	38.1405	43.597	37.9605	41.6964	38.9339	40.7378	39.3014
Klhl12	8.92102	9.3025	9.01221	8.08157	9.24064	8.14722	9.06782	9.51707	9.90584	8.17542	9.48039	8.66842
Rabif	25.8593	26.5697	27.2275	21.6964	30.2085	22.7434	23.6992	25.2532	22.8505	21.1966	20.6237	19.8429
Kdm5b	9.7796	7.6734	8.30581	8.72007	9.82801	9.42266	11.6196	11.4894	14.4677	14.3837	13.2769	12.9487
Ppp1r12b	0.650278	0.461554	0.540186	0.777524	0.633696	0.66031	0.582784	0.549177	0.558922	0.920093	0.666877	0.831655
Ube2t	10.9889	12.1227	8.94312	11.0381	15.1099	8.31044	10.646	11.3527	9.42757	9.4058	10.1087	10.236
Ptprv	2.64262	2.54875	2.43778	2.94593	2.22612	2.82986	3.38715	3.04429	4.0239	4.12337	4.52056	5.95201
Ptpn7	64.9998	68.5485	67.9789	51.6759	46.782	56.927	74.437	67.3597	73.8423	67.9338	73.5095	76.8111
Arl8a	22.6215	21.8327	19.4526	24.5258	17.6357	22.9468	22.9293	18.302	19.8462	22.2388	20.5245	22.8616
Rnpep	15.2454	13.7597	14.5918	21.8059	15.1959	20.6678	17.8454	13.9292	14.8558	19.6646	17.383	16.6955
Timm17a	104.791	113.134	108.571	93.1681	81.031	103.495	109.489	109.084	103.562	101.625	101.541	102.493
Ipo9	20.4872	19.4915	19.6966	21.1621	22.76	21.0401	19.6551	20.4489	21.8017	21.9974	21.5018	20.5707
Csrp1	63.6019	64.1774	65.5623	61.6396	46.5858	58.061	98.354	90.2573	100.499	79.6294	91.7146	97.1777
Phlda3	1.56836	1.66888	1.91153	3.82823	0.897674	3.54214	56.0887	43.8397	66.2722	52.1433	45.5399	59.3137
Lad1	1.6207	2.16354	1.91821	1.03096	0.485668	0.951732	5.80981	5.87507	7.49954	3.27359	4.64779	4.75706
Tmem9	5.46696	4.25626	5.38409	9.40713	7.34344	8.39725	9.08896	8.17158	8.32386	10.8785	10.1219	12.181
Cacna1s	0.185751	0.150299	0.238468	0.314165	0.107268	0.294594	0.467539	0.256596	0.281017	0.502383	0.29099	0.474749
Kif21b	16.501	12.9191	14.0216	16.1494	9.03608	15.9338	11.5532	7.5444	9.92503	12.5347	11.4316	10.9735
Gpr25	0.824669	0.742097	0.640804	1.17425	0.2707	0.454323	2.6362	1.52364	1.96154	2.4157	1.41646	1.29301
Camsap2	4.89937	4.83008	4.34494	4.24637	5.14607	4.79619	4.96332	4.83345	6.05627	5.50569	5.62063	5.06553
Ddx59	5.37249	4.88896	5.61346	4.58233	3.88267	4.54328	4.19714	4.10401	4.16367	4.26455	3.75352	3.51209
Kif14	6.06019	5.19317	5.62322	6.46402	6.69331	6.06009	4.99351	4.90382	4.90869	5.96238	5.85739	5.59128
Zfp281	13.6841	12.9403	13.6764	15.5979	19.8599	15.781	12.7627	13.7474	14.4695	14.3149	13.8546	13.8971
Ptprc	190.862	215.497	207.183	156.195	356.575	189.269	217.059	309.242	276.7	205.546	230.524	232.784
Nek7	32.717	36.9884	34.0623	27.5885	58.3239	30.4294	31.4206	42.7211	38.7611	29.9085	33.1427	34.7039
2310009B15Rik	9.89497	8.72062	9.75663	7.19306	5.72595	8.40875	9.14295	7.55356	8.62186	8.57668	8.98285	10.1842
Dennd1b	4.95032	4.11562	4.31556	5.02342	7.8196	5.2407	3.77494	5.0892	4.66769	4.86225	4.37847	4.64897
Zbtb41	4.2108	4.27263	3.99069	3.23376	7.6	3.64152	3.72023	5.3253	4.49807	3.69749	3.97182	3.77264
Aspm	8.71265	6.54862	6.55624	6.65744	8.19045	7.40947	5.74218	5.39949	6.6383	6.91262	7.02493	6.37502
Cdc73	12.6224	11.9147	12.968	10.6056	22.5421	11.3281	13.2611	17.9183	15.7956	12.6019	12.7904	12.1663
Glrx2	4.29831	3.94375	3.70387	4.34162	4.54708	3.86171	4.01817	4.3118	3.56939	3.98507	4.15953	4.43416
Ro60	0.833303	0.725697	0.752506	0.85936	1.73933	1.05357	0.888174	1.26403	1.1814	1.17662	1.24584	1.12783
Uchl5	64.1244	66.3347	61.9421	69.2034	79.5226	67.3304	61.7241	70.774	65.5828	62.2031	66.8149	59.9046
Rgs2	17.7269	21.4029	19.987	9.74432	23.3841	15.4249	28.4607	39.4725	35.2754	28.6253	31.8319	32.7883
Rgs1	151.51	203.422	179.962	98.0771	320.806	157.437	280.56	456.113	354.085	227.102	245.046	264.902
Pla2g4a	0.343644	0.20401	0.183822	0.252755	0.253022	0.0681261	0.394873	0.326713	0.327697	0.497368	0.250607	0.313165
Ptgs2	0.18284	0.213991	0.117366	0.293186	0.325811	0.037283	0.565977	0.627514	0.527795	0.409834	0.421445	0.265941
Odr4	8.70245	10.0411	9.79004	7.67785	12.9168	6.60455	10.2101	13.822	11.256	7.87648	7.7383	8.33492
Tpr	51.9735	46.0876	43.7284	37.7118	50.4832	43.349	46.1634	49.8654	55.8344	43.77	45.9141	42.3774
Ivns1abp	59.8945	64.0186	59.4722	54.9279	103.33	58.9513	57.9632	80.3484	66.8806	54.8979	67.4996	62.5401
Swt1	8.96821	9.03333	7.58391	7.13897	16.5026	8.02398	9.54073	14.0163	11.0513	9.59043	9.49325	9.6425
Trmt1l	17.8916	17.464	18.9152	18.4832	21.6585	18.1119	19.6356	21.0937	19.5013	22.228	17.9325	19.8165
Rnf2	12.2143	14.2579	13.4157	11.2866	22.964	13.2404	15.1095	22.0264	17.7629	15.0147	16.3209	15.5924
Niban1	34.1848	32.2937	35.5195	18.939	13.6149	17.0124	34.7836	29.9097	35.4708	24.835	20.9356	20.8732
Edem3	9.4338	9.59061	9.42642	7.98972	10.8176	8.88914	9.1248	9.62805	10.6089	9.55683	9.34777	8.62983
1700025G04Rik	0.728544	0.740233	0.61332	1.08106	0.837994	1.02712	0.794021	0.691775	0.82261	1.14205	0.984756	1.03361
Tsen15	8.90681	9.74213	8.89362	9.60282	12.0839	8.38382	8.69656	11.7926	9.31587	8.62959	9.47598	8.65115
Rgl1	0.453864	0.428513	0.526514	0.226629	0.306939	0.366845	0.613981	0.885399	1.03128	0.33672	0.472553	0.541282
Arpc5	161.156	179.074	173.101	157.453	291.43	163.992	156.345	193.006	163.998	148.987	151.122	157.397
Ncf2	0.361006	0.358319	0.406181	0.289522	0.177086	0.301068	0.527352	0.603378	0.521741	0.48994	0.434836	0.605712
Smg7	29.8471	28.5253	28.334	22.9671	27.6236	24.2758	29.9192	28.4949	32.2567	26.1937	26.5908	25.8124
Lamc2	0.180473	0.184818	0.271515	0.223999	0.320965	0.197227	0.249964	0.170756	0.205864	0.193677	0.154233	0.229685
Lamc1	7.95537	6.09749	6.409	5.31168	4.37894	6.09487	5.93867	5.05513	6.90071	6.29624	6.23417	5.56755
E330020D12Rik	0.628424	0.770612	0.49597	0.723466	0.722832	0.522021	0.928424	0.725543	0.42529	0.664871	0.467678	0.646821
Dhx9	122.9	116.108	118.187	102.188	149.229	104.688	107.84	129.593	119.767	106.23	113.051	102.58
Npl	0.685023	0.916867	0.399745	0.382363	0.226564	0.325927	1.10405	0.409891	0.342778	0.614539	0.874233	0.681016
Rgs16	81.8648	95.8931	90.5594	26.8515	40.4314	49.7511	103.105	98.3419	105.896	63.1195	94.5997	90.2764
Rnasel	3.25333	2.26316	2.4832	2.77642	2.75342	2.08814	3.47557	3.48898	3.1892	3.66769	2.86244	3.64232
Glul	22.7896	21.5978	25.4281	24.2654	19.785	25.665	23.1767	21.8736	23.3232	20.9237	22.9433	23.6921
Ier5	29.4445	31.661	32.6672	24.7721	14.9145	28.6608	46.8561	34.1529	41.0866	42.1818	44.8795	45.8337
Mr1	1.18348	1.17302	1.3799	2.04699	1.86311	1.67294	1.847	2.04713	2.38009	2.53209	2.11389	2.15378
Stx6	34.6845	38.2978	36.7737	28.0199	28.1989	30.1678	42.368	44.8478	43.9528	36.76	42.9421	43.2238
Xpr1	4.57356	4.789	4.5228	4.50275	6.83137	4.90088	5.84492	6.9777	7.35591	6.35577	7.64294	6.37755
Acbd6	46.8276	51.2392	49.9714	52.2696	23.0557	47.1789	42.8942	34.1532	36.0643	42.0177	39.9953	41.591
Qsox1	5.21214	5.47554	5.46214	6.01039	5.56647	6.87689	7.31841	7.15211	8.22002	8.45524	8.85325	9.17048
Cep350	5.88955	4.12711	3.84235	4.01878	4.64098	4.47195	4.51924	4.48152	6.01545	5.70306	4.96658	4.79586
Tor1aip1	25.1283	28.3337	29.9983	20.1632	29.9067	22.7613	25.9093	27.4519	28.6415	21.3345	22.331	20.7005
Tor1aip2	19.7215	21.9343	21.9366	19.5847	25.4974	19.5404	22.9044	25.1645	25.0811	20.5948	19.5848	19.545
Soat1	6.33603	7.01566	7.2513	6.41841	10.6099	6.59829	9.14495	11.786	10.6536	10.6022	10.3998	9.65346
Abl2	5.88376	5.11821	5.03226	4.24191	4.97585	5.17983	5.50723	4.95423	6.74602	5.67341	5.98721	6.06111
Tor3a	7.14728	8.3296	10.1139	4.35008	3.5711	4.35677	7.93482	6.46405	8.2758	6.22112	5.42022	5.99863
Fam20b	15.4828	15.764	15.6642	13.2081	14.5455	14.3947	15.3982	15.9352	17.4218	14.4242	15.3053	13.9158
Ralgps2	1.86592	1.85866	1.98925	2.65812	3.26585	2.35448	2.19569	2.82177	2.52121	2.82846	2.36716	2.59124
Rasal2	0.301501	0.301531	0.232614	0.136837	0.282513	0.144831	0.302666	0.366364	0.459819	0.351883	0.415434	0.355839
2810025M15Rik	0.512228	0.660315	0.845491	0.505455	0.266222	0.382978	0.912915	0.93117	0.678364	1.2998	0.907191	0.745034
Cryzl2	0.669206	0.533951	0.366564	0.390344	0.445195	0.382082	1.07216	0.845702	1.24851	1.28907	0.878449	1.15073
Cop1	4.4629	4.64722	4.46312	4.7629	6.31604	4.88556	3.99089	4.75159	4.4844	4.11123	4.30857	4.25111
4930523C07Rik	5.20069	5.11959	5.48703	5.50203	8.86715	5.91937	5.92055	6.92085	6.5885	6.47208	6.08206	5.87424
Mrps14	25.485	26.6771	24.9599	26.1955	33.105	23.331	27.1469	29.9192	26.2653	25.9781	24.7192	24.4849
Cacybp	120.75	126.086	120.583	124.808	251.687	125.911	104.262	137.647	110.168	102.518	100.29	94.5885
Rabgap1l	10.2942	10.8254	10.6664	9.85467	16.1464	10.4397	10.5214	12.7027	11.5527	11.1943	11.1483	11.8
Gpr52	0.199884	0.195137	0.175828	0.268466	0.213544	0.232474	0.339054	0.594471	0.453599	0.206016	0.429206	0.381061
Rc3h1	8.72181	7.03402	7.23273	5.65761	8.93682	6.58613	8.59161	9.54371	11.6443	9.02368	8.29227	7.97869
Serpinc1	1.11556	1.31039	1.42124	0.647041	0.345222	0.826549	1.89554	1.75998	2.10929	1.51263	1.02469	1.13677
Zbtb37	1.60825	1.58074	1.42044	1.14499	1.8147	1.46278	1.79838	2.15689	2.11235	1.56796	1.89153	1.90487
Gas5	357.119	386.411	369.854	356.186	363.243	318.786	320.228	325.661	275.16	282.133	270.257	288.34
Snord47	11.2015	13.7255	10.9292	15.9905	68.4642	13.4305	13.0185	19.4642	10.9034	16.9787	12.2532	14.446
Dars2	8.99614	8.64635	9.34995	10.2363	8.53396	8.75381	9.62891	10.0849	9.08724	10.253	9.53289	10.077
Cenpl	9.65421	11.4245	11.0911	11.0731	18.9068	10.6781	11.9726	14.9251	11.1302	13.8008	12.5657	13.1775
Klhl20	8.42983	8.82437	9.21076	8.10182	11.3553	7.59947	9.3117	10.5272	9.1352	9.84576	9.58041	9.21408
Prdx6	59.2949	71.8046	67.0652	61.1838	64.7853	66.1972	65.7191	71.1473	68.6023	62.1794	70.1551	65.0271
Tnfsf4	3.44816	5.40294	4.39193	1.83375	1.7639	2.3511	32.4375	52.2538	54.3512	24.9496	23.7701	28.4217
Fasl	2.10824	2.70344	2.0686	3.05986	4.57856	3.39615	3.4484	3.38981	3.60564	3.07609	4.23351	3.79896
Suco	5.98836	5.95608	5.66922	5.11248	9.64793	5.17772	5.91592	8.82555	7.54776	6.30517	6.38953	6.39256
Pigc	3.18501	2.94781	3.18281	3.13346	3.36344	2.73905	3.83216	4.576	3.94893	3.93357	3.35377	4.12712
Dnm3	0.0116139	0.00827375	0.0298201	0.00891359	0	0.027629	0.203992	0.257357	0.378511	0.165036	0.340902	0.210217
Eef1aknmt	24.1081	26.5185	24.8392	26.8408	21.5657	26.5962	21.6369	19.8838	19.5053	20.5382	22.0383	21.8348
Vamp4	5.50294	5.6809	6.08469	5.57017	11.9155	5.45599	4.6681	6.51386	4.88521	4.45813	4.78807	4.53853
Prrc2c	53.8348	39.5368	37.7099	33.9908	41.0881	39.1943	40.7901	37.9677	48.6429	41.9657	40.8647	39.9709
Gorab	2.73883	2.78956	2.60404	2.48498	4.10127	2.32238	3.24239	4.11229	3.42671	2.81298	3.39349	3.28244
Kifap3	2.84339	2.52492	2.73195	2.92643	5.02793	2.75755	2.78263	3.09767	3.64523	3.08757	3.56719	3.20433
Scyl3	11.2297	11.9469	12.1442	11.0296	12.5945	11.1795	10.7942	10.8499	10.8096	9.74547	10.0352	9.93893
BC055324	10.2441	11.5135	11.1924	11.6636	18.8318	11.0393	10.8368	15.1117	11.1147	11.8844	11.3435	11.839
Mettl18	6.26557	5.23838	6.75877	7.23533	9.48416	7.17113	7.71625	7.69051	7.08487	8.45672	7.44346	8.29665
Sele	0.235031	0.484495	0.231116	0.276334	0.249505	0.135618	1.31997	2.11968	2.39033	0.941549	0.946344	1.00131
Sell	102.925	85.0115	89.5753	134.706	158.592	101.67	118.033	114.726	108.334	130.366	96.1723	98.0179
Selp	5.80698	3.57263	3.39855	7.29961	5.30311	4.59477	5.95721	3.12797	3.15841	7.9248	4.98541	5.1366
Slc19a2	5.88431	5.17097	5.30845	6.12169	9.65168	6.07086	24.7407	33.6737	31.992	26.9017	24.6588	25.1832
Ccdc181	4.58516	4.35529	4.38774	4.21759	4.07157	4.48374	3.67637	3.35664	3.27073	3.70163	2.98253	3.45805
Blzf1	7.52811	8.56259	8.09877	6.21034	9.30377	7.20252	6.6826	8.64138	7.16386	6.42174	6.00992	6.52103
Nme7	5.30929	5.74227	5.27319	6.48454	8.36855	6.27623	5.84724	6.7032	5.82659	7.5846	6.00843	6.02264
Atp1b1	7.29221	8.1309	8.42346	7.26235	10.0025	6.89365	7.89661	8.76309	8.19447	7.68322	9.72358	9.14631
Xcl1	98.8131	147.558	131.405	52.5582	63.907	107.136	261.153	261.708	231.859	269.878	378.211	372.626
Sft2d2	14.8405	15.5117	16.2176	11.3301	14.7395	12.4792	10.305	11.0817	11.7207	9.14856	9.04649	8.98846
Tiprl	15.261	16.7809	15.0141	16.0794	23.4843	15.0999	15.1065	18.8423	17.1914	15.2396	14.2253	14.6593
Dcaf6	3.92137	3.3774	4.02743	4.32167	6.76684	4.77338	4.76922	5.98568	5.33417	5.2958	6.02466	5.94642
Mpc2	33.9658	34.082	34.5366	38.2291	37.1843	32.5447	35.1797	33.2965	31.8592	38.0608	37.9257	39.3035
Mpzl1	0.826471	0.711805	0.823487	0.639043	0.500067	1.30293	1.84063	1.20975	1.52233	1.40961	1.59225	1.96064
Rcsd1	15.6963	15.083	15.782	22.164	13.589	18.5666	14.7291	12.4205	12.2197	17.9286	13.9962	14.456
Creg1	4.91291	4.58863	5.04256	6.55739	7.4633	6.23739	8.00461	8.21302	8.54509	10.5139	9.3945	9.93699
Cd247	24.507	21.8021	21.9709	23.2406	18.588	21.3856	28.5508	24.3726	26.4135	26.7253	24.788	25.2237
Pou2f1	3.4619	2.40362	2.36507	2.0471	2.94518	2.47613	2.68371	2.79951	3.45971	2.64046	2.55314	2.6367
Tada1	16.3618	16.9931	16.8375	18.6252	30.6051	19.4959	18.7441	22.4684	19.084	20.4692	19.8001	20.6688
Pogk	4.10777	4.06792	4.08393	2.58401	3.52743	3.21791	4.46812	4.66616	5.6221	3.57982	4.57343	4.20891
Uck2	160.585	138.723	149.194	144.913	101.654	140.188	125.869	94.7837	106.422	108.075	119.034	113.748
Tmco1	15.6458	16.0687	14.8171	14.3849	25.8869	13.654	17.157	21.4829	17.425	16.1224	15.064	15.8586
Aldh9a1	48.8721	48.0576	48.0204	50.4229	51.4849	46.4716	46.1963	48.2987	46.4997	44.1173	44.0485	44.7222
Mgst3	0.74404	0.719358	0.68229	1.63665	0.497189	1.82061	0.994544	0.94447	0.600455	1.25868	1.19178	1.0822
Nuf2	24.352	26.5181	23.992	26.3322	43.6345	26.3649	25.2046	33.6949	25.0513	26.8286	28.6225	28.9233
Hsd17b7	19.7894	23.7779	21.4005	11.5781	24.2934	15.6912	19.7984	25.6777	25.1012	14.4429	17.8969	16.4087
3110045C21Rik	0.821113	0.5484	0.741201	0.886215	1.12025	0.805773	1.20046	1.5707	1.24885	0.926768	1.09469	0.856334
Uap1	18.396	18.9852	18.4826	13.8452	16.7784	16.364	20.1091	23.4146	22.402	16.942	19.4983	18.5034
Uhmk1	22.1724	20.7248	20.7973	17.1012	23.9874	19.2038	23.1558	24.4503	30.8894	23.749	24.8632	21.5036
Atf6	11.4341	12.2102	11.6708	8.17434	14.299	11.2602	11.0177	11.294	11.584	11.8372	12.2303	10.9485
Dusp12	11.9706	14.6341	13.186	9.94018	11.5488	12.3544	12.3687	12.3191	11.0783	8.85803	10.2714	10.4562
Sdhc	86.8898	87.4083	94.552	96.3624	97.7142	90.0872	92.8179	87.8956	88.1393	91.9385	85.0639	85.9866
Tomm40l	10.6172	10.5586	11.2297	10.8336	10.9015	10.6987	8.35983	7.26068	6.99966	7.91923	8.70106	9.53998
Ndufs2	101.969	96.5035	96.4801	119.364	94.1354	111.982	102.659	90.5904	93.1908	109.424	98.5589	108.92
B4galt3	17.7104	17.8298	18.4421	17.6452	14.0116	17.009	15.6991	14.7271	15.1704	15.3193	15.2834	15.6985
Ppox	6.9491	6.31207	5.79014	9.33495	5.4861	8.94874	8.6007	6.12658	6.92903	9.84828	9.96341	12.2127
Usp21	10.7513	9.95552	11.2323	14.0829	9.3234	12.4978	8.85388	7.89787	7.30808	9.46758	10.1985	9.58817
Ufc1	65.2638	64.7527	63.7864	67.0734	61.9308	62.458	63.5887	63.954	61.5738	61.5153	63.2626	59.3987
Dedd	17.541	16.1173	16.5092	16.0293	13.6185	16.7401	17.4338	16.2598	17.1195	15.3369	15.5219	16.7307
Nit1	10.7572	9.9662	10.0141	10.7979	7.5518	10.317	11.0543	10.5891	11.8452	12.3117	12.7063	14.5912
Pfdn2	31.2815	26.1248	29.3874	27.7149	8.41639	26.0947	26.0493	14.6391	19.2289	23.0133	22.3923	23.8048
Nectin4	0.0581812	0.0473694	0.0746936	0.0191373	0.0129595	0.0177956	0.245589	0.339182	0.390074	0.334643	0.109104	0.094027
Arhgap30	51.6044	45.8005	46.114	55.0265	32.7393	53.4479	48.6209	36.6382	43.5744	52.1892	46.4883	50.1843
Usf1	18.4499	16.1383	16.0425	24.7747	11.7887	20.3143	19.5848	13.1163	15.1744	22.1453	18.5815	19.3057
F11r	0.17601	0.0668745	0.0753213	0.391751	0.347618	0.117242	0.150242	0.200806	0.25495	0.555809	0.628953	0.438055
Alyref2	1.53283	1.53205	1.38044	1.31691	1.53388	1.73075	1.37452	1.35525	1.45148	1.30041	1.0511	1.83758
Ly9	48.6203	52.6903	53.0394	49.7363	56.4689	50.4029	56.1849	62.1687	60.4652	52.0646	56.0934	52.0337
Slamf7	15.8215	14.9257	15.5782	11.5415	16.4707	14.0642	27.7507	31.3061	35.921	22.6465	23.5754	22.7158
Cd48	55.3716	61.503	55.4326	67.0013	116.935	67.6513	61.3568	87.2718	68.4985	69.8345	64.6422	60.0293
Tma7-ps	2.43754	1.35312	2.43845	1.78576	0.987173	1.26519	2.18253	1.75024	2.09095	1.53696	2.07772	1.93385
Slamf1	15.2332	17.5836	17.0795	11.753	18.6893	15.1566	29.7285	38.672	37.5306	21.6137	27.9604	27.4113
Cd84	4.9681	6.45465	6.45585	5.07593	13.3063	5.96097	7.54053	11.9609	9.72054	7.86625	9.37102	9.75712
Slamf6	6.65143	7.84743	8.29447	7.66316	11.8726	10.4678	19.4163	27.5158	23.9993	22.5365	28.5771	28.4584
Vangl2	0.189116	0.138367	0.249351	0.229486	0.199236	0.430443	0.495866	0.491174	0.435332	0.484211	0.634596	0.618697
Ncstn	30.5928	33.9523	33.0809	30.8685	34.9362	32.9507	35.3862	36.1631	39.6517	38.0152	37.6945	37.1131
Copa	76.8771	78.415	78.9791	70.8922	78.4545	73.0111	83.0767	91.7465	91.3734	79.1754	83.7032	78.6345
Pex19	14.7666	15.5128	16.5691	15.929	17.3387	16.5499	20.0866	19.6652	18.4723	17.646	19.5516	18.9727
Dcaf8	25.6527	25.3834	23.7728	28.2717	25.4412	27.1526	23.6378	21.6318	22.6699	25.2529	25.1819	25.8002
Pea15a	9.49192	9.84683	11.1255	7.73836	10.0692	10.8715	10.7554	11.6571	11.3996	10.8191	12.1524	11.5166
Igsf8	17.3785	14.9512	15.9397	23.4111	10.1276	22.2074	14.9211	8.13012	10.6297	17.4406	17.082	16.2207
Pigm	7.69364	7.75199	7.67154	7.85831	10.2951	8.28775	8.74678	9.36556	9.009	9.2633	10.3038	9.70914
Igsf9	0.161076	0.2295	0.268388	0.149927	0.0427488	0.342426	0.226156	0.189482	0.428907	0.235385	0.292417	0.399335
Tagln2	412.065	402.631	399.475	425.523	287.657	395.176	375.641	278.745	331.879	372.854	359.525	359.223
Dusp23	0.534383	0.468546	0.29025	0.331262	0.320465	0.469392	0.668028	0.97402	0.85741	0.608467	0.89932	0.930052
Aim2	8.42032	10.1899	8.62891	10.1299	18.803	11.1095	11.5553	15.8598	11.7578	12.5065	13.8823	13.5256
Ifi206	15.5022	20.0314	19.7917	8.00561	12.2895	9.45316	23.4543	29.9271	34.1264	12.5772	11.019	13.3564
Ifi214	6.99963	8.49794	9.80969	3.39431	8.87845	4.33696	20.5714	36.7534	29.918	13.1928	13.8857	19.478
Ifi213	1.28811	1.75573	2.11012	0.662169	1.14932	0.807711	2.3467	3.26144	3.12875	0.980898	0.963124	1.41087
Ifi209	24.1061	29.054	31.5517	19.2235	31.2688	20.7318	25.8056	35.795	31.2901	19.7391	15.3598	21.1749
Ifi208	4.84781	6.32716	7.57767	2.84587	3.36968	2.70974	6.32741	7.82359	8.95068	2.87472	2.50172	3.70498
Ifi204	2.9568	3.13703	4.45578	0.752382	0.741992	0.860393	2.11855	1.81252	1.79772	0.9317	0.395627	0.538351
Mndal	28.2589	36.8231	37.3316	19.1022	32.826	24.1242	28.9588	40.1208	37.5684	22.5347	20.3147	27.731
Ifi211	25.1028	26.9756	32.6453	12.866	14.4175	14.4184	26.3197	21.4623	22.7011	17.6777	12.2252	16.3907
Ifi203	8.63535	10.8828	12.2441	4.71194	11.1576	6.96808	8.22077	12.4608	11.5511	5.88311	6.37559	7.67104
Fh1	79.118	84.0337	81.8468	83.6877	123.903	78.5561	61.2011	81.7277	61.4951	63.0588	63.8828	63.2596
Opn3	2.72624	2.39398	3.05587	2.74031	1.93917	2.42181	2.71759	1.88657	2.31926	2.43834	2.25243	2.3294
Chml	2.30953	2.15755	2.17331	2.57384	3.67155	2.59646	2.33099	2.55444	2.2907	2.25277	2.03933	2.04977
Exo1	11.8643	12.3108	12.0704	12.5625	12.4329	12.8313	12.8237	11.5378	12.1455	13.301	13.1316	11.9976
Cep170	5.78501	5.4696	5.11494	4.85984	7.25142	5.1385	5.56945	6.3421	6.81641	6.11659	5.7745	5.44078
Sdccag8	2.60502	2.58671	2.62344	2.69278	2.54764	2.6637	2.51584	2.93458	2.82543	2.91982	2.36005	2.93266
Akt3	4.30581	4.25737	4.78546	3.68249	5.37961	4.17301	4.46532	5.25782	5.41615	4.53119	4.29858	4.91969
Zbtb18	4.45742	5.09602	5.44389	4.24396	5.20654	4.46023	3.14305	3.08173	3.17725	3.66706	3.02722	3.30684
Adss	81.3939	88.9319	88.0916	82.8953	123.85	84.4519	83.2116	107.83	96.3779	81.4242	86.3846	85.5424
Desi2	29.9983	28.061	30.2408	33.3494	48.4441	30.8054	23.5544	22.6045	22.2654	25.6756	21.3095	20.3915
Hnrnpu	205.009	189.202	191.814	176.973	154.814	178.307	170.286	156.633	168.386	161.061	167.411	159.396
Efcab2	2.20912	2.46256	2.41782	1.66499	1.89569	1.64467	2.30495	2.25428	2.41029	2.1455	1.82979	1.96873
Smyd3	1.92663	1.94869	2.0331	2.49831	2.01367	2.65029	2.10819	2.16553	2.29268	2.01572	2.43408	2.05979
Tfb2m	12.3945	12.0066	11.9361	12.067	19.7133	12.0621	10.3879	13.4629	10.2008	11.9074	11.874	11.6233
Cnst	5.50758	5.35928	5.02228	6.00488	4.61593	5.44213	5.85686	5.26785	6.449	6.5713	6.59949	6.27408
Sccpdh	0.931902	1.57606	1.40065	0.846062	1.29945	1.2004	1.97749	2.99208	2.85775	1.61494	1.82332	2.45132
Ahctf1	27.5128	27.0913	25.4711	20.6122	31.2383	24.0686	26.96	28.8982	31.3405	25.0937	26.6311	24.9463
Cdc42bpa	0.392899	0.366616	0.367921	0.198666	0.273872	0.279307	0.441607	0.535465	0.542331	0.260913	0.488781	0.341637
Coq8a	0.572837	0.452878	0.556044	0.627302	0.304984	0.583324	0.791256	0.832246	0.743741	0.674206	0.802383	0.580861
Psen2	12.0394	11.4392	11.4824	12.6295	10.4591	13.7139	12.6562	12.0498	13.8582	12.4779	12.2603	12.4342
Itpkb	10.1457	7.5613	8.11413	10.1157	5.43922	10.0239	9.97865	5.86239	9.40311	10.6892	10.2708	9.66581
Parp1	75.6376	72.2201	74.5335	73.2197	52.0115	70.861	63.2775	54.0839	59.5886	55.3873	62.1919	54.2284
Lin9	9.74635	11.8381	10.6726	9.22564	16.7341	8.82059	10.7704	13.7703	11.278	10.2318	10.4498	10.0249
Acbd3	16.7561	17.1494	16.508	14.5667	15.3983	15.2641	14.7886	17.2915	18.2234	14.4768	16.1449	15.3772
H3f3a	357.008	387.77	374.893	405.846	447.723	386.997	363.578	398.689	351.575	361.409	363.644	371.064
Sde2	25.9594	25.25	24.1173	22.4575	26.2435	22.5907	24.1378	22.7338	23.9106	24.4898	23.6116	22.2075
Pycr2	66.3619	60.8031	64.9347	60.3576	54.3698	60.614	67.0118	53.5636	57.1843	55.6789	56.594	61.3611
Tmem63a	2.3558	2.54303	2.30293	3.18826	2.46747	3.36902	3.74168	3.45626	4.4465	4.76485	4.8786	4.20103
Ephx1	4.88189	6.60971	7.15969	4.96468	6.46289	8.1157	18.4909	23.9092	30.6605	18.6421	25.3457	29.8968
Nvl	11.6889	12.3621	12.1082	11.5968	14.2438	12.11	12.0563	14.1585	13.2271	12.0939	13.375	13.0708
Cnih4	12.9934	12.761	13.4662	13.1169	18.8421	11.4866	11.6696	15.5677	13.0314	12.8433	11.2206	14.1447
Wdr26	35.6888	35.0802	35.2539	34.6608	37.9447	40.2787	36.2111	37.2912	42.7641	39.2057	43.9833	40.3061
Cnih3	0.651469	1.08799	0.767808	0.27049	0.932511	0.548786	2.61392	3.74669	3.3925	1.47336	2.57017	3.17751
Lbr	106.357	108.137	107.653	108.373	163.019	104.535	101.123	110.757	96.8349	105.43	99.3199	96.8841
Enah	0.0731222	0.0806588	0.0514798	0.114052	0.0882675	0.154875	0.0696965	0.054339	0.0430502	0.108936	0.0980497	0.118745
Srp9	74.6771	77.1316	74.752	76.7435	91.2779	72.2842	67.6716	79.743	65.3576	68.9758	64.9104	66.0484
Gm33887	0.240571	0.195866	0.176484	0.34478	0.153102	0.350392	0.386847	0.116334	0.273084	0.534877	0.547802	0.449884
Degs1	53.1032	62.0346	56.3219	48.9253	74.3684	50.7522	54.4828	66.9299	59.2366	53.3576	50.0572	49.4642
Fbxo28	10.4094	10.6421	11.3698	11.9052	13.6563	11.592	11.8552	13.6405	13.6398	13.9798	13.0144	13.2211
Trp53bp2	5.51487	5.06114	5.45869	6.57527	4.97223	6.17375	4.92629	4.71116	4.67133	6.02552	5.50779	5.31903
Capn2	14.6102	14.1508	14.2267	16.2186	9.79913	13.9633	12.7128	10.613	13.0944	13.4761	11.5364	12.3874
Disp1	2.48011	2.58949	2.37274	2.76507	2.32368	3.31654	2.94668	2.42928	3.3389	2.67533	2.87815	2.77722
Brox	12.0326	14.1876	14.775	14.1021	20.6183	12.9923	14.939	19.0346	16.1949	15.0339	14.0936	14.603
Aida	27.6469	32.1078	32.1041	26.89	53.0288	27.4381	26.7117	38.3036	32.9134	26.6436	24.4235	26.7389
Mia3	13.1967	13.1675	12.6627	12.6391	12.8213	13.0174	14.5492	13.0035	13.6725	14.1175	14.0842	13.6317
Taf1a	7.36812	7.95636	6.93779	5.47213	6.79518	6.32018	6.86785	7.77173	6.30767	5.91772	5.96233	6.31069
Dusp10	6.27957	5.38759	5.83876	7.48146	7.51411	5.83655	7.2842	6.83831	6.6497	7.67702	6.76649	6.37819
Mtarc2	23.8376	22.8276	23.025	26.9533	22.7492	23.9005	26.0815	27.0608	26.1306	25.803	23.0838	24.0409
Rab3gap2	8.77091	8.30447	7.90006	8.32934	8.88314	8.40572	8.13583	8.72327	8.58446	8.73796	9.03141	8.56681
Iars2	39.8162	38.9546	38.4923	36.8813	43.8856	39.7898	38.4303	41.9354	41.3942	34.982	38.5344	37.9076
Bpnt1	8.38532	8.74471	7.82921	8.20585	7.89341	8.37921	9.94661	9.75187	9.53569	9.94517	9.51476	9.74408
Eprs	136.413	131.283	135.61	90.9699	91.5664	98.7585	95.6954	90.4149	96.91	77.2916	83.6841	74.0089
Rrp15	74.3355	82.7858	74.162	62.3541	57.5305	63.7278	69.5345	66.1118	65.1687	61.2502	64.19	57.7389
Gpatch2	1.75311	1.7883	1.78771	1.76485	2.01541	1.80935	2.03419	2.32629	2.19657	1.96694	2.0919	2.14396
Kctd3	7.28096	7.57851	7.42875	6.61077	5.76233	7.18763	7.02979	5.84381	6.28948	6.89148	6.45463	6.75015
Cenpf	8.69761	6.25867	5.94695	6.62913	6.7674	7.23242	5.06535	5.27232	5.97967	6.91185	6.64123	6.03872
Ptpn14	0.233121	0.10428	0.135721	0.340153	0.0760777	0.183786	1.66598	1.47373	2.64211	1.23102	0.724998	1.06103
Smyd2	45.0985	46.7213	45.2604	44.3189	50.0131	47.62	38.9777	41.438	39.5098	37.1796	43.0128	40.4052
Rps6kc1	5.3983	4.58062	5.27384	4.17113	3.39296	4.99471	5.11586	4.62557	5.45511	4.8473	5.79751	5.2204
Angel2	19.0134	20.3455	18.9142	16.4263	21.1117	16.3355	16.9408	17.9268	17.0961	15.9767	15.6731	15.3092
Vash2	0.125114	0.148552	0.133853	0.288073	0.249267	0.367091	0.225918	0.37515	0.296005	0.399204	0.46381	0.463933
Flvcr1	13.8522	15.1543	12.9324	12.9881	26.3936	14.5109	12.7617	16.6484	15.2063	12.1711	13.7086	11.7611
Tatdn3	2.83342	3.24288	2.69836	2.16572	3.04181	3.09956	3.07663	3.25602	3.2699	2.91525	2.8073	3.07401
Nsl1	18.0102	17.9424	17.0284	18.9408	18.7413	17.8629	17.1549	17.7378	16.6232	19.1058	17.2044	19.2829
Batf3	135.168	129.819	128.71	150.972	95.5713	143.979	29.8934	17.0962	13.4378	44.8537	35.796	30.7722
Atf3	84.3059	91.7271	91.3923	50.912	73.3086	66.7737	71.1239	66.6655	68.0374	64.5863	53.8901	61.0838
Nenf	17.5128	17.9753	17.679	17.2812	15.5034	16.5428	16.3431	12.7795	13.2318	13.9522	13.3562	14.2722
Pacc1	10.8078	11.8119	11.6255	10.7123	9.00071	10.1789	12.7858	11.9206	11.3497	10.4212	10.4456	10.0686
Ppp2r5a	69.8755	66.2624	65.8683	73.7474	72.6161	71.5548	63.489	59.3737	61.1393	64.0018	65.195	61.1744
Dtl	32.7566	32.0315	32.3653	33.5206	53.0014	29.1082	31.8547	39.1859	32.5306	29.2454	29.7348	27.8265
Ints7	25.8761	26.1975	25.7267	26.3796	33.4908	26.2643	23.8745	26.1109	27.2469	24.6328	26.2568	23.5169
Lpgat1	10.416	11.4677	10.7406	8.22942	13.3391	10.952	9.74632	10.7963	12.0706	9.27404	11.8601	10.7194
Nek2	20.7019	18.5932	18.0807	23.5759	16.4694	21.6175	16.8053	12.1239	13.5029	19.9732	19.133	18.9469
Slc30a1	1.96572	3.37995	2.72021	1.3046	2.55268	1.57777	2.79169	3.2694	3.2208	1.94201	2.397	1.80484
Traf5	11.7454	13.8103	11.945	10.9128	9.28794	11.6911	11.1538	10.2452	9.42568	9.71458	9.56886	9.97642
Rcor3	1.87173	1.77476	1.65837	2.42795	2.20935	2.26714	2.27842	2.0475	2.28256	2.23208	2.34306	1.9646
Hhat	0.523921	0.731845	0.811095	0.609071	0.592652	0.865137	0.57673	0.669402	0.767826	0.827223	0.736059	0.82513
Utp25	9.14582	8.81376	9.20246	8.943	10.8486	9.12437	8.4226	9.36746	8.49697	8.06333	9.44102	8.37974
Irf6	0.434315	0.362231	0.398918	0.971545	0.935947	0.992895	0.779023	1.07374	1.17228	1.07043	0.91929	1.29024
A130010J15Rik	5.03249	5.13554	5.11009	5.1552	8.37964	4.47257	4.20096	5.1048	4.48265	4.1963	4.40401	3.91859
Traf3ip3	16.1204	17.3241	15.1162	20.898	13.9484	18.2177	15.2958	14.2888	13.7298	18.6667	16.0268	18.2599
Hsd11b1	0.47364	0.402034	0.388126	0.185625	0.628511	0.244533	0.466499	0.835753	0.71818	0.310272	0.74961	0.478816
Lamb3	0.517571	0.926775	0.772213	0.986369	0.659775	1.0782	0.68543	0.561635	0.787184	0.9649	0.944888	1.00091
Cr1l	34.612	38.1907	37.662	29.5752	59.1086	29.6469	33.2839	41.7313	34.0539	29.9099	28.6991	31.6179
Mthfd1l	66.0396	62.6457	64.9569	55.9814	61.317	56.363	44.113	39.9227	41.1078	40.216	43.1104	40.1913
Akap12	0.251751	0.205917	0.31123	0.488409	0.152651	0.419232	0.486727	0.380501	0.59156	0.601758	0.611975	0.543229
Zbtb2	8.30434	8.10471	8.59144	8.7048	8.25943	8.20618	6.81808	5.85775	5.63862	6.44269	6.55517	6.76934
Rmnd1	6.35866	7.9487	7.05626	6.73332	8.12562	6.22916	5.7532	6.53452	5.51326	6.06469	5.9632	6.15849
Armt1	14.0469	15.9731	13.7802	16.7057	22.9925	15.303	11.286	14.7411	11.1083	14.6009	12.5834	13.5889
Syne1	0.409521	0.304657	0.353283	0.234925	0.195689	0.293264	0.396937	0.422829	0.578915	0.414489	0.386955	0.419634
Fbxo5	43.8228	44.1135	44.1659	40.6813	57.2964	40.0982	40.6698	46.7403	36.4334	39.4502	38.0644	36.4387
Mtrf1l	4.95028	5.02665	5.107	4.70755	4.48729	4.67094	4.72242	5.17811	5.88122	4.6383	5.11728	4.93389
Ipcef1	9.33524	11.0173	11.5345	7.19012	14.8779	10.9073	8.83284	13.4058	13.7914	9.03917	12.9963	12.8791
Cnksr3	2.56354	2.56941	3.7357	2.84914	3.04226	3.90025	1.39347	1.90136	1.72879	1.7404	2.29606	2.49874
Ulbp1	5.06745	5.15558	5.17985	7.54806	11.184	8.06729	19.4359	28.2428	25.221	23.349	22.7072	23.13
Lrp11	2.29868	1.59123	2.20634	2.72747	1.27641	2.01972	2.89944	2.54068	3.0485	3.71073	3.27954	2.48391
Pcmt1	15.0664	14.4596	15.5095	16.1631	22.314	15.5637	14.4847	17.2352	14.4813	14.7461	15.2612	15.1219
A630066F11Rik	0.615947	0.745133	0.760919	0.602068	0.652338	0.481064	0.824143	1.02501	0.58582	0.784442	0.521227	0.644217
Nup43	39.0576	39.7586	39.4763	36.5564	75.208	37.6552	28.0288	41.3402	30.9624	31.507	27.4007	28.9117
Lats1	11.3387	10.7175	10.1415	8.53431	13.752	10.0887	10.6807	11.7699	12.561	10.387	10.2949	9.93207
Katna1	36.9093	40.841	40.9599	36.4469	52.036	35.3174	40.5626	49.2245	43.1293	36.7612	36.0583	38.1815
Ginm1	9.00786	9.69561	8.95191	8.32839	11.6581	8.39405	11.3268	12.8778	11.5362	10.9322	10.8237	10.6128
Ppil4	22.6374	23.6995	23.3232	22.8193	28.7497	22.8164	26.3422	31.812	26.688	25.2586	25.6264	24.6136
Zc3h12d	35.0333	34.8652	36.8642	37.2557	43.4351	43.7339	43.0867	47.9817	55.8794	47.4388	55.1198	55.4337
Tab2	34.0142	35.8971	36.0839	32.6462	55.2779	35.781	29.6544	35.9249	32.8639	29.4229	30.7298	30.316
Ust	0.829391	0.968618	1.19133	1.49876	1.12359	1.39248	1.9853	2.3626	2.86852	2.71701	2.86309	2.67253
Stxbp5	6.57485	6.1027	6.18076	5.90462	6.05533	6.26948	5.78658	5.86866	6.33624	6.03178	6.41101	5.6697
Rab32	1.33283	1.13133	1.31063	1.19978	2.23291	0.809553	1.27084	1.62388	1.49108	1.09139	1.17104	1.07471
Shprh	5.13249	4.61906	4.52425	4.08232	7.34508	4.24477	4.97019	5.21691	4.97973	4.64468	4.4466	4.47086
Fbxo30	2.01316	2.17864	2.67224	2.12421	3.7738	2.24354	1.64906	2.39147	2.2025	1.85455	2.03087	2.36441
Timm8a1	13.7446	15.308	14.1302	14.2918	11.506	13.4708	11.7042	11.1356	10.3745	9.45204	10.5716	9.30644
Utrn	5.76738	4.07851	3.89839	3.33064	3.14664	4.2571	7.03566	6.71589	10.2926	7.01345	7.3754	7.67665
Stx11	29.7438	33.0701	31.4284	21.0672	29.1014	25.4784	38.5975	40.8347	39.4673	32.9838	34.3914	35.2641
Sf3b5	201.486	209.598	206.126	220.813	202.984	201.679	184.38	196.237	164.938	179.088	168.537	165.7
Plagl1	0.493671	0.477988	0.437693	0.301436	0.676173	0.350379	0.93216	0.919147	0.893653	0.700869	0.641465	0.586247
Ltv1	63.0303	68.2602	62.4462	48.748	72.4659	51.2993	52.7481	65.8408	53.549	43.066	44.2128	44.5782
Phactr2	1.61209	1.96189	1.90007	1.09203	2.18462	1.71487	2.75998	3.51924	3.7273	2.72143	3.58504	3.66564
Fuca2	4.59233	4.08493	4.38741	5.48344	5.6226	5.27453	5.67269	6.307	6.09752	6.66642	6.22226	6.62228
Pex3	11.6253	12.4487	12.1807	11.0762	25.7354	11.0538	12.5175	18.9939	14.9396	12.7268	12.644	13.8364
Adat2	11.5253	10.7809	12.1844	11.6992	13.7355	10.1137	12.6248	14.1164	13.8664	11.132	12.0045	11.7911
Aig1	11.2958	10.2499	10.5409	9.57269	11.6728	9.50298	10.8717	9.8734	9.27845	11.0012	10.4138	10.0842
Hivep2	5.42143	4.4471	4.30433	3.58841	5.11387	4.90585	6.15107	6.31277	7.60247	6.03107	6.19759	5.84258
Vta1	32.8605	36.1873	35.132	28.8978	42.1199	31.2171	36.2835	44.3714	39.7724	34.0584	33.3371	35.1353
Cited2	24.1244	24.2462	23.6794	23.0902	20.2488	22.9282	25.4142	23.1608	24.2702	24.2764	27.6031	27.5591
Heca	10.154	10.7728	10.3899	10.8622	13.4731	11.8579	11.847	13.5445	13.8602	13.4961	12.7799	14.6362
Abracl	59.3717	62.5496	60.2221	65.5347	65.5635	63.0872	60.0556	63.8177	65.1318	66.7641	65.6515	66.8104
Reps1	28.6344	29.2593	29.4489	24.3587	35.6619	28.1054	30.4871	34.4212	33.2829	23.8372	27.2159	25.5661
Ccdc28a	1.73684	1.4298	1.57146	2.3423	1.99453	1.84163	1.83013	1.44441	1.87847	2.46809	1.79136	1.76524
Arfgef3	0.895055	0.595969	0.832799	0.114265	0.237662	0.242866	0.581306	0.685949	0.93963	0.34001	0.411026	0.405021
Perp	12.2627	15.9431	16.2448	14.0643	18.3552	16.6282	36.1881	47.227	47.2792	32.337	30.9865	34.8545
Tnfaip3	15.646	17.7445	19.0813	9.37834	10.364	11.1256	30.4112	32.9516	34.6035	18.8993	18.6546	19.4426
Ifngr1	12.1947	11.6227	11.1282	22.5086	25.3844	19.0023	13.9073	13.2549	13.3335	21.2321	15.7178	15.3805
Slc35d3	2.84702	2.32811	2.5955	1.41562	1.59773	1.97654	3.2078	2.44264	2.31548	1.98086	2.75686	2.30592
Pex7	12.3477	14.2627	14.7071	11.6925	17.0467	10.5902	12.2826	12.7424	12.3417	10.4247	11.9932	12.5596
Map3k5	7.66303	7.99443	8.08384	8.22203	7.2245	8.04355	7.35602	7.59235	8.72502	8.68433	8.42981	8.45823
Map7	3.67259	2.9774	3.13733	3.26893	3.36109	3.00259	4.10612	4.50557	4.57055	3.73242	3.56556	3.67955
Rpl32l	3.32071	2.24301	3.18948	2.60525	1.76424	1.12353	2.85878	1.23046	3.39909	2.85457	2.26023	2.1705
Bclaf1	52.0374	57.5377	52.372	48.1688	71.3454	48.8877	50.8689	62.1577	55.8718	49.9392	53.5559	49.7287
Mtfr2	10.9514	11.4756	11.588	13.5233	21.6519	11.6855	10.5749	14.3915	11.2075	13.4319	12.6702	12.8746
Ahi1	4.30797	4.22776	4.18008	3.01124	4.88955	3.16635	4.76108	5.95699	6.10427	4.32961	4.93762	4.65036
Myb	4.78458	5.76786	5.75642	7.90054	9.96686	8.94257	4.92129	5.98373	5.60578	6.94872	8.78068	9.56922
Hbs1l	12.6592	14.5005	13.7112	13.9648	18.9731	15.5976	14.069	16.5163	15.0261	15.2242	15.927	14.7739
Sgk1	0.893262	0.608908	0.764519	1.09691	1.42008	0.975013	0.752138	0.590249	0.700221	0.966525	0.720397	0.844086
C920009B18Rik	1.5285	1.29788	1.36106	1.07535	1.22372	1.0321	1.50545	1.55481	1.70189	1.19754	1.2329	1.23719
Tbpl1	27.2346	28.917	29.3914	18.1404	30.863	18.9417	21.2267	23.2498	20.1391	16.7161	17.0096	15.7974
Rps12	3367.26	3764.12	3641.51	3636.71	3784.45	3537.15	2676.15	2907.69	2478.72	2531.33	2370.38	2418.94
Snora33	11.3722	11.6583	13.8875	12.4534	23.1374	11.2834	8.46883	8.94565	4.7007	11.496	11.2263	8.629
Snord100	13.0405	17.3415	9.76591	19.7668	20.3328	19.8546	17.3393	22.6025	15.1113	25.4799	19.02	23.1121
Stx7	4.33062	5.85888	5.44894	5.23717	8.97618	5.45901	5.87403	8.59285	6.46782	6.22472	6.92027	6.65578
Enpp1	0.637796	0.370223	0.399755	0.805949	0.793552	0.600784	0.431477	0.373152	0.360206	0.480624	0.606066	0.425139
Med23	11.026	11.6659	11.4603	10.0362	14.0976	10.691	16.6912	17.774	20.2118	15.9888	16.1128	14.5084
Akap7	0.386855	0.378429	0.637489	0.269212	0.468144	0.189556	0.349745	0.326835	0.371342	0.21196	0.249486	0.326597
Epb41l2	14.7296	15.3691	15.0568	12.0582	14.1699	12.6221	13.701	16.0925	14.7291	11.7657	13.0622	13.7602
L3mbtl3	4.35005	3.62489	3.92699	4.13434	3.71461	3.69861	5.75896	6.41169	6.91196	5.81648	6.41866	6.13224
Arhgap18	2.33571	2.55905	2.82799	3.32874	4.23834	3.06951	2.79232	3.4617	3.12543	3.64336	3.41403	3.23002
Ptprk	0.302056	0.200172	0.156316	0.374695	0.310327	0.290773	0.306727	0.203436	0.217746	0.402054	0.289436	0.296677
Themis	16.5768	11.34	11.7219	25.9191	36.1311	18.8658	19.1396	19.2053	16.1222	24.0185	15.6026	14.8672
Echdc1	2.46362	2.75985	2.73367	2.7835	2.47755	2.64718	2.62492	3.06829	2.82963	2.5649	2.85023	2.901
Rnf146	5.87575	6.00643	5.7603	6.61014	8.07616	6.01262	6.73988	8.14349	7.65706	6.43553	6.98154	6.67666
Rpl12	1431.19	1506.09	1492.23	1475.71	1624.82	1474.06	1117.39	1146.7	1025.1	1042.26	1025.89	1032.34
Cenpw	18.2602	14.0103	15.2946	15.3894	13.3347	15.0528	17.1881	14.6559	16.2717	17.2668	16.7931	17.7156
Trmt11	12.2925	14.8378	12.6979	12.9977	30.6468	13.8389	16.6583	24.8121	18.9617	15.4449	16.5567	16.4521
Gm20300	0.702697	1.0012	0.90213	1.1501	1.63027	0.89425	0.742134	0.863731	0.73212	1.00757	0.810352	0.900298
Hint3	17.7212	15.0243	16.1162	16.2343	25.9998	14.3944	10.2622	12.0634	10.5646	10.9757	11.2145	10.2723
Ncoa7	13.2176	15.1436	17.8335	7.66262	18.9378	9.38461	15.3954	20.8285	17.9371	11.947	12.1712	14.6445
Hddc2	21.8429	26.9028	21.8192	25.3565	25.9305	22.9275	19.8156	21.7323	18.966	21.4229	21.8306	20.6034
Zup1	5.25565	6.1259	6.22598	3.67177	7.56152	3.94486	8.19195	9.97042	9.42563	6.52223	5.70256	6.542
Rwdd1	106.119	118.408	113.015	110.718	170.056	107.922	103.816	126.708	108.521	98.3958	102.804	101.399
Calhm6	6.08317	9.39596	9.86571	6.56935	8.05796	8.06822	3.92361	4.57086	4.1406	5.8808	4.29883	4.68933
Dse	4.45082	5.37651	4.80149	4.67839	6.52195	5.16843	3.99886	4.60983	4.58621	5.78618	5.47121	5.47715
Tspyl1	21.7133	20.5554	21.7528	25.8428	26.5116	25.5421	22.769	25.085	23.7811	24.7338	23.9647	27.2094
Tspyl4	2.95346	3.19197	3.82523	2.93159	2.5383	2.6861	1.90864	1.92676	2.21313	2.33457	2.10756	2.42457
Nt5dc1	12.5014	13.6578	14.4335	9.21361	19.6992	9.60428	13.1341	17.6103	14.6866	11.9551	11.9324	12.0518
Amd2	0.764262	0.635203	0.478903	0.76463	0.78024	0.701284	0.45702	0.706645	0.411183	0.495609	0.427964	0.63815
Hdac2	64.3224	63.5583	61.5789	62.6819	75.4	60.9349	61.9928	72.5447	66.8215	64.7681	63.7645	58.7507
Marcks	1.82981	1.04086	0.982524	1.46577	1.06311	1.15198	3.48794	4.21302	4.19338	3.68278	2.97579	3.51824
Fam229b	1.42692	1.09473	1.19778	0.947727	1.36914	0.470019	2.16217	2.4082	2.54387	2.62126	2.20127	2.56623
Tube1	7.72095	5.78729	6.19754	6.57634	7.55024	5.75516	6.55175	7.29727	6.0967	6.51138	6.06931	6.47918
Fyn	57.3072	63.651	63.5469	56.0977	46.5436	59.2705	68.17	69.4203	75.7215	62.0595	74.4242	71.8979
Traf3ip2	10.5849	10.8334	10.1136	11.2444	9.41619	10.215	10.3053	10.5708	10.559	10.4655	10.8788	10.1473
E130307A14Rik	0.761351	0.922679	0.988664	0.785824	0.845978	0.949327	0.637822	0.656639	0.539998	0.331615	0.335049	0.534598
Rev3l	5.18167	4.18458	4.01591	4.13251	6.52728	4.82748	4.46745	5.08304	5.22487	4.68247	4.2687	4.09792
Mfsd4b4	2.43979	2.52247	2.59688	2.35398	2.65205	2.50614	2.50028	2.66761	2.86113	2.57295	2.56084	2.22627
Slc16a10	15.1394	16.0577	15.5894	12.274	17.6175	15.6841	14.5655	13.7454	13.5553	16.0735	17.8122	16.5816
Rpf2	52.1456	55.6129	53.0377	46.1327	88.8497	48.0811	47.7244	63.3802	46.4044	41.3308	41.4834	41.9857
Gtf3c6	11.0435	13.9004	12.1616	13.1929	12.9359	13.474	11.4345	13.5076	13.0175	12.289	13.3249	12.7381
Amd1	64.4749	70.9347	66.9186	61.4881	114.615	64.7546	52.1309	64.8024	51.7993	48.4939	49.1788	46.651
Cdk19	4.38588	4.35893	4.42338	6.29345	6.77982	5.94888	4.19379	5.04732	5.63155	6.2924	5.1104	5.21695
Cdc40	23.5501	23.9972	22.0948	21.7013	31.7397	22.5333	25.4156	31.081	26.6504	25.2382	23.3944	22.7056
Fig4	13.3793	11.8904	11.8024	13.6662	16.3451	12.2049	11.1732	12.4662	11.1586	11.9963	10.7643	11.1119
Zbtb24	3.53787	3.75036	3.67102	4.06512	2.89828	3.93143	4.03243	3.08994	3.93852	4.03685	4.02961	3.87184
Mical1	23.162	28.6196	27.512	23.757	20.6045	30.0677	18.0504	17.1637	18.0672	20.5532	25.5604	25.1503
Smpd2	4.09952	3.35436	3.57091	6.51943	4.22352	5.4104	3.66169	3.51795	3.30218	4.39172	4.99155	4.73023
Cd164	100.827	119.567	111.059	98.5477	184.552	108.524	108.328	144.792	128.999	101.319	102.724	96.4721
Ccdc162	0.100583	0.0263223	0.0948704	0.0779842	0.0736135	0.117199	0.135458	0.145918	0.164129	0.0948005	0.154936	0.178808
Cep57l1	7.74155	7.94449	10.2363	7.29002	10.1873	7.88047	7.8171	9.21923	8.16499	7.20967	7.02033	6.88755
Sesn1	8.12921	8.8857	8.85747	12.6121	16.7414	10.6385	8.27725	9.97788	8.89199	11.6767	10.6386	10.7998
Foxo3	10.7772	9.87103	9.29366	10.7842	10.0361	11.0373	16.7261	14.8846	19.6857	18.494	18.1307	17.8498
Afg1l	1.37912	1.08982	1.52504	1.78116	1.24683	1.45571	2.11169	2.66981	2.7195	2.47028	1.81287	2.37303
Snx3	125.294	121.925	120.817	136.719	193.215	124.757	114.437	124.886	109.26	112.656	106.808	109.8
Ostm1	11.6341	11.7564	11.0653	11.1929	17.0759	11.7362	12.6789	14.6652	12.5674	11.0432	11.1171	10.8017
Sec63	16.8046	17.1224	16.2029	16.0305	19.4679	17.4979	18.3702	20.6947	20.2362	18.7362	18.3904	17.8199
Scml4	1.41073	1.52109	1.80358	3.55206	2.69807	2.79649	2.7587	3.42846	3.69858	3.85167	4.10342	4.13083
Pdss2	6.52454	6.79335	6.39727	6.69414	7.53479	6.96936	6.84988	6.77672	6.8918	7.6753	7.01952	6.21306
Bend3	8.39327	7.84014	7.60237	5.67762	7.14564	6.67405	7.2225	7.50905	8.78499	5.63353	7.19639	6.10966
Mtres1	10.5275	9.87991	10.6018	10.1964	8.79695	9.33538	5.89838	6.86691	5.43758	7.6702	6.36134	6.61438
Cd24a	5.3244	3.9759	4.44721	20.6414	15.7785	12.8992	13.2999	15.2003	14.8789	30.7941	20.8238	22.388
Qrsl1	9.40981	8.79412	9.75543	9.13949	13.8074	9.15818	8.79471	11.0053	8.66629	8.34188	8.52253	8.34548
Rtn4ip1	7.62279	7.91784	7.65469	6.93169	7.30183	5.93168	8.22931	8.81966	8.23769	6.8467	7.09923	6.90541
Crybg1	9.46625	8.68958	8.68362	9.67401	9.89464	10.0853	13.4492	14.0833	15.5429	14.668	13.6153	12.4852
Atg5	15.6637	18.8815	17.5082	15.7284	31.1895	15.9188	17.2181	23.9716	19.2044	15.3666	15.9292	16.8682
Prep	36.9189	37.5275	36.7223	29.6333	29.6115	30.2162	27.3797	26.0694	27.0535	22.5666	24.1165	20.9883
Hace1	4.70521	4.56616	5.35406	4.37598	9.09998	4.87644	5.69906	7.46512	6.40644	5.50804	5.66045	5.68848
Ascc3	17.8747	17.7426	18.1872	11.8473	20.9164	15.2283	17.7011	19.5102	22.3426	15.8256	15.8227	15.0635
Lilr4b	3.37852	4.28351	2.91673	2.62681	3.87832	1.49565	3.81949	3.15835	2.74052	2.44686	2.43169	1.92764
Lilrb4a	9.56233	10.9963	7.93904	4.88398	9.23335	5.09932	10.1162	13.214	9.82085	9.28875	8.41062	7.75355
Dcbld1	0.356108	0.322256	0.247122	0.243763	0.150066	0.274756	0.440793	0.443439	0.368045	0.239341	0.284262	0.185096
Gopc	8.33845	7.90118	7.35751	7.31227	8.03115	8.31507	8.30243	7.54426	8.12934	7.11808	7.59746	6.31924
Nus1	36.8908	38.7301	37.4016	33.8809	45.6068	35.7909	34.1214	35.1935	32.3278	31.8643	33.2048	30.9798
Cep85l	1.95254	2.05195	1.90986	1.11595	2.91793	1.54739	2.12768	2.82031	2.44828	2.22782	2.05147	2.06339
Mcm9	4.56875	4.60519	4.37801	4.2351	4.913	4.05186	4.65366	4.44802	4.74963	4.18248	4.64246	4.00622
Asf1a	28.4031	31.2453	30.9637	25.6765	42.2258	24.1288	30.7092	36.3267	30.9085	27.6915	26.3686	29.059
Man1a	37.4372	38.7622	39.0057	36.054	45.9197	38.6521	41.7194	42.4079	44.0608	44.1015	47.3924	44.9405
Tbc1d32	0.512956	0.384059	0.439026	0.541903	0.871941	0.399109	0.550791	0.82884	0.736022	0.585995	0.587526	0.518852
Msl3l2	1.89169	1.53185	1.71223	1.73909	1.12464	1.70944	2.03742	1.50488	1.69137	2.19176	1.71946	1.92448
Gja1	1.07866	0.708299	0.818836	0.831463	1.55023	0.789907	2.83614	4.01289	3.92104	2.54355	2.2265	2.45114
Hsf2	8.57727	9.09645	9.3153	10.6862	14.724	9.5804	9.24626	12.3434	9.58227	9.21694	8.61744	7.89449
Serinc1	34.5226	42.4761	40.0917	31.0703	72.0279	34.0957	42.9922	61.5441	51.5904	44.1884	44.1734	42.8495
Smpdl3a	1.29277	0.695069	1.2317	2.72384	3.39751	2.1586	1.52152	2.01218	1.52632	2.40703	1.65429	2.80538
Gcc2	4.47302	4.90414	4.76341	4.977	8.38316	5.07262	4.58621	5.74989	5.58244	5.20153	5.18415	5.13359
Lims1	19.7141	21.9578	21.7439	15.0598	34.9535	18.3083	17.1696	23.1007	19.6799	15.8796	16.4649	15.9515
Ranbp2	43.4783	36.5386	35.8467	31.333	60.2511	36.3304	33.8157	41.3061	40.1909	35.376	34.0353	33.712
Ccdc138	1.11606	1.07693	1.20538	1.28485	1.9151	1.2896	1.22137	1.47695	1.03668	1.1468	1.19501	1.0488
Septin10	0.582251	0.740993	0.63864	0.634516	0.951916	0.68585	0.712664	0.90414	0.655878	0.766473	0.698758	0.812166
Sowahc	3.27901	3.84423	3.43068	2.34075	3.02934	2.18356	3.32176	3.55175	3.48369	3.25617	2.89141	2.9464
P4ha1	18.4201	15.7853	16.6862	18.3575	17.8538	17.7842	22.148	22.9668	21.38	23.9965	20.5717	21.559
Mcu	15.2363	16.1677	15.4401	9.61959	10.7121	12.4046	18.0878	17.9545	20.7198	13.6174	15.6186	15.0051
Micu1	8.6109	8.83703	8.74939	9.26408	9.19284	10.1914	9.21751	9.32645	8.9485	10.1678	9.701	9.9701
Dnajb12	14.3717	15.6456	16.2587	15.3134	12.8281	16.5359	14.2581	12.2202	14.1519	14.507	15.0084	13.7459
Ddit4	86.9222	60.0886	69.0208	83.9406	44.561	66.2908	117.114	87.5187	103.89	121.588	86.5849	106.281
Anapc16	31.7193	29.3982	30.8925	31.5982	27.4561	28.9923	32.1459	29.6206	28.0595	33.4906	29.0528	34.047
Ascc1	11.1752	12.0174	11.0534	14.2464	9.17983	10.9854	11.0158	11.3825	11.0036	12.3483	10.4681	11.7236
Spock2	0.185976	0.169586	0.30561	0.111333	0.266776	0.169892	0.23446	0.328056	0.355589	0.581406	0.435358	0.446027
Chst3	0.0667104	0.0950489	0.0367043	0.109714	0.0965853	0.142831	0.164261	0.169362	0.223629	0.19185	0.390933	0.29109
Psap	65.5207	62.5926	63.9096	85.5878	66.2124	78.0379	64.9106	62.3825	66.8304	75.5378	72.1914	71.4034
Cdh23	0.64044	0.932776	0.764068	0.515364	0.609232	0.770099	0.750569	0.820931	0.910808	0.60825	1.0176	0.980655
Vsir	7.90599	7.98487	7.80041	8.03964	6.00656	8.54401	15.8755	17.0411	20.2868	13.7852	16.2218	16.8509
Slc29a3	7.40324	8.18034	7.94527	4.85651	5.74124	6.30698	12.8534	12.5039	16.6119	9.99755	12.4819	9.9973
Unc5b	0.258085	0.254574	0.175223	0.137131	0.0773857	0.0920956	0.366625	0.261339	0.293316	0.182196	0.168305	0.204937
Sgpl1	9.95639	12.9035	11.41	9.51943	10.8701	10.8694	12.2613	12.9214	14.5807	11.1449	12.7641	12.1304
Adamts14	0.214105	0.280972	0.159135	0.359998	0.175701	0.277459	0.0887901	0.103838	0.0538646	0.273555	0.197228	0.213528
Prf1	25.8697	29.556	24.001	26.338	39.496	38.9091	25.78	22.137	19.7353	40.1883	48.7803	40.1011
Eif4ebp2	82.4061	74.2088	77.3016	74.5192	79.7089	76.4377	69.3027	63.9798	71.0309	69.6324	74.3482	66.9918
Lrrc20	3.42241	2.90517	2.79601	4.13829	2.59015	4.04444	3.40912	3.13027	2.79093	3.85538	3.27579	3.26202
Ppa1	284.003	287.675	293.762	275.377	349.063	255.36	243.765	265.654	237.481	217.778	221.394	212.46
Sar1a	56.2044	59.1773	56.4694	56.4744	64.5257	54.0491	56.1467	60.1022	57.0744	54.2434	52.3825	51.0767
Tysnd1	27.525	30.7405	29.0562	31.3725	21.8409	32.0326	28.4338	21.534	25.4222	27.7593	29.7958	29.0197
Aifm2	0.222608	0.251343	0.124021	0.304629	0.248857	0.251797	0.405409	0.276453	0.354083	0.318319	0.390534	0.470401
Gm5424	0.582477	0.77637	0.627179	0.324469	0.468748	0.429115	0.684732	0.568894	0.653199	0.689758	0.349415	0.510148
Hk1	45.9949	39.8989	41.5273	50.6125	28.2893	52.6339	44.344	33.2964	43.9148	51.1926	48.8121	44.4336
Supv3l1	23.1048	25.2347	23.7985	22.0995	26.1612	21.9568	22.5529	23.6676	22.1039	19.4524	21.5118	19.6697
Vps26a	14.6246	14.9867	14.2338	16.5271	30.1057	16.1067	15.7404	18.7389	16.9794	18.2514	15.9929	17.1726
Srgn	193.671	196.061	188.338	166.98	321.682	173.178	250.454	308.546	267.293	222.308	227.118	231.453
Kifbp	8.87146	8.77082	9.49106	11.1829	9.10219	9.35842	10.2984	11.0037	10.3109	11.1681	11.0254	11.6421
Ddx21	201.942	203.576	201.2	170.7	169.294	185.753	170.539	164.917	175.224	149.691	166.711	148.05
Ddx50	18.3782	22.5027	21.2409	19.0307	28.0051	19.5809	19.5626	22.9993	18.6106	18.2029	18.2791	17.6804
Ccar1	36.7983	37.3303	35.8072	33.5135	47.9603	32.8721	42.3225	49.8923	48.3083	42.2011	43.6684	39.2966
Tet1	0.156231	0.118526	0.114612	0.144821	0.0980708	0.0984672	0.247799	0.232371	0.270678	0.261891	0.230826	0.223794
Slc25a16	8.2105	8.34932	7.7255	7.81371	12.8163	7.95412	7.99081	9.82569	8.61444	8.50395	8.84956	8.70092
Dna2	8.30545	8.16926	8.2226	9.13859	9.60637	9.61609	9.13708	8.00346	7.27045	9.61763	10.1751	9.92729
Rufy2	1.25793	1.36462	1.30057	1.60049	2.30929	1.51084	1.11254	1.39597	1.01431	1.34463	1.63094	1.49902
Hnrnph3	6.71244	6.0384	6.12099	6.90949	3.44503	6.69481	8.13837	6.31888	7.60243	7.9717	8.4169	8.55835
Herc4	18.3726	21.5484	20.29	18.5265	37.7611	19.428	19.9474	27.3149	21.1325	18.2548	18.045	19.9614
Sirt1	13.7091	13.2871	12.9811	13.1842	23.6921	15.1291	12.3983	14.9285	13.4423	12.9087	13	12.5679
Dnajc12	1.47219	1.48959	1.6161	2.08785	1.87961	2.22319	2.37463	1.98012	2.16028	3.39826	3.05747	3.10161
Reep3	13.7512	15.8842	15.7339	10.9285	18.0494	12.7483	14.6344	17.0555	16.8606	12.63	14.3047	13.6241
Jmjd1c	7.55968	7.18675	6.89801	6.34198	10.1384	7.78792	7.13579	7.9793	9.08126	8.08955	8.39354	7.77872
Nrbf2	12.6247	10.5073	12.195	13.7188	9.74702	13.7562	12.9955	10.1472	11.1348	11.6727	11.308	10.7921
Egr2	15.8742	20.2093	18.9782	7.65122	14.4017	14.463	20.9301	26.2634	26.7841	15.328	23.9705	23.4492
Ado	14.4538	15.478	15.3469	15.6592	13.8579	16.661	14.4843	12.8083	14.0338	13.8766	14.528	13.8311
Zfp365	1.4709	2.09574	2.16063	1.34681	1.88808	1.73821	9.83785	12.9686	14.7011	9.81492	8.97304	10.727
Rtkn2	0.389199	0.376662	0.358245	0.65941	0.480892	0.618422	0.166351	0.280337	0.216992	0.734803	0.59845	0.556595
Arid5b	2.66029	2.48844	2.33788	2.23822	3.43555	2.69644	2.52444	3.39109	3.58213	3.06969	4.18257	3.78298
Cdk1	41.361	47.7768	45.8273	41.9935	54.2997	42.962	35.5573	39.1278	31.9203	35.797	37.2818	38.0479
Ccdc6	17.5081	17.2955	16.5848	14.9817	13.4434	15.2637	15.1439	15.1865	17.5724	13.2357	14.6603	13.7623
Tfam	21.973	23.7821	23.3374	21.1757	30.7021	21.528	21.1804	25.6422	23.3605	20.184	19.9989	20.018
Ube2d1	11.8246	11.8165	12.2149	11.3636	18.9287	11.0535	12.7788	15.7935	13.9027	12.1467	11.5768	11.3853
Cisd1	58.4288	58.2229	59.6295	62.7834	61.6211	56.648	54.1294	53.3958	53.0885	52.679	53.9447	50.5985
Ipmk	11.1713	11.3485	11.2786	10.4523	13.0689	10.6901	9.60544	10.1579	9.53941	8.05878	9.50492	8.62065
Zwint	30.8664	30.7626	33.2763	26.9928	29.6621	28.5595	28.8695	27.5889	26.595	25.1419	25.2294	24.3633
Bcr	5.4688	4.29747	4.29547	5.30342	3.45246	4.58821	5.50701	4.01742	5.25048	6.05926	6.2016	4.92417
Specc1l	9.76223	8.74643	8.453	8.77011	8.08322	9.62748	9.30761	9.42682	9.67953	10.4219	9.61245	9.13747
Adora2a	14.3098	12.654	12.9212	14.1874	10.2533	14.7186	32.1056	22.5222	26.9885	32.5564	32.1117	33.8552
Upb1	0.349448	0.511534	0.381024	0.683355	0.500077	0.553454	0.75908	0.586042	0.632371	1.86498	1.79086	1.70584
Gucd1	5.82571	6.48285	6.52678	6.71222	5.49575	7.37129	5.9566	5.67241	6.79599	6.63014	6.42957	7.43501
Snrpd3	232.653	191.333	193.323	233.423	144.425	200.144	158.645	137.517	130.392	173.524	161.877	160.29
Cabin1	21.5442	19.2015	19.3087	19.4272	14.0613	19.6457	17.6511	15.2275	17.6807	20.2027	18.9699	19.3575
Ddt	143.969	159.918	166.042	198.583	167.584	191.436	143.777	149.105	130.859	164.087	165.727	166.223
Gstt3	3.59819	4.18462	3.75079	5.39925	7.55234	5.69565	4.20275	5.08076	5.29216	5.78137	8.67107	7.79318
Gstt1	4.29236	3.88664	4.37756	7.58932	5.73358	8.11179	2.68672	2.09471	1.82456	4.68706	4.66613	5.58194
Gstt2	47.8949	56.0645	50.7897	52.4586	57.7899	49.384	39.2269	42.3542	34.6047	42.3421	42.6717	45.2
Mif	1431.38	1529.09	1569.78	1637.15	1344.87	1644.61	1343.07	1316.87	1210.86	1385.36	1370.95	1305.35
Derl3	1.23516	1.14236	1.08496	1.34713	0.692637	0.773262	2.23032	1.52612	1.57255	0.885293	0.877055	0.625112
Smarcb1	72.379	79.4727	76.0539	65.1043	67.0735	66.3448	65.4019	61.9848	59.5515	57.6117	64.2167	58.2191
Mmp11	0.980129	0.734516	0.898786	0.490911	0.516022	0.599575	0.426259	0.435665	0.354007	0.527569	0.543041	0.518398
Chchd10	118.703	133.546	152.981	77.0863	41.7704	75.7387	61.4673	39.6242	39.3423	35.6907	34.9994	32.1847
Zfp280b	47.7281	50.5925	49.3527	45.7354	63.8339	58.8589	32.0688	33.4774	31.2836	40.3751	44.7155	41.4509
Prmt2	4.03284	4.50055	4.5993	4.20059	3.64477	4.07388	6.56136	7.46197	7.68898	5.94403	6.27317	7.25914
Dip2a	0.966976	0.796611	0.600115	1.13696	0.7217	1.03681	0.968195	0.76315	0.77667	1.13151	0.955001	0.749151
Pcnt	10.3614	8.49071	8.62155	8.94679	4.55529	10.144	9.00574	6.52519	9.04626	11.1986	11.4563	10.2177
Ybey	1.98367	2.03257	2.21592	1.4792	1.10462	1.49386	2.11869	1.76771	1.9507	1.94481	1.75073	1.8397
Mcm3ap	17.5605	17.0187	15.9661	17.0214	12.9637	17.5519	18.2291	14.6487	17.6855	17.8264	18.6762	17.8059
Lss	35.4557	35.8702	35.3779	27.8521	30.3642	30.3388	34.1076	31.9477	36.0516	25.5322	31.6848	28.3166
Pcbp3	0.965268	0.835312	1.58134	0.797648	1.10801	0.743841	1.74978	1.95668	1.94545	1.2272	1.31502	1.82221
Slc19a1	68.6055	78.9458	73.0347	64.63	72.3614	80.1059	58.4076	59.922	61.3565	57.9224	69.9819	61.6483
Pofut2	12.3898	12.8376	11.7358	10.6675	7.71498	11.7274	13.3405	9.89994	11.0018	11.5789	12.6701	11.3585
Adarb1	2.42337	2.35447	2.54523	2.2799	1.99083	3.00652	3.19955	3.08149	3.84617	3.02656	4.34217	4.40457
Fam207a	35.0374	34.574	35.5878	37.6367	17.4495	38.8911	32.4298	21.743	28.0845	33.1669	32.2586	30.7556
Itgb2	74.0852	75.7076	73.8551	79.5701	72.82	86.662	65.4401	60.7026	63.4728	75.6231	77.963	73.2999
Pttg1ip	17.636	20.3344	20.5888	22.6555	29.2595	22.4065	25.9853	30.2938	27.5164	31.6882	29.5491	28.2683
Sumo3	26.244	27.6659	27.5401	32.6333	29.7681	31.7296	25.363	26.0549	26.4273	29.4234	31.6606	31.9242
Ube2g2	36.4562	32.985	33.8335	39.5254	34.8021	37.7638	36.9486	33.9089	37.7437	37.9245	38.6979	40.7184
Cfap410	1.597	1.70044	1.46604	2.6293	1.72697	1.66674	2.44395	1.62758	1.99985	2.79604	2.62982	2.16604
Pfkl	48.2337	33.2851	38.7746	52.9373	22.3095	49.5767	45.17	26.5952	34.4679	46.7271	42.801	41.2606
Icosl	0.280852	0.256705	0.285728	0.689359	0.198297	0.347934	0.673277	0.43947	0.792135	0.715361	0.620242	0.671411
Gatd3a	16.8901	15.4802	15.3045	20.9956	10.134	16.8928	17.3786	13.3234	16.7588	19.0692	17.6271	17.5953
Pwp2	35.5829	35.4926	35.9793	29.7304	25.5849	32.2599	35.9912	31.7078	34.6096	31.0534	33.1258	30.9044
Trappc10	15.7193	14.7298	15.8084	14.8699	14.0789	15.041	14.8886	13.9169	16.1533	14.7119	15.0066	14.4435
Agpat3	78.5345	72.1618	78.8941	90.8018	54.8577	89.9104	48.9784	34.5203	41.5663	52.5392	52.6697	52.6205
Rrp1	161.682	138.87	142.287	151.771	109.217	140.611	136.145	116.495	124.295	128.703	135.969	132.313
Cstb	38.1706	34.7405	36.3336	44.222	32.0585	43.4005	35.308	35.9821	30.42	36.1493	34.5309	35.4373
Pdxk	13.3298	14.0559	14.0229	12.7822	10.9736	13.4815	9.73614	8.28635	9.45329	9.52582	10.6695	9.42361
Ilvbl	7.4246	7.09236	7.7704	9.3971	9.78476	8.45551	7.95172	7.81766	7.79146	8.37564	9.10241	11.425
Syde1	2.62185	2.75754	3.05325	2.08023	1.56062	2.23151	1.62268	1.01443	1.48189	1.51566	1.84097	1.95398
2610008E11Rik	0.984798	1.09896	0.928327	1.15356	1.08451	0.747071	1.37014	1.81312	1.56813	1.28035	1.31456	1.32443
Plpp2	1.17307	1.23155	1.44938	1.46217	1.29271	1.68699	1.86772	1.55583	2.05435	1.7338	1.97788	2.56432
Mier2	7.56326	8.80089	7.61425	9.80113	5.63048	9.39127	9.94881	8.38885	8.87602	11.2533	11.3981	11.6358
Tpgs1	27.7667	24.9631	24.3572	34.9971	13.6695	27.294	28.6446	20.5091	23.3653	25.3436	26.0835	32.0873
Cdc34	163.505	158.804	162.021	174.224	113.794	166.758	190.121	153.354	164.355	190.433	182.305	196.902
Bsg	218.894	197.507	210.038	259.339	175.86	243.444	253.775	210.348	228.107	298.492	271.497	291.305
Hcn2	0.437541	0.279235	0.56172	0.661125	0.326895	0.442378	0.421966	0.575977	0.364422	0.367008	0.378911	0.226866
Polrmt	14.2639	13.3851	13.5465	17.7535	14.3521	16.2713	13.4579	11.8623	11.9392	16.6435	17.0852	16.3378
Rnf126	100.041	97.4729	100.158	102.416	62.9339	103.888	82.1602	60.2445	66.1202	79.0865	84.7582	81.5435
Palm	1.49409	1.02526	1.09305	2.36508	0.924986	1.68572	2.05046	1.15695	2.11963	2.73848	1.57429	2.54156
E130317F20Rik	0.344301	0.386677	0.462818	0.405699	0.258944	0.317994	0.367037	0.442572	0.355558	0.412512	0.363337	0.490311
Ptbp1	264.635	274.087	268.656	257.224	248.484	259.02	267.152	240.282	268.161	236.527	253.76	228.96
Plppr3	1.47833	1.28127	1.21133	1.37251	2.18817	1.41486	1.10378	1.0403	0.751943	1.1617	1.5687	1.47587
Med16	12.4255	13.8104	14.6647	13.3064	13.0075	14.6412	12.7765	11.9332	12.3103	11.9381	13.78	12.5493
R3hdm4	29.4325	27.6149	30.0335	31.6972	20.163	30.1274	26.4476	21.5967	27.1961	25.8566	28.8977	29.339
Arid3a	5.04738	4.79944	5.01768	3.80682	3.16638	4.34416	3.19337	2.7617	3.27541	3.12688	3.10886	2.97198
Wdr18	65.9822	67.9185	66.0645	63.1468	52.927	61.6592	61.0303	51.4857	54.6544	54.5105	54.9488	58.0645
Grin3b	0.204596	0.247149	0.296923	0.455717	0.110959	0.463447	0.521302	0.368865	0.444536	0.558296	0.437883	0.578637
Tmem259	66.6772	69.3023	68.4606	84.1904	55.2675	83.6829	59.2453	51.477	55.1449	67.2708	67.7117	69.0408
Cnn2	171.311	173.201	174.977	182.299	104.937	175.917	129.057	103.355	115.62	126.688	134.871	134.423
Abca7	4.83664	4.57254	4.75436	7.05745	4.7944	6.9408	4.68475	3.52863	4.23553	6.85909	6.40487	7.2464
Arhgap45	39.3553	36.7506	37.1424	51.9347	28.2834	46.5694	33.8808	28.4259	28.5792	41.4759	37.4639	41.5863
Polr2e	135.955	132.391	138.838	158.046	89.536	151.497	131.899	118.248	118.258	141.664	142.367	149.618
Gpx4	101.655	97.7484	98.1315	127.42	123.242	104.863	96.412	86.1635	78.1114	106.159	89.7472	98.8975
Sbno2	9.90417	8.79106	8.60818	9.37127	6.14984	9.11814	8.68507	6.60631	8.12882	8.05986	7.96786	8.75136
Stk11	28.8499	28.6118	27.8567	33.2132	12.8414	30.87	29.9523	21.2339	24.7408	30.8312	30.0073	30.1329
Cbarp	7.69651	8.42762	8.90469	8.0106	6.43101	9.23159	9.60077	8.85719	11.0767	11.2238	12.6505	12.7977
Atp5d	294.697	295.122	312.475	371.565	227.952	347.926	299.465	230.07	254.96	311.973	303.158	313.4
Midn	27.1078	22.4012	23.8763	27.681	16.3754	27.5613	30.1201	20.9283	29.3965	31.4805	29.3197	30.821
Cirbp	10.1096	8.70069	9.00215	9.83596	7.10127	9.01764	7.8987	6.64068	7.01124	7.23134	8.08003	7.80934
Fam174c	18.2751	21.0665	21.6239	22.4296	15.2762	20.1786	22.2516	22.7616	20.3153	23.0184	19.8442	21.2309
Pwwp3a	12.8303	12.0792	11.4824	13.8687	7.49502	12.7441	10.1712	7.00861	7.60298	9.47328	10.1181	10.127
Ndufs7	121.763	112.386	122.729	143.606	132.986	111.391	90.9603	85.8722	79.0527	87.9374	88.6441	92.6879
Dazap1	117.468	103.859	110.64	120.772	50.2321	113.459	97.7044	65.6874	78.6284	93.0857	91.9995	98.371
Rps15	1535.56	1465.4	1613.26	1682.64	955.516	1570.1	911.275	663.268	675.066	888.897	801.888	870.591
2310011J03Rik	31.327	31.7908	31.665	37.0652	18.6402	34.2036	35.2205	25.1893	29.8504	32.4818	31.3207	34.4961
Pcsk4	3.61442	4.29151	3.92634	5.31468	4.64215	5.44022	3.00083	2.94325	2.77883	3.49132	4.23892	4.24616
Reep6	1.8708	1.81132	1.57644	0.582092	0.247772	0.556748	1.06714	0.741667	0.935369	0.38491	0.647914	0.46577
Mex3d	7.56255	5.68049	7.08082	9.38551	6.00727	8.84235	6.27754	3.93034	5.32178	6.77479	6.09202	7.28112
Mbd3	120.75	105.873	108.607	117.676	58.4	112.504	95.8398	74.0985	82.1814	93.9129	101.935	102.12
Uqcr11	100.598	62.5765	79.6671	103.7	35.4114	74.8461	68.0605	36.6238	47.7203	68.343	66.2743	67.5188
Tcf3	64.0531	55.3275	58.1239	88.851	36.0702	71.5586	44.2735	26.7689	33.0944	49.6154	43.0791	40.711
Rexo1	21.1452	18.5699	18.9583	20.8747	11.93	21.1337	18.6842	12.9207	15.2428	19.9608	19.4343	20.1298
Klf16	31.2653	33.8599	35.4157	29.6156	22.9618	34.6735	28.0844	20.9908	26.118	25.9375	29.4618	30.4003
Abhd17a	79.7891	79.8643	78.7388	90.3767	74.0648	86.2596	66.0061	57.8331	57.651	65.0892	69.232	72.6491
Adat3	5.39751	6.1023	7.03537	7.56826	5.2458	8.48499	6.08865	6.05917	5.3816	7.56486	8.2299	8.10251
Scamp4	57.4234	60.666	58.6778	56.7026	52.2769	60.3834	49.1318	41.9979	44.569	46.574	47.655	44.42
Csnk1g2	48.4354	43.1234	47.3958	53.2503	29.0888	50.6181	36.7098	28.9409	32.0551	39.9543	43.4612	46.3044
Btbd2	7.55611	6.78667	6.92032	9.32558	5.35103	7.5506	7.33145	5.54592	6.57214	7.94582	8.54391	8.97644
Mknk2	104.383	86.9206	89.6188	127.983	66.0999	108.876	90.8211	58.9866	79.5131	98.4126	93.3993	89.324
Mob3a	69.2448	67.4715	64.3687	79.9579	65.1642	68.0645	61.9913	54.1186	60.802	63.0606	52.6801	53.7584
Izumo4	1.92503	1.32715	1.09617	3.34212	0.968229	2.30455	1.40671	1.32836	0.876997	2.75756	1.47744	2.65192
Ap3d1	22.4718	22.0402	21.2451	21.293	18.0093	22.0973	21.6357	19.0618	22.9885	21.068	20.7152	20.3046
Dot1l	33.5067	30.846	31.9136	25.9992	21.2615	31.7593	42.9681	33.4216	45.8624	38.1033	41.3865	39.3058
Plekhj1	67.0889	59.9381	60.5205	76.9558	57.1228	73.1774	74.956	64.0344	68.1702	80.7182	82.3262	94.1345
Sf3a2	120.436	112.613	120.388	125.451	46.4814	121.322	91.5804	57.5994	75.1633	88.8466	94.2811	94.8262
Amh	0.965667	0.462686	0.658266	0.491908	0.506331	0.243959	1.04369	0.584977	0.557031	0.67802	0.775895	0.947422
Oaz1	512.539	507.964	522.496	643.045	825.363	596.47	494.898	490.572	425.763	523.366	503.022	522.648
Lsm7	82.0587	60.4542	69.2605	77.3713	40.7786	66.4577	56.1089	38.6564	39.8351	51.4745	51.3803	55.5128
Sppl2b	8.14911	8.73293	8.17536	8.35062	6.33753	8.44335	8.25654	6.02518	6.67161	8.49532	9.52923	9.3033
Timm13	96.073	82.3984	90.4673	100.408	40.9246	84.7361	83.0804	52.735	57.6482	76.338	73.8595	74.8907
Lmnb2	16.6846	15.9451	15.5048	19.1591	8.181	15.9299	14.2779	9.76719	10.7741	13.5853	12.874	12.8433
Gadd45b	54.3599	49.1982	48.2431	49.3261	22.6512	33.657	80.9675	48.1048	54.1717	50.6286	31.2419	36.6296
Slc39a3	5.78211	5.94242	6.20116	5.09702	3.30075	4.80311	5.25537	4.2633	4.94284	3.96606	4.86474	4.74949
Sgta	51.2035	52.38	48.9218	56.9218	42.2376	56.3011	55.4538	48.1505	53.4032	55.361	54.6044	57.6936
Thop1	53.5045	49.7145	50.06	52.9517	35.4145	50.3751	41.3404	31.7386	35.4654	38.8506	40.1773	38.211
Map2k2	58.0985	57.6555	57.9043	61.5724	35.1896	63.4864	54.8425	41.2097	50.7077	55.4023	56.4837	56.2321
Zbtb7a	29.3867	25.8334	29.1399	27.7719	15.5296	26.882	26.2049	18.0668	23.3423	25.5627	25.7423	24.5769
Pias4	25.0444	23.7722	24.7843	26.5995	16.7665	25.3363	20.9672	17.1454	19.2455	21.8265	21.2135	20.3473
Eef2	2277.37	2194.23	2279.29	2217.27	1549.92	2258.73	1864.76	1573	1902.56	1705.2	1761.52	1621.11
Dapk3	30.5848	30.9738	30.2867	34.9898	30.5098	31.8958	26.9627	24.0982	24.9854	30.1013	29.2035	27.194
Atcay	0.583581	0.48316	0.440412	0.526578	0.381183	0.844244	0.970916	1.43782	1.43589	1.36345	1.99277	1.77092
Matk	0.744679	0.650877	0.811418	1.59213	0.507374	1.82217	0.733452	0.337748	0.429653	0.77809	0.752992	0.821199
Mrpl54	95.1611	83.168	88.7284	90.2185	40.3042	87.1424	66.6053	47.9395	49.2647	66.3907	67.0818	73.2188
Apba3	22.2817	21.2992	22.2704	19.8434	8.63155	21.4955	15.2205	9.20706	13.0101	15.3943	13.7216	15.3555
Tjp3	1.12417	0.707735	0.676859	1.48982	0.380454	1.20657	0.849727	0.510492	0.469572	1.18675	0.900844	1.06472
Pip5k1c	15.5961	15.247	15.8045	18.4908	11.7958	19.2664	10.15	7.06097	8.81769	12.1838	14.4996	13.7687
Cactin	36.3353	32.5003	33.3609	38.9873	13.3863	37.1068	32.5494	19.0637	25.7017	32.3103	32.2795	29.887
Tbxa2r	3.9903	3.60583	3.23183	9.15674	3.44489	6.67996	7.86028	7.48262	10.014	11.1392	10.0995	11.3914
Gipc3	0.305974	0.252392	0.320452	0.426406	0.100437	0.275834	0.475832	0.328585	0.377888	0.410003	0.43159	0.391685
Hmg20b	20.241	20.2351	21.6359	26.5156	14.7534	24.5439	17.2904	14.8709	15.5012	22.0669	20.8645	23.6329
Mfsd12	2.79431	2.28325	2.68346	3.32667	2.04694	3.54883	2.41267	1.51578	2.29786	2.77484	3.20109	2.87903
Fzr1	58.448	55.5699	58.307	62.7581	39.8798	56.8967	50.3065	38.7382	43.4641	55.6948	53.3	56.6927
Dohh	31.939	28.1495	27.7821	34.0648	22.7208	34.0399	20.1272	16.3965	17.065	20.9853	21.0912	21.0215
Smim24	1.013	1.58766	0.74779	1.28283	0.908199	1.15675	1.59637	1.33351	1.34261	2.42915	3.18584	2.86496
Nfic	2.72038	2.02699	2.41443	3.6378	1.7421	3.03112	2.6338	1.56825	2.25572	3.62685	3.1656	2.59861
Ncln	59.2441	63.2379	62.253	67.3714	53.4383	69.5971	64.867	55.3238	62.7556	63.5912	66.4335	64.7612
S1pr4	17.5924	18.7537	18.6166	25.4021	16.7939	24.7287	17.7347	15.7327	18.1295	23.1745	20.3692	22.3663
Gna15	1.48515	1.36485	1.90665	1.29942	1.36623	1.44151	3.43749	3.59729	4.75639	4.00102	3.4604	3.54505
Gna11	5.89616	5.24516	6.15613	7.38201	4.16414	6.95503	5.51923	4.08182	4.773	6.05016	5.93229	6.6945
Tle5	133.021	108.426	117.348	177.623	77.3176	146.491	109.86	75.5434	84.8313	116.182	103.799	105.398
Tle2	0.158942	0.199818	0.144037	0.613523	0.298846	0.440394	0.147337	0.147692	0.0812567	0.487149	0.225003	0.555288
BC025920	0.547035	0.680616	0.623158	0.869257	0.396436	0.582868	0.834741	0.882394	0.482123	0.401447	0.876528	0.993642
Sirt6	10.957	11.4002	11.4096	11.6797	8.32059	12.2993	10.8051	9.24184	10.7982	11.253	11.3199	12.1199
Ankrd24	0.314066	0.376538	0.226186	0.427704	0.22693	0.240545	0.354598	0.231927	0.379472	0.585079	0.318417	0.459283
Zfp873	1.29302	1.50016	1.328	1.53111	3.62896	1.3974	1.28566	2.12361	1.55187	1.56763	1.46832	1.35132
BC024063	0.311418	0.306159	0.231885	0.272473	1.0294	0.257816	0.355799	0.40995	0.435751	0.49416	0.27934	0.313547
AU041133	1.10569	1.60689	1.01494	1.04379	2.21533	0.923264	1.40483	2.53989	1.90268	1.23732	1.37884	1.3384
Zfp938	2.05862	1.92543	2.24564	2.21003	3.55442	1.98298	2.36966	3.02585	2.11844	2.04894	2.07232	2.1217
1190007I07Rik	20.6943	21.5522	22.4937	20.1933	17.6965	17.7008	22.8749	20.2712	19.8973	21.1169	19.1023	22.4199
Tdg	55.5858	60.8418	60.5417	51.5585	53.6206	57.1816	58.7292	58.0682	58.8206	52.5689	57.6852	56.2148
Hcfc2	3.37198	3.60997	3.39373	4.10396	5.88818	4.21287	3.83026	5.16163	4.276	4.21822	3.96692	4.85086
Nfyb	23.4919	24.6096	22.0718	22.1706	33.1233	21.1192	28.8196	33.3058	28.8771	27.6093	26.7339	25.7754
Txnrd1	69.2334	72.5631	69.1226	63.8576	66.872	64.8279	50.8567	50.4868	47.1591	46.596	46.1745	43.8215
Chst11	4.40631	4.09016	3.26201	3.63899	3.23358	3.00914	7.31022	6.58541	6.98714	5.89275	6.50272	5.45337
Slc41a2	0.0796822	0.0851483	0.0255742	0.0993776	0.0414135	0.0995191	0.134071	0.24038	0.173129	0.290938	0.225173	0.150237
D10Wsu102e	27.0489	27.1631	27.187	26.2619	25.7008	27.6683	26.2242	26.6042	27.1941	22.8412	24.3818	23.9286
Aldh1l2	5.93344	6.52025	6.20988	1.60136	2.60561	1.8786	2.32142	1.64353	1.61817	0.93798	0.898164	0.751281
Washc4	10.8407	11.1602	10.7835	9.68423	18.612	10.8468	10.3761	13.6816	12.1502	10.2263	10.7083	10.2671
Appl2	1.88885	1.70491	2.08848	2.64129	2.64442	2.75961	1.86037	2.20658	2.10571	2.44167	2.2501	2.82483
1500009L16Rik	1.46351	1.4944	1.8319	3.62242	2.89041	4.2998	1.84985	1.87839	2.21528	2.85955	3.33526	3.6148
Ckap4	2.46778	2.86128	3.11045	2.43844	1.94725	3.36557	4.69387	4.43227	5.40094	4.4367	6.10392	5.89996
Tcp11l2	0.86158	1.34861	1.23074	1.85804	3.07463	1.19515	1.91232	3.03513	2.7368	2.98177	2.50885	2.42985
Polr3b	15.7429	14.9231	15.5043	13.4208	16.1206	13.5654	16.3628	19.8405	19.4408	14.5024	16.0478	16.0459
Ric8b	2.61187	2.53807	2.59963	2.55079	3.02916	2.69346	2.6303	2.54199	2.86425	2.79754	2.55856	2.78543
Tmem263	8.26383	9.40736	9.74324	8.81254	15.0545	8.78065	8.84155	10.6958	10.6693	8.67219	8.42418	8.72077
Mterf2	3.17364	4.13457	3.62415	3.74445	5.89154	3.84171	3.60934	5.18181	3.32965	3.10412	3.32778	3.2233
Cry1	19.4143	19.9498	18.5212	19.3989	22.1705	19.1795	21.6229	22.2201	22.286	22.2582	20.3921	21.018
Btbd11	1.31559	1.45635	1.43782	1.31468	1.11333	1.31239	2.14834	2.58487	2.62253	1.79534	2.43419	2.11348
Pwp1	54.6002	58.8485	56.2365	46.9191	64.7871	50.0652	52.0029	60.1613	52.949	43.3874	43.8903	46.9039
Prdm4	18.2386	16.9014	16.5112	15.3811	18.5578	15.7439	16.8266	17.7211	17.974	15.757	17.1484	16.6209
Rtcb	117.423	117.18	119.565	119.154	88.0664	112.738	109.383	103.324	108.076	105.355	100.839	101.663
Fbxo7	3.06662	3.17803	3.16691	3.27931	3.70859	3.69895	3.3324	3.24729	3.13911	3.19481	3.32048	3.21363
1810014B01Rik	4.03599	3.90622	4.32749	3.63225	5.0035	2.50193	5.12607	7.52571	4.99198	4.32163	4.18879	4.9624
Hsp90b1	331.029	346.088	333.321	280.216	446.479	298.309	297.712	356.58	308.352	292.31	289.942	263.212
Ttc41	0.196822	0.24744	0.178364	0.219924	0.261755	0.210703	0.305035	0.34292	0.228915	0.274203	0.41794	0.330715
Nt5dc3	7.00695	5.79	6.33209	4.38259	4.76453	5.10552	6.8025	5.59425	6.84243	5.7393	6.35616	5.7209
Parpbp	9.0992	8.49242	9.05881	9.18152	16.9974	8.37598	8.4046	10.2662	8.76623	9.88628	8.86468	9.81238
Nup37	53.5355	60.1217	56.3437	48.9947	97.1388	52.2289	46.0758	62.5206	44.9098	44.464	41.5393	43.0911
Washc3	19.6517	21.5452	20.8096	19.8642	30.5093	18.4942	20.3435	24.7018	19.649	17.4941	17.2114	18.3968
Gnptab	32.1605	35.7746	32.6476	27.5785	52.8947	37.3528	34.0517	39.2715	37.3323	39.6656	46.9766	44.0518
Chpt1	1.47284	1.31385	1.60037	1.90693	4.33331	1.6209	2.52284	2.8324	2.63058	2.53781	2.1295	2.55482
Arl1	96.4338	108.347	99.4241	97.36	134.207	103.136	90.7555	116.313	96.5564	90.6844	92.4727	98.176
Utp20	26.7922	24.8875	23.4198	16.639	23.0289	20.4934	28.865	31.2404	38.1463	26.113	28.7216	24.9164
Gas2l3	2.52913	2.2445	1.96145	1.72412	2.83307	1.78036	1.71947	2.09078	1.68043	1.80924	1.79404	1.60146
Scyl2	17.2041	17.6393	17.8487	18.1431	28.9032	18.1995	19.2417	22.2908	22.0501	21.089	19.2935	18.7817
Actr6	8.23165	8.64945	10.1757	9.52054	19.4427	8.94846	9.56659	12.6555	9.08532	9.85628	9.66444	8.88897
Uhrf1bp1l	13.5544	13.7375	13.3207	9.92435	16.7064	12.9529	12.569	13.9026	14.5759	12.9664	13.3691	12.6376
Apaf1	7.24876	6.32845	6.73148	9.04047	9.12077	7.7188	15.4054	17.5175	20.6599	16.6654	13.823	14.5189
Ikbip	0.233841	0.343273	0.372985	0.828015	0.640822	0.49561	0.505996	0.946802	0.674357	0.923034	0.786771	1.0301
Slc25a3	545.066	593.715	581.443	609.027	631.243	597.481	550.681	587.891	562.806	552.76	576.061	558.54
Tmpo	68.673	71.7788	67.927	70.0933	103.07	67.6993	59.561	66.0745	57.0833	58.1895	59.8144	57.1156
Nedd1	17.8964	19.7025	18.827	16.0288	34.0221	16.6612	16.9608	22.2891	18.4337	15.5601	15.6542	15.1726
Cfap54	0.423379	0.658628	0.563874	0.588539	1.12043	0.894145	0.14609	0.212318	0.131413	0.233626	0.289851	0.283465
Cdk17	32.4695	36.1933	34.4234	27.8591	55.8618	31.9225	31.3658	43.0322	37.2342	28.6847	34.3551	32.9787
Elk3	12.3814	14.8969	13.7009	11.0468	16.5595	15.3509	15.7007	17.485	18.0211	16.8448	21.9751	22.1424
Lta4h	53.9764	56.6497	55.7313	68.2011	72.5328	64.6798	48.6571	51.4025	48.4912	54.5864	58.7129	51.2546
Usp44	1.01432	1.25017	1.0048	0.775786	0.985031	0.721398	1.31014	1.28442	1.0127	0.989169	1.29384	1.19512
Metap2	53.9141	54.3476	52.5139	50.3969	66.2221	52.7713	50.227	55.6984	53.3392	47.9099	49.8913	47.7303
Vezt	2.06411	2.37139	2.42065	2.29619	2.46234	2.0437	1.91436	1.97228	2.05018	1.93895	1.78203	1.91222
Fgd6	0.89247	0.745415	0.764616	1.13582	1.0246	1.06975	0.720328	0.638657	0.704845	0.838189	0.76042	0.700392
Nr2c1	3.61099	3.69741	3.20453	3.64459	3.40545	3.29132	4.12994	4.69839	3.98819	4.00572	4.0874	3.91284
Ndufa12	78.8724	65.7745	66.7798	73.1179	57.3082	61.7962	69.5467	57.7474	58.3624	62.1943	56.6865	58.4969
Tmcc3	0.553875	0.430157	0.577016	1.06099	0.318542	0.557298	0.500809	0.448229	0.35511	0.545678	0.248312	0.297885
Cep83os	1.36287	1.71602	1.58691	1.14329	1.58688	1.15613	1.44985	2.03978	2.02308	1.35533	1.03241	1.22705
Cep83	32.4303	38.5217	35.217	26.5162	41.5852	28.9922	30.9615	36.7336	31.8894	23.1459	27.548	27.1157
Plxnc1	22.4872	19.1614	20.702	17.4476	22.2857	18.8094	28.0432	23.1311	27.6224	28.5678	24.7839	25.2072
Cradd	2.67495	2.93338	3.0965	4.83551	3.1398	4.6547	1.47272	1.57271	1.46932	2.30453	2.95899	2.26107
Socs2	9.49386	10.3662	10.5323	22.5553	23.3025	22.1027	4.13047	3.33934	3.43365	9.33142	7.5277	6.49661
Mrpl42	101.701	108.196	98.4391	106.036	141.239	102.147	103.769	119.94	100.015	109.095	107.967	93.9159
Ube2n	41.8556	42.5839	40.5109	43.4974	70.5145	42.1697	37.53	47.4179	38.5029	38.1955	37.0206	39.3722
Nudt4	24.7684	26.6628	26.7941	28.0291	35.7004	27.6167	28.091	31.4595	29.7073	26.8561	29.7613	29.4657
Eea1	18.5908	20.7001	19.1695	10.6413	23.2787	14.7348	21.5941	26.88	27.5952	16.9073	21.6557	19.8372
Btg1	51.6762	67.6624	63.3411	56.8069	64.6919	65.4271	77.0816	86.8779	87.5111	82.1946	91.4816	87.5749
Lum	0.435103	0.37996	0.126133	0.500907	0.634645	0.30051	0.739582	0.498862	0.341552	0.947379	0.44525	0.33344
Atp2b1	12.3552	13.6784	12.6718	9.34578	13.3323	12.4538	10.9289	12.2253	13.5202	10.4085	13.5517	11.2194
Poc1b	9.01405	9.83463	9.11721	10.5436	10.8478	10.6557	8.70647	9.35517	9.01137	8.84018	8.89617	8.94664
Galnt4	2.03838	2.12548	2.22583	1.98614	2.09072	2.22685	2.59929	2.74328	2.63259	2.58912	2.46023	2.41547
Dusp6	15.978	25.1837	22.7919	10.351	24.1256	15.3382	40.0222	60.1875	63.0615	26.9171	44.3649	45.663
Tmtc3	1.03888	0.979497	0.871294	0.998775	1.73626	0.95932	1.17248	1.38493	1.54045	1.19381	1.24695	1.33428
Cep290	0.789253	0.776797	0.731079	0.487992	0.823369	0.425769	0.986802	1.15921	1.19946	0.806172	0.805594	0.718487
4930430F08Rik	2.66076	2.5388	2.62762	2.92456	4.42085	2.75819	2.84594	3.00337	2.70484	2.89419	3.10155	2.69678
Tmtc2	0.898567	0.79743	0.955832	0.561567	0.744556	0.699927	1.65372	1.53773	1.96351	1.66602	1.12336	1.42895
Mettl25	4.25064	4.34904	4.52593	4.03678	4.49379	3.84379	3.74554	3.76079	3.60105	3.58471	3.66324	3.18912
Ccdc59	39.9305	41.4956	40.5978	35.1769	44.1252	37.0973	33.6207	37.3605	29.9605	31.7686	31.2526	32.0455
Ppp1r12a	23.7563	23.5436	24.3995	22.1513	25.2372	23.8648	22.0894	23.3636	24.3077	21.8658	22.6812	21.2553
E2f7	1.41527	1.39573	1.461	1.69922	2.10788	1.79398	2.46018	3.23253	3.1255	2.9704	3.518	3.05574
Csrp2	3.68553	2.82394	2.56553	4.37492	2.34967	4.04483	3.90422	2.43659	2.53399	3.8988	4.73038	4.81791
Zdhhc17	4.30006	4.83568	4.4065	4.13208	7.75304	4.68903	4.76187	6.07785	5.08122	5.42191	5.55141	5.19779
Osbpl8	40.2672	43.683	41.9273	39.6416	93.1882	48.964	37.4061	48.1804	43.6934	42.9001	45.6829	43.9225
Bbs10	0.952105	1.00988	0.79451	0.949953	1.48452	0.513403	0.713732	0.821639	0.551649	0.588788	0.497607	0.592401
Nap1l1	248.342	274.459	261.64	257.726	467.419	259.312	199.832	262.645	208.106	198.869	206.915	187.744
Phlda1	7.63513	9.9224	8.64381	8.43792	10.0446	9.12083	6.84439	7.46943	7.43921	8.59991	8.89034	9.45563
Krr1	15.9773	17.9953	16.0573	14.5335	15.9481	14.4914	17.3172	18.5969	17.6546	15.8582	15.8941	15.6449
Glipr1	6.03491	7.5813	7.83415	6.38933	12.4762	7.74881	44.261	69.9385	61.0426	45.2873	45.651	54.861
Atxn7l3b	21.8125	21.3646	22.71	22.0371	20.1878	20.6813	20.6667	19.1213	21.2957	18.7293	18.3414	19.2474
Tbc1d15	18.4115	20.2921	20.6142	20.6902	38.3864	20.8458	19.2914	26.7426	22.8768	21.6337	21.3837	20.2094
Rab21	41.4983	40.8472	40.0646	37.885	47.4016	36.9554	53.2099	59.9144	64.2084	46.7024	45.4122	45.7809
Tmem19	6.07161	7.08556	6.98224	8.09326	8.4518	8.08567	17.014	20.544	23.8341	14.3102	14.6434	14.7653
Thap2	3.1781	3.53163	3.02061	2.56382	3.63207	2.6817	4.20817	4.64592	5.02058	3.42731	3.56294	3.22452
Zfc3h1	8.86988	7.84157	8.05465	9.29312	14.1661	9.96833	7.59387	9.21535	7.39404	9.42518	7.89819	9.65061
Cnot2	25.4293	27.5646	27.675	26.1341	27.2002	27.3331	30.2225	33.4495	34.4137	29.9298	31.2201	29.0823
Rab3ip	9.83171	10.5297	10.3432	11.4533	10.841	10.8827	11.0661	10.1504	10.671	10.9318	10.7326	10.524
4933412E12Rik	3.42087	3.17716	3.47002	4.42444	3.59539	3.15878	4.08475	3.19117	3.60439	4.19096	3.07681	3.24884
Cct2	396.101	427.001	422.694	387.317	383.967	395.53	349.845	347.122	336.23	313.479	326.093	300.157
Frs2	4.85483	4.74893	5.74262	4.87531	7.03439	5.12318	5.6774	6.51566	7.0849	5.64282	6.17103	5.52403
Yeats4	45.2268	47.4193	45.1037	46.1374	55.0692	44.1687	37.8423	39.9995	35.1179	39.3868	37.8092	39.9671
Cpsf6	32.0952	30.5692	30.2638	29.7073	38.331	30.9723	29.3416	29.2089	29.2996	26.9575	28.596	27.1317
Cpm	0.454097	0.662971	0.367058	0.626037	0.839144	0.676172	0.811676	0.974145	0.923296	1.24143	1.56992	1.39843
Mdm2	32.5071	35.7111	36.2493	29.7742	51.4031	32.7708	55.7265	69.2666	67.0685	56.6007	53.56	56.8095
Slc35e3	2.89733	3.1214	3.29023	3.90829	4.70657	3.29413	4.03546	4.54602	4.15681	4.31718	4.14352	3.91146
Nup107	62.5711	61.4785	59.6092	56.8314	61.8953	55.3647	52.1882	54.1414	51.683	51.2746	52.4912	46.6821
Rap1b	307.905	335.542	320.667	287.121	624.182	285.629	344.698	524.378	405.082	331.624	312.811	341.726
Mdm1	3.8727	3.6149	3.96915	4.04874	4.56117	4.06339	3.85073	4.67825	3.96822	4.84319	4.39304	5.12347
Ifng	148.881	133.54	108.723	77.545	198.453	96.0589	71.3444	64.1457	43.2178	66.5531	54.6727	46.7794
Dyrk2	11.4547	8.74767	10.2441	11.2808	5.86483	10.7574	8.71817	5.95619	7.62187	8.32745	8.51247	8.91128
Cand1	29.6418	30.1373	31.2543	28.711	36.3351	30.7487	26.4379	30.2028	29.6035	26.0077	27.7097	26.5716
Helb	11.2331	9.96646	9.65675	12.7877	11.4126	10.732	9.89598	9.51272	9.03103	11.8371	10.4039	9.57443
Tmbim4	35.6299	34.7937	33.2942	40.5205	47.2646	33.7761	42.6366	42.3242	43.8252	47.1648	39.3696	43.1411
Llph	39.8886	39.8708	38.2583	35.5483	33.0805	34.5765	40.2129	42.1658	38.0543	36.3429	36.629	36.3354
Lemd3	8.34171	8.65695	8.69899	7.75474	11.4793	8.25188	8.76327	9.43711	9.99011	8.80558	9.55148	8.56499
Tbc1d30	0.704714	0.799542	1.03038	0.876398	1.52949	1.23252	1.07327	1.67212	1.77502	1.59433	2.64813	2.24158
Gns	6.80235	7.67304	7.70723	7.55345	7.39792	8.57984	7.69826	7.82348	8.77124	7.83208	8.27379	7.53758
Rassf3	8.32717	9.56799	9.64221	9.27321	9.47588	8.41367	9.37867	9.28231	10.6265	8.96948	10.1744	9.72343
Tbk1	15.8163	15.934	16.6649	18.2415	23.4468	17.7052	15.0855	15.095	13.1653	15.6334	13.0746	15.0491
Xpot	74.1288	76.9103	76.6158	51.5965	75.5446	56.9077	46.1798	48.2056	45.0274	38.3847	40.7687	39.2896
BC048403	7.1507	6.72149	6.84479	5.37741	6.15138	6.06957	5.41161	5.87939	5.34533	5.04097	5.87294	5.14732
Rxylt1	12.5414	13.9863	15.1764	10.0175	18.2388	12.4756	17.1178	23.8979	21.8397	15.0346	16.8607	15.7554
Ppm1h	6.0468	5.25596	5.74324	7.58807	4.22622	6.58735	5.41369	4.50921	5.12729	6.36209	6.33481	5.8236
Mon2	8.98635	8.7358	8.5526	7.7415	8.95947	8.38739	10.3031	9.83292	11.5484	9.52931	10.4962	9.74282
Usp15	12.3087	11.794	11.8248	10.9013	16.4394	10.8255	12.3492	14.374	13.3395	11.2521	11.0687	10.0547
Atp23	2.95895	4.10072	3.22166	3.25382	2.76312	3.48498	2.6659	2.36263	2.47887	2.57338	3.28631	2.81327
Ctdsp2	10.3299	10.8061	10.9031	12.7494	9.33302	13.0662	12.969	12.1639	15.839	15.8413	16.4293	17.7192
Avil	0.316877	0.437804	0.240387	0.116073	0.164692	0.123355	0.600554	0.524579	0.726046	0.0795963	0.131299	0.200963
Tsfm	43.7598	44.3968	48.0677	46.7836	40.0993	43.1559	40.7542	35.5281	33.1087	40.2164	39.7555	38.0287
Mettl1	58.0507	56.6998	60.3417	47.7979	39.0618	44.7575	48.072	42.315	44.559	36.257	42.2025	40.7845
Marchf9	4.53329	4.07064	4.26667	6.88022	2.25004	7.1885	4.46494	2.66719	4.871	5.2733	5.8439	5.86221
Cdk4	287.639	296.314	301.92	278.416	211.364	276.869	284.423	245.65	253.917	251.75	264.133	272.475
Tspan31	64.0045	61.2887	66.0071	65.9488	77.606	64.0801	67.7707	67.7198	64.2055	69.5346	64.5014	69.1077
Agap2	11.6671	11.3461	12.3736	12.0361	6.25858	11.8019	11.4021	8.68298	10.4791	10.5808	12.6636	12.5116
Os9	27.9154	25.6414	27.9613	29.2556	13.8338	28.5624	27.9019	19.2923	25.1646	25.9788	25.5874	26.2706
B4galnt1	116.261	121.459	119.74	107.604	90.1088	115.915	128.183	110.877	132.545	124.409	141.508	139.712
Slc26a10	2.53748	2.72295	2.43002	1.87381	1.84634	1.99043	2.78291	2.37133	2.853	2.48508	2.71072	2.58094
Arhgef25	0.70381	0.557889	0.674487	1.16402	0.919636	0.955076	0.693198	0.593738	0.465221	1.10343	1.13315	1.6709
Dtx3	10.0779	9.78352	10.0123	13.0843	10.7064	11.9663	9.86038	7.57809	7.63974	11.7063	11.0404	14.0879
Pip4k2c	14.9763	16.4802	15.808	14.101	11.016	16.0664	16.2127	13.1355	16.1179	16.1196	17.7941	17.2254
Kif5a	0.0665118	0.112534	0.0506994	0.179463	0.0583342	0.127572	0.0736976	0.0820836	0.0686437	0.194444	0.220544	0.174
Dctn2	42.6872	44.3949	46.5863	56.0405	37.59	51.839	45.1803	42.3018	43.3977	51.284	49.8481	52.3217
Mbd6	8.65642	7.60221	7.7296	9.07526	4.79168	9.31537	7.57376	4.5724	6.3205	9.23454	8.45996	9.59326
Ddit3	34.4905	36.398	37.4753	19.9208	16.188	18.8046	20.7479	20.2477	20.0661	14.1357	12.6556	14.1094
Mars1	123.233	125.25	127.847	116.688	135.847	117.03	84.7521	84.2334	74.9221	80.2313	80.0439	79.4043
Arhgap9	38.4906	39.4923	38.0067	48.3229	37.0356	41.969	35.8025	30.9484	31.0081	39.2993	38.678	40.9879
R3hdm2	12.8475	12.5637	12.7774	10.0921	10.1247	12.1273	12.2742	11.7196	12.9696	11.5415	13.4198	11.7192
Shmt2	463.038	483.986	489.34	392.851	303.459	409.069	281.154	212.625	221.747	226.887	247.445	227.063
Lrp1	0.0723647	0.0808121	0.0426849	0.0382771	0.0487918	0.0614164	0.245605	0.249737	0.333158	0.310347	0.252454	0.257762
Stat6	52.5071	49.1786	50.3653	44.0849	36.3339	47.6941	58.979	52.5051	60.8706	48.6456	52.401	50.148
Nab2	50.6868	47.861	56.0334	45.3644	24.83	55.4462	51.0143	33.5145	47.4283	50.0443	54.5305	64.1029
Nemp1	19.2437	19.6711	20.0897	15.0114	20.3763	18.1301	21.0764	23.2486	23.0943	19.3806	21.4664	21.3273
Myo1a	0.325722	0.28464	0.267625	0.43498	0.257318	0.365741	0.436302	0.245833	0.294407	0.421713	0.356305	0.44709
Zbtb39	3.11622	2.7998	2.77378	2.02589	1.94353	2.27808	2.77074	2.72835	2.85062	2.58457	2.8233	2.5714
Prim1	50.867	52.1334	55.0111	62.8468	86.6877	55.1291	60.7656	73.1758	59.7866	65.6688	61.3997	66.3777
Naca	95.9905	109.779	105.808	110.991	149.897	104.153	59.0737	75.0404	56.7923	62.2472	60.3036	59.6529
Ptges3	176.949	191.222	180.91	170.456	281.209	169.197	140.554	164.793	138.08	127.318	132.08	123.467
Atp5b	1040.79	975.964	1004.69	1105.21	1020.89	1054.12	966.503	916.227	918.844	985.273	933.626	957.552
Baz2a	17.3407	14.3616	14.216	15.4221	13.5785	16.1012	14.8154	11.4525	15.842	16.1251	14.3152	14.6154
Rbms2	5.85177	5.61881	5.42611	5.89692	3.91032	6.37751	6.23659	5.31435	6.241	5.97959	6.09735	5.83872
Gls2	3.46935	3.23429	3.04944	5.11212	5.66484	4.81009	4.4946	3.92011	3.99146	6.45003	5.04308	4.82491
Spryd4	10.3271	9.92401	9.07315	11.2474	8.413	9.31891	10.4366	10.5015	9.66937	10.2496	11.0224	10.8528
Timeless	32.4329	32.3831	32.4498	27.1532	17.8522	25.0896	26.1307	21.1223	22.6906	21.5521	22.9748	20.5673
Apon	0.557997	0.628333	0.577712	0.29011	0.46308	0.616621	0.60277	0.56868	0.85258	0.586167	0.797445	0.64143
Stat2	30.8384	30.2085	32.3984	27.9179	18.9157	24.5002	33.5456	26.3641	30.661	29.5605	21.5379	27.5221
Il23a	4.62896	4.58009	5.51626	1.13489	1.10267	1.22356	6.16331	5.16258	4.76802	3.04529	2.74278	3.58806
Pan2	6.7561	6.63017	6.28056	6.656	5.14469	5.78328	7.06007	6.00519	5.97687	6.26947	6.80381	7.7318
Cnpy2	71.9219	63.9367	73.7312	57.5951	47.3746	54.6099	52.363	37.773	40.792	42.5419	40.5044	40.1553
Cs	150.237	153.913	158.058	162.372	137.003	157.886	123.297	107.997	114.264	126.035	122.692	114.9
Coq10a	3.1424	3.04555	3.00518	4.27966	3.38718	3.57338	3.34102	3.10439	3.37217	3.65927	3.48829	3.37093
Ankrd52	31.8579	26.7949	29.0072	26.7949	19.2417	29.0271	24.4178	20.2415	27.3241	24.7646	26.698	25.3541
Nabp2	57.0901	54.6287	55.5981	50.0561	41.0579	49.9403	46.1385	38.3527	41.2111	38.9591	42.616	40.1803
Rnf41	6.77269	6.82676	7.35654	6.45897	6.2946	7.02855	8.59012	8.90275	9.17527	8.54147	8.38603	9.35014
Smarcc2	24.1718	22.1163	23.4139	24.9415	19.0383	24.9019	20.9378	17.7746	19.6312	23.6023	22.5491	23.4558
Myl6	248.169	235.126	250.808	266.435	131.401	252.769	210.686	172.163	183.04	229.926	220.089	241.218
Myl6b	2.31344	2.28509	2.15008	3.75807	1.81463	3.4237	1.38391	1.13969	2.07228	2.80677	2.35988	3.46811
A430046D13Rik	0.678079	0.669593	0.560239	0.541031	0.669948	0.747465	0.628181	0.468405	0.490125	0.763218	0.594867	0.713929
Esyt1	129.141	130.714	128.352	118.906	78.6202	123.121	132.172	105.74	129.387	123.015	127.844	119.137
Zc3h10	16.0487	13.2247	14.03	16.4843	9.65178	15.3807	13.6786	10.6272	11.6474	12.9165	12.9805	12.701
Rpl41	2396.04	2034.99	2298.08	2335.76	1585.2	1978.63	2003.24	1606.97	1635.27	1942.54	1891.57	1972.68
Pa2g4	354.174	356.117	354.754	367.51	318.467	360.238	301.838	315.158	291.337	288.737	292.797	275.925
Erbb3	1.29865	1.25891	1.32755	1.48668	1.33982	1.55916	1.28147	1.23343	1.70459	1.56946	1.9251	1.80141
Rps26	2615.88	2749.78	2826.45	2812.16	1948.32	2636.95	2323.62	2131.08	1975.06	2195.37	2173.8	2184.33
Ikzf4	2.68994	2.13674	2.00761	3.93754	2.26007	2.95625	1.19154	0.704536	0.799463	2.04326	1.42399	1.32129
Suox	6.85012	5.88252	6.51013	11.7685	10.7194	10.1405	5.69054	7.0426	6.03963	10.1012	8.98519	8.78028
Rab5b	11.2882	12.3402	12.832	13.138	10.223	11.9895	13.1999	13.707	14.0903	13.5085	13.261	14.8034
Cdk2	35.1235	39.3372	39.2113	42.0278	47.9867	46.5361	38.7869	39.3789	35.7348	41.7202	44.3555	44.7536
Pmel	0.464888	0.555223	0.333521	0.897241	0.458363	0.556226	0.673351	0.980962	0.707058	0.80148	1.14421	1.13691
Dgka	31.6638	28.6883	29.3944	49.9531	40.1775	45.0841	44.035	50.1896	52.4538	55.1927	54.1966	59.9858
Pym1	37.3766	39.1161	37.7656	40.151	26.2531	40.3856	36.4956	28.9532	31.6351	37.0554	36.8476	39.8193
Tmem198b	1.48298	1.50521	1.52181	1.9642	1.63173	1.74862	1.56809	1.61267	2.32769	2.33169	2.36551	2.66517
Dnajc14	15.3059	12.2681	13.4439	12.217	6.92333	12.5664	12.8769	9.84153	11.9599	12.8707	11.1961	12.2202
Ormdl2	9.49078	9.94741	8.90657	9.39568	10.4602	10.6063	9.68587	9.78165	9.51093	9.96688	10.4879	9.42199
Sarnp	58.9111	59.2817	61.2086	60.7688	73.4938	57.4633	53.5035	59.4436	53.4289	54.0363	49.4205	51.2844
Gdf11	1.92478	2.10217	2.23709	2.02045	1.34291	2.41598	4.29558	3.16475	4.41096	3.48249	4.57422	4.46223
Cd63	0.673384	0.685312	0.555748	0.969031	2.39986	1.06415	1.30278	1.36132	1.36904	1.73721	1.78891	1.80923
Bloc1s1	18.1627	17.3904	18.3548	19.1722	10.2379	16.0236	17.2891	19.9709	16.4064	18.6862	15.6396	21.8948
Tespa1	15.4301	20.0864	18.0878	8.59984	16.9416	15.7423	20.4044	25.0309	20.0594	15.544	21.4584	22.0749
Pisd-ps1	4.69021	4.71246	5.01344	10.5717	6.44426	9.35518	7.78728	9.17457	8.17891	10.7003	9.50212	13.5341
Sfi1	6.52198	6.46096	5.43751	7.45148	5.08882	7.94189	6.59127	5.87544	6.0905	6.27349	7.76793	8.48364
Eif4enif1	89.9121	93.6202	92.0727	94.4584	95.3931	97.6269	68.5382	66.9156	63.3834	73.2603	77.3527	72.9665
Drg1	89.2188	94.7903	89.8065	89.5891	171.355	89.2764	91.9119	111.777	93.2264	90.9256	89.9961	94.9879
Patz1	13.9388	12.954	13.6211	16.408	10.9026	16.1531	14.0005	10.9664	13.7352	15.3472	16.9402	16.0099
Pik3ip1	3.38242	3.60751	3.55892	5.12718	2.25734	3.53989	3.54243	3.56379	3.10892	3.91314	3.11056	4.00271
Limk2	9.44232	8.94851	9.40993	10.5437	6.43159	9.77072	7.89677	6.34321	7.0329	8.15694	7.57265	8.04869
Rnf185	5.89451	5.58913	6.23513	6.80988	7.68267	6.74277	6.45161	7.15841	6.2954	7.04898	5.74414	6.22219
8430429K09Rik	1.13316	1.1888	1.15078	1.03195	1.05482	0.852977	1.28265	1.49911	0.955427	1.0281	0.555025	0.765321
Smtn	0.504824	0.619861	0.632291	1.07257	0.441557	1.08965	0.598272	0.394407	0.52435	1.08868	1.15832	1.18398
Tug1	9.28347	10.0695	9.43697	8.10647	15.4692	9.93439	9.649	13.343	11.5471	8.85975	10.1175	8.6777
Morc2a	20.8046	20.0688	19.3537	16.2729	16.9522	17.6905	19.2607	18.8625	19.9793	19.1386	19.4009	19.3737
Slc35e4	0.285621	0.461213	0.256678	0.712439	0.371118	0.869734	1.05962	1.41623	1.50595	1.61222	1.69759	1.80945
Tcn2	0.259546	0.0875846	0.412126	0.558284	0.383386	0.662945	1.64143	1.80723	2.22603	2.51542	2.56272	3.09845
Pes1	80.5033	81.9934	83.2947	80.4062	64.6128	79.8709	75.5204	75.3205	73.9606	71.4046	73.1616	70.4271
Mtfp1	11.4326	10.5968	10.7669	11.9007	10.7019	11.7327	6.5342	6.08308	5.44849	6.83088	5.7053	6.19528
Rnf215	5.89859	6.26972	5.74222	7.54891	5.37155	6.9422	8.9319	8.27936	7.40977	8.8191	6.91955	9.12103
Ccdc157	0.765971	0.785292	0.794672	1.10308	0.612576	0.762503	1.069	0.777635	0.790984	1.11791	1.08833	1.26621
Sf3a1	58.0848	56.4614	55.9968	57.7712	55.3538	57.8064	49.5244	45.5601	47.5028	45.7512	47.2303	45.1883
Tbc1d10a	24.8611	22.4506	23.8839	26.5879	13.7796	23.5016	25.4759	17.7864	20.5614	24.4733	21.6081	21.3131
Castor1	3.9134	2.80768	3.02869	6.35848	4.58715	4.01444	3.40791	3.17864	2.61316	3.83443	3.07654	3.10841
Osm	20.7318	23.6527	21.6357	23.7178	15.347	19.085	14.0716	9.95152	11.7266	15.5078	11.594	11.1695
Lif	78.0149	78.6399	80.3973	45.3898	42.0034	54.1931	55.73	38.6301	43.3515	42.9132	36.0766	39.4013
Mtmr3	17.5674	16.1679	17.9062	22.3195	17.3712	21.8596	16.12	15.4447	17.6261	18.1501	18.2725	16.9035
Ascc2	18.5099	19.2129	19.2751	16.0918	13.4646	16.2436	17.7538	16.6499	17.7119	16.9103	16.2631	17.4199
Uqcr10	158.458	160.965	165.335	170.777	171.202	163.18	176.241	182.552	160.834	179.509	175.358	178.581
Zmat5	13.1666	12.0307	14.0555	17.1555	9.76258	13.7888	13.1971	10.8092	12.9045	12.5834	13.2482	13.8426
Nf2	23.8988	22.6589	21.7541	22.5169	15.9166	23.7277	24.1774	20.6165	23.1544	24.9937	25.6497	23.4261
Nipsnap1	16.3756	15.6335	16.9388	20.9836	15.5412	19.2644	17.1334	15.9959	15.3484	17.7272	16.7889	17.1916
Thoc5	30.5116	33.9113	33.5251	29.313	29.7349	30.2991	29.4612	29.573	28.9864	25.2989	26.6627	26.4535
Nefh	35.9561	33.9491	35.3664	31.5715	23.5467	34.0885	34.5877	28.9556	33.7476	29.9782	33.9812	32.6087
Ap1b1	27.5821	27.5206	27.2088	27.628	26.2884	26.8749	29.0952	28.9838	31.9472	29.5649	31.7287	30.6481
Gas2l1	0.703436	0.618249	0.840796	1.39935	0.916099	1.51956	0.854755	0.752153	1.08685	2.00749	1.95762	2.36599
Ewsr1	96.8546	91.081	91.531	93.8783	68.7638	88.5635	78.2015	65.339	68.501	77.7229	77.7665	78.5587
Rhbdd3	4.4606	4.06349	4.6534	5.37782	3.242	4.79275	3.36247	2.42274	2.98536	3.95122	3.83438	3.55218
Kremen1	4.46621	3.88995	3.96982	5.32616	3.95151	5.54472	5.03021	4.37139	5.45484	6.54336	5.94708	5.68701
Znrf3	3.14472	2.73333	2.73623	2.62878	2.8963	2.62699	2.70968	2.69556	3.39899	2.80532	2.79525	2.71225
Xbp1	77.6442	78.0882	77.9489	85.664	84.9491	71.0788	49.8632	50.1966	43.3967	47.5111	41.2657	40.4251
Ccdc117	15.1442	14.4948	15.1493	17.9177	19.3203	16.2566	14.5448	14.7842	13.4707	15.1398	12.9644	13.8385
Mrps24	67.749	65.6535	67.6157	68.9658	54.2446	64.5578	65.0945	50.2576	48.2923	64.0758	56.6197	56.9397
Urgcp	8.52636	8.56051	8.6006	7.81549	6.41072	8.26373	8.56184	6.55773	8.05188	7.07656	7.8368	7.64622
Ube2d-ps	3.72754	4.16084	3.77959	2.94285	5.75028	3.12909	2.69699	2.5941	2.34544	1.94932	2.06041	1.82641
Dbnl	105.234	104.729	108.783	106.275	74.1721	98.5392	98.9981	90.1254	99.0983	89.9175	92.4889	97.214
Pgam2	1.5912	1.74043	2.20788	2.27594	1.42846	2.0877	2.96029	2.98329	2.97536	3.59725	4.04384	4.18202
Polm	7.46267	7.76003	7.06246	7.61698	6.56698	8.05829	7.65417	7.04511	6.97904	7.15109	8.35399	7.83408
Aebp1	0.871929	0.794272	0.720264	0.715823	0.863625	1.27517	0.911576	1.08195	1.02488	0.943657	1.37597	1.36639
Pold2	103.335	95.8514	100.603	93.5591	66.3457	86.4417	84.0815	67.3753	71.3622	67.2046	64.9393	64.3285
Ykt6	46.4606	48.2133	48.7482	48.506	53.5405	48.0906	48.4352	48.5616	46.5559	44.4361	44.5079	47.8311
Camk2b	0.241184	0.129487	0.215398	0.281684	0.114451	0.209549	0.196235	0.156446	0.203537	0.41806	0.240888	0.2768
Nudcd3	20.2404	19.5748	20.3793	26.0772	20.768	24.893	16.2754	14.3552	16.9584	20.0904	22.2896	20.9017
Rps15a-ps6	5.47839	3.65101	5.64926	3.94692	3.58209	2.79996	2.7153	1.48887	2.71853	2.63682	2.97706	2.39906
Ddx56	49.4981	50.9448	49.8166	45.6924	37.418	45.4974	45.6451	41.3769	41.8983	41.2082	42.0595	42.7951
Tmed4	21.937	21.5139	23.8257	22.7581	22.4674	22.7807	29.7792	25.6219	27.5778	28.9699	25.5652	29.1455
Ogdh	45.2575	45.7555	45.1321	41.4671	40.2625	42.9482	43.2996	41.8076	45.6949	41.1297	45.9965	41.9489
Zmiz2	86.0997	78.5581	81.6379	76.1691	54.1603	76.9409	79.7589	59.2246	76.0281	67.8782	69.2742	66.7314
Ppia	1368.36	1459.45	1463.7	1477.49	1089.93	1453.21	1323.86	1163.22	1113.28	1283.26	1231.43	1258.5
H2az2	11.7314	11.807	13.1412	16.7847	10.1173	15.5	17.4896	15.3729	18.7825	18.8039	16.64	22.2433
Purb	34.0002	29.1835	29.9738	23.9619	28.5861	26.9586	31.1208	31.2139	37.0566	28.9698	30.3083	28.7286
Myo1g	94.7824	90.8963	92.5579	91.2934	63.302	83.4114	110.406	90.3163	101.617	95.0582	84.2702	86.5571
Snhg15	38.4464	41.2503	35.8105	37.5496	19.2916	30.7566	51.1189	38.7918	41.4304	41.8574	38.4507	42.4917
Ccm2	32.7228	32.9855	33.8709	31.5604	25.4676	31.3063	34.438	31.97	36.9747	30.7097	32.29	32.031
Tbrg4	63.1031	67.1444	64.5039	65.7143	65.4794	69.1958	67.6913	62.6644	65.8275	63.8517	70.9326	66.1236
Snora5c	6.92052	13.558	11.1058	15.2704	10.1161	16.052	10.7923	7.40199	7.64356	15.3659	9.62061	10.2756
Ramp3	14.2757	12.1496	12.2182	29.7665	24.8806	24.9049	44.8243	34.6334	33.6968	82.2513	58.655	65.3005
Tns3	0.237412	0.210722	0.339768	0.107535	0.0788894	0.111107	0.252999	0.220307	0.405904	0.327227	0.263961	0.206937
Hus1	10.877	11.5515	12.6265	8.64313	14.8697	9.07359	9.52295	11.8627	9.92705	8.63897	8.75887	7.74652
Upp1	1.03606	1.05635	0.951821	0.787876	1.09672	0.705505	1.14215	0.450452	0.512177	1.01303	0.436702	0.957014
Zpbp	0.439319	0.523417	0.71959	0.510121	1.02748	0.551391	0.432696	0.593275	0.592466	0.470901	0.658711	0.544119
Gm11998	0.725874	0.886478	1.06501	0.784491	0.900808	0.465184	0.992148	2.08658	1.64795	1.75422	1.26397	1.70936
Ikzf1	71.1565	69.1777	68.2206	74.3055	74.7372	74.1797	77.422	79.5842	86.7177	80.8189	86.2467	82.8185
Fignl1	43.3039	44.2583	42.4309	44.1992	76.8793	41.4797	39.7188	49.3605	36.997	39.1555	40.214	38.8186
Ddc	0.564632	0.496597	0.402711	0.930901	0.619523	0.706441	0.72776	0.64234	0.533128	1.27947	0.709151	0.717612
Sec61g	50.1349	52.3622	55.1003	49.3458	61.1198	45.7863	50.9992	57.0894	51.289	53.4364	50.5686	47.5385
Egfr	0.0407137	0.109572	0.0813068	0.0234356	0.0211603	0.0387424	0.200499	0.232246	0.361705	0.176779	0.242476	0.179116
Eldr	0.410308	0.515829	0.278872	0.287122	0.326149	0.44786	0.530905	0.720171	0.510425	0.638312	0.800861	0.719011
Fbxo48	3.26623	3.19481	3.02843	2.49188	4.25402	2.51606	2.52124	3.31004	1.98256	2.58621	2.75057	2.84456
Plek	44.8212	53.5956	50.2492	19.863	53.8698	32.8667	50.2	62.7738	62.6178	35.3591	45.884	43.9188
Ppp3r1	51.5767	58.4078	55.4366	51.952	97.7943	55.589	50.5304	68.3358	58.9841	52.3658	55.8677	54.7837
Pno1	81.4555	99.1063	87.9478	69.7169	117.52	72.5689	91.0002	123.282	98.8815	80.0857	85.0475	79.5536
Wdr92	8.90013	10.3769	8.93054	7.7738	9.66831	8.22082	12.1561	13.571	12.1541	11.5395	11.0172	11.7538
C1d	13.1353	14.9721	13.9038	13.6598	29.8393	13.3726	12.8773	17.7264	14.8406	13.1029	12.9127	13.3884
Etaa1	9.72186	10.79	10.0303	9.23074	17.9395	10.5118	14.2705	19.6361	16.4029	14.2711	13.2858	13.2284
Spred2	10.2522	8.72679	9.60124	12.3339	10.7991	12.3539	9.5982	9.35102	10.9328	11.7441	11.5143	11.0072
Actr2	175.692	177.19	174.357	161.253	251.252	166.209	140.609	160.144	153.016	135.986	137.828	131.779
Rab1a	54.5036	56.5372	55.9923	53.9671	93.9461	54.9675	50.5786	60.8541	54.4592	51.7864	50.4789	47.9335
Cep68	9.603	10.4602	9.57668	8.74459	8.08127	8.89316	8.27743	8.91908	8.59853	7.54289	8.03415	7.98676
Slc1a4	17.863	19.2047	19.8709	9.97912	13.313	13.5798	9.85627	8.81317	9.3548	5.58694	6.76768	6.07582
Sertad2	4.96125	5.15432	5.70583	3.84558	5.77239	4.78809	5.54353	5.93724	6.71271	5.2074	5.43222	5.4584
Aftph	18.6587	23.0355	21.2182	18.5836	31.8768	20.3382	23.3343	30.7798	28.2619	23.5746	25.3056	25.4821
Gm46272	0.496309	0.421275	0.501599	0.413332	0.609198	0.459718	1.74729	1.98087	1.93186	1.338	1.98682	1.97706
Lgalsl	2.57187	1.91782	2.11891	2.24599	2.74209	1.60107	3.3459	3.83912	3.40852	2.10153	2.59863	2.43817
Peli1	28.2965	31.7796	30.8128	25.6298	41.4162	29.4095	33.22	38.4155	37.5641	30.9055	31.3419	31.8741
Vps54	15.0496	15.8708	14.3535	15.7699	28.1017	17.5235	13.1495	16.631	13.6252	14.4926	13.9211	15.1287
Ugp2	12.9789	14.6707	13.4783	12.465	22.3534	13.2959	11.349	16.3804	13.015	11.4422	11.8698	11.0692
Mdh1	78.1718	87.4099	85.5585	98.3165	135.662	95.4764	87.673	112.078	93.7998	96.841	94.0621	87.2223
Wdpcp	0.584146	0.874754	0.964199	0.473489	0.855038	0.825285	0.892362	0.714041	0.802963	0.677618	0.978052	0.876611
Otx1	0.283506	0.293774	0.344116	0.225501	0.160743	0.46353	1.64493	2.32745	2.51323	1.349	2.72911	2.22757
Ehbp1	0.253853	0.164404	0.0962883	0.159406	0.202402	0.238817	0.434703	0.37974	0.318399	0.416752	0.40391	0.287177
Tmem17	0.807815	1.15097	0.982498	0.489467	0.828649	0.6979	0.649071	1.23131	1.51499	0.390192	0.627867	0.432881
B3gnt2	51.1269	57.6639	58.1607	39.8701	69.3557	46.0772	73.6001	93.3838	83.412	59.2952	61.0997	63.6143
Commd1	37.9821	37.3019	39.306	39.5597	33.5744	41.7515	36.0501	35.9655	33.8057	37.89	37.5892	35.9582
Zrsr1	0.943348	1.03924	1.17779	1.3174	0.975525	1.1059	0.897196	0.900426	0.969184	1.23994	1.05675	1.17354
Cct4	348.642	381.112	374.865	359.357	674.751	358.784	297.549	387.568	299.817	284.06	275.196	285.153
Xpo1	86.0693	90.1949	85.0894	80.1842	172.64	84.0341	82.4575	115.47	93.742	80.2461	79.9216	75.8282
Usp34	16.0026	13.1562	12.3569	10.6439	21.1138	12.9209	13.6006	17.2382	19.9172	14.4524	15.0387	14.9086
Ahsa2	3.4563	3.22719	3.19964	3.40157	4.36258	3.68609	2.9256	3.04872	2.64967	2.90493	2.78204	2.62442
0610010F05Rik	6.53367	6.83457	7.50065	5.94399	12.992	6.15969	6.96754	8.00987	7.02612	6.84512	6.38461	6.17173
Pex13	5.20769	6.33996	5.93584	5.9491	9.87868	6.2114	5.87133	8.33446	6.53712	6.53116	5.47231	6.02248
Pus10	15.8966	18.3501	17.1264	16.3705	28.6622	16.1426	19.3147	24.1545	21.3751	17.7141	18.0339	17.7484
Rel	25.137	25.4857	25.7873	14.3851	29.8128	20.1585	43.9862	52.7655	57.8107	37.4413	43.5161	41.1
Papolg	8.341	9.20532	8.93017	6.7921	18.0361	8.23901	9.31644	13.2616	10.9443	9.11676	9.61931	10.3769
Fancl	8.67832	10.1178	8.72841	7.19677	10.1675	6.40354	8.33821	9.391	8.65732	7.58657	6.50756	7.39553
Vrk2	7.89316	9.96246	8.96676	9.29968	15.2007	10.0904	6.46203	8.86996	7.68982	6.8757	7.06748	7.03893
Pnpt1	36.5829	39.0983	37.9594	32.5884	65.5086	34.0137	33.0409	42.1911	31.6417	31.8984	27.5779	32.3829
Ppp4r3b	30.3664	32.7844	30.945	29.2053	55.993	31.6978	42.204	56.6428	49.954	42.0503	41.3131	42.2739
Cfap36	11.531	12.9555	12.7046	9.74153	14.7441	10.0037	12.7603	13.6564	13.387	11.6394	10.4173	11.0869
Ccdc88a	0.292968	0.3218	0.377772	0.145608	0.454784	0.22843	0.451258	0.871561	1.03193	0.382078	0.581657	0.689135
Prorsd1	4.98855	5.18695	4.63855	4.41952	7.78883	3.82887	5.23685	4.95446	4.5318	4.53788	3.89996	4.59835
Mtif2	12.4668	12.5993	11.6312	11.2613	17.9079	11.4231	12.5995	15.082	12.4753	11.7009	10.8397	10.9486
Rps27a	1424.09	1463.01	1448.49	1458.69	1612.77	1412.13	995.004	1027.62	891.235	980.847	948.71	981.51
Rtn4	27.2823	28.672	28.4595	26.9775	31.5774	27.1946	34.1582	39.338	37.5197	33.1909	32.5315	33.7863
Sptbn1	18.6084	15.3137	14.4567	16.104	14.4546	17.7068	14.7927	13.4267	17.2407	17.5366	17.1797	15.2701
Psme4	19.9034	18.4353	18.422	18.1149	31.0792	19.2269	16.2571	19.809	19.3176	16.548	17.0592	15.824
Erlec1	6.15585	6.24034	6.50391	6.08608	11.0898	5.36701	6.53416	8.50324	6.27184	6.15187	5.16869	6.037
Asb3	5.08426	5.45555	5.33887	4.70438	9.44808	4.60176	5.92818	7.6142	6.20425	5.75868	5.37395	4.94972
Chac2	5.73718	6.55194	5.53814	4.95364	12.5646	5.43855	4.75563	7.10559	6.0424	5.78256	4.44341	5.23933
Stc2	21.8469	17.2532	21.1346	3.98303	4.00155	6.64248	5.57537	3.47463	3.51509	2.38511	1.9545	2.48068
Bod1	11.3317	9.67836	11.8009	13.189	12.891	12.824	11.2836	10.6374	9.48729	11.5247	9.78249	10.8453
Cpeb4	3.10067	2.51982	2.75736	2.115	3.44987	2.52437	4.23833	4.71642	5.34651	4.37813	4.09435	3.78583
Nsg2	1.66753	1.48752	1.38686	2.89629	1.72393	1.87311	2.29935	2.36216	2.0006	3.138	1.92721	2.23502
Snrnp25	45.191	42.4432	45.883	43.9054	34.0029	48.6156	43.1305	39.9743	34.6816	42.1358	40.4548	44.4508
Rhbdf1	0.812574	0.621234	0.686979	0.581814	0.38627	0.537489	1.2688	1.06967	1.43394	0.968103	0.997269	1.32282
Mpg	8.89571	9.08385	10.0919	7.77208	5.97225	8.3022	9.715	8.10711	7.20906	8.17235	8.16087	9.73308
Nprl3	8.53458	9.88854	9.24241	7.69712	6.77042	6.93059	8.07485	9.20794	8.16741	6.76097	7.36838	7.47116
Ubtd2	5.90348	7.42654	6.90732	4.14409	8.89041	5.39157	7.29409	8.85804	8.58037	5.64379	6.54179	6.81963
Stk10	29.2313	26.8791	27.1196	24.916	16.4643	26.7743	22.3615	17.8078	21.868	23.3673	24.6034	23.4507
Fbxw11	29.422	31.5926	31.3742	26.1051	36.9221	31.5294	30.6858	34.3716	35.1764	30.1098	33.0175	33.277
Npm1	1687.84	1799.23	1705.6	1535.26	1621.3	1555.88	1421.78	1569.62	1418.07	1247.18	1284.05	1196.19
Lcp2	135.998	159.916	147.313	77.7996	167.322	117.492	154.289	193.338	183.962	126.316	158.953	152.801
Dock2	39.6731	37.2982	39.0474	27.0067	27.1993	30.2903	37.0765	35.4942	42.4823	32.4104	33.9241	33.6095
Spdl1	18.7449	18.9127	18.0617	19.1086	20.4073	18.036	17.1023	17.8938	17.6374	19.6348	19.3054	17.4908
Pank3	20.2443	19.9816	19.3471	13.6254	30.3904	16.1936	18.352	22.4878	21.4348	14.2213	15.1008	14.7289
Rars	103.806	109.474	105.852	100.641	113.12	98.4253	81.1814	87.5075	79.183	77.8608	78.0464	69.5197
Mat2b	29.6462	28.4019	30.9316	36.5799	59.2964	32.4022	27.6367	35.3078	30.1709	29.9211	27.8796	30.0799
Hmmr	34.0349	36.9527	36.3673	34.6507	60.9739	35.9308	30.7771	38.2601	31.0347	37.0256	34.7765	36.9329
Nudcd2	66.7291	68.7836	68.2246	71.7378	106.267	68.6978	91.9434	109.033	96.2172	95.7949	87.8169	95.8442
Ccng1	32.6276	34.6769	35.4434	42.687	69.1242	42.5958	179.5	274.257	248.426	192.369	177.14	193.558
Pttg1	11.2255	12.0365	12.1748	12.4502	8.40545	10.3457	11.8414	10.926	10.7988	10.5877	9.19615	11.1094
Slu7	14.8585	15.7554	14.5571	15.5694	11.9487	14.3247	17.2554	15.9898	17.5424	15.5621	16.3347	14.5269
Pwwp2a	4.26435	4.71931	4.78948	5.20638	5.23089	4.88876	5.04648	5.16171	4.90595	4.7679	4.94704	4.861
Ttc1	29.8782	33.6321	32.8528	31.0716	48.3661	30.4766	35.4502	38.4953	32.9032	34.1941	32.5968	35.2379
Ublcp1	11.1292	14.0421	13.1685	10.1777	19.4341	11.5593	11.7463	15.8967	12.2828	11.332	11.9432	11.8813
Rnf145	12.8579	12.7789	12.5346	18.9113	19.2199	20.7393	10.3139	9.34627	10.5942	15.3142	16.4618	14.2704
Clint1	60.8922	58.6199	59.577	58.2687	61.1526	59.0996	52.726	53.0978	54.9994	51.2166	54.0817	53.8508
Lsm11	3.85655	3.62998	4.18626	5.00875	3.85629	4.14868	3.59393	2.87851	3.00851	3.75717	3.54229	3.77822
Thg1l	8.61161	9.51355	9.12824	8.54059	7.1715	7.92219	7.49838	6.5621	6.43793	6.82456	6.84631	6.81034
Adam19	1.30886	0.81376	0.899881	4.07712	1.84176	2.45495	2.08392	1.34136	1.79185	5.65405	3.82907	4.31234
Cyfip2	71.5397	63.5924	66.5899	59.3868	71.1481	68.0098	53.3212	53.2152	64.6345	52.6739	55.801	50.0651
Fndc9	4.61374	3.75899	3.71747	4.52627	3.71226	5.5109	3.99279	3.10029	3.73576	4.47291	5.06103	4.94279
Itk	134.83	148.375	143.943	115.279	156.461	139.009	113.763	119.423	119.93	120.682	125.313	127.637
Fam71b	33.1068	37.9429	37.3041	26.884	18.1536	37.7077	12.7641	10.1973	11.1243	15.8503	18.4168	18.8806
Med7	10.9299	13.7029	13.1967	9.24183	17.4213	10.8691	11.4226	14.9467	11.2692	10.4643	10.3224	10.432
Rack1	1914.45	2063.03	2068.39	2126.33	2561.66	2085.12	1438.71	1573.54	1365.56	1421.97	1359.98	1427.93
Snord96a	113.47	118.828	103.185	145.218	113.525	135.509	94.9949	71.2001	57.8548	106.823	105.091	128.579
Snord95	8.99413	13.7302	8.5226	15.7781	9.01521	20.1739	9.06944	11.8398	9.86403	13.9473	19.9115	17.6848
Trim41	8.05732	7.1571	8.0382	9.07781	4.9205	8.72742	6.41893	4.48019	5.60937	6.94231	7.16126	7.54839
Cdk2ap1	49.7929	53.633	50.161	64.0734	55.2856	63.6	46.8674	45.0393	56.163	49.5712	55.231	60.9902
Trim7	0.0297891	0.084887	0.0318697	0.182903	0.0774121	0.262208	0.38142	0.542464	0.629982	0.787825	0.450775	0.600978
Irgm1	111.467	124.766	121.747	101.727	97.7644	96.1443	85.3884	88.5528	87.0473	78.1402	66.7714	66.616
Gm12185	3.5668	4.16761	4.4412	3.65281	5.67732	3.22767	3.70021	4.76421	4.71807	4.4227	3.32624	4.15344
Psme2b	21.9252	21.1971	22.3738	19.1952	19.7118	17.2428	20.9058	16.7325	17.4463	14.1751	13.9493	16.4425
9930111J21Rik1	3.0119	2.51895	3.18435	1.54493	1.66335	1.83479	2.53581	2.17844	3.18441	2.03999	1.59581	2.01282
9930111J21Rik2	0.357534	0.526682	0.369538	0.299984	0.628331	0.259492	0.313348	0.502565	0.413431	0.333685	0.26847	0.311921
Tgtp1	45.3758	47.3972	50.6469	53.6468	82.0499	54.061	39.6981	47.5649	43.9955	51.3881	37.8468	45.4738
Tgtp2	28.131	31.7332	33.1938	31.2782	45.8776	30.3069	28.4555	33.1446	31.091	30.6974	24.0296	27.5709
Ifi47	155.479	170.517	181.041	203.386	267.903	181.574	121.443	144.412	120.767	131.15	105.799	123.687
Zfp62	11.8598	13.4543	12.3398	12.3394	17.6019	12.0655	14.8643	18.7859	17.0641	15.151	14.3239	13.8317
Mgat1	26.4023	22.0947	26.0101	37.2893	16.7545	28.586	23.7524	17.4387	22.7284	29.9218	23.6149	25.2425
Cnot6	31.7079	33.7039	32.7426	30.3385	57.2528	33.8585	33.5261	44.9089	40.3183	37.1321	35.5803	35.7074
Gm12191	10.3647	10.1298	9.34737	10.6831	6.58889	9.53677	8.38044	5.26215	5.36008	6.86377	6.77772	6.0726
Mapk9	10.3686	10.9718	11.1445	9.89492	13.6402	9.99914	10.7824	12.3306	12.7649	9.41998	9.50257	9.03376
Rnf130	1.95876	1.77874	1.72584	2.08326	1.27369	1.63494	3.13083	3.22137	3.18245	2.87469	2.81287	2.85073
Tbc1d9b	8.40036	6.92516	7.59329	8.13779	5.06958	7.56332	8.29284	5.81761	7.71785	8.08814	8.28173	7.15245
Mrnip	3.70435	3.25777	4.39491	3.83813	1.63316	2.27909	3.83721	2.79131	3.15283	4.3715	3.28365	2.81784
Sqstm1	70.5141	69.081	69.1982	63.1095	52.4004	57.0213	63.6787	54.8165	58.9146	56.7692	50.6988	53.7135
Mgat4b	4.11858	3.87794	4.51014	5.39713	3.90724	5.36532	4.52295	3.39349	3.6524	5.50188	4.66269	4.79489
Maml1	6.64242	6.96077	7.1574	5.53374	4.78796	6.93965	7.93699	6.79019	8.68786	7.19508	8.69466	7.89709
Canx	166.768	179.648	175.475	149.639	226.928	159.25	173.255	198.044	199.308	155.151	160.975	140.219
Hnrnph1	116.685	125.966	112.8	118.383	135.935	113.034	149.357	168.551	153.758	150.637	153.318	152.948
Rufy1	3.43048	3.30482	3.70834	4.59816	2.74623	4.52526	4.40893	4.09496	3.64082	4.81958	5.40064	5.10085
Zfp354c	0.510088	0.305399	0.299562	0.543503	0.71072	0.418262	0.387487	0.457176	0.603665	0.732555	0.510494	0.52487
Clk4	13.2332	11.9067	12.6594	14.8308	20.4334	14.181	14.6945	16.2393	14.0333	14.8958	13.5092	15.7334
Phykpl	7.52871	7.96182	7.03262	6.49654	7.48964	7.08232	6.38493	6.59509	6.44151	6.81283	7.03866	6.33717
Hnrnpab	670.484	626.168	661.61	576.782	187.055	567.458	614.389	365.556	471.529	516.716	539.484	520.454
Nhp2	237.587	232.256	239.266	235.544	129.328	225.946	223.029	192.658	194.024	204.229	207.137	222.719
Rmnd5b	27.3354	26.3559	27.85	33.0977	28.037	29.9069	25.3313	21.5629	23.0158	28.9231	30.3195	28.2657
N4bp3	6.68082	6.55024	6.45448	6.75263	3.98131	6.69137	5.60423	4.37494	4.87138	6.46313	5.95797	5.96301
D930048N14Rik	0.433163	0.623221	0.64333	0.992459	1.05943	1.09109	0.322065	0.313059	0.199303	0.7493	0.650361	0.739844
0610009B22Rik	10.3857	9.26474	7.99524	10.0164	14.5369	9.38606	9.23685	14.1539	10.5703	9.97764	9.57756	10.9409
Sec24a	7.96215	6.90373	7.3591	9.32415	12.3979	9.78724	7.23026	7.47539	7.87865	9.46668	8.47777	7.73999
Sar1b	54.4939	52.4242	55.8754	67.9132	136.157	60.4979	53.5235	73.3113	55.1176	60.7323	57.0172	60.346
Jade2	24.3467	24.8142	26.5938	18.9494	13.9972	22.319	32.2282	25.9024	37.192	28.7363	34.9055	31.7702
Cdkn2aipnl	55.2556	54.9194	55.7633	59.7091	72.6096	54.1042	50.3753	54.1038	49.4959	51.5191	50.4795	54.3963
Ube2b	32.7065	35.7232	34.4056	39.9444	87.0157	38.6196	32.9217	44.6184	35.5287	36.8069	35.5949	39.9345
Cdkl3	0.968957	0.881094	1.02146	0.789012	1.09318	0.94453	1.09013	1.36886	1.06463	0.862898	0.900515	0.828801
Ppp2ca	197.982	190.514	191.616	191.651	290.353	187.875	162.411	184.273	157.528	159.699	148.901	157.378
Skp1	120.181	133.091	124.383	148.146	261.263	134.247	128.48	172.18	136.854	133.232	130.49	124.786
Tcf7	72.6074	65.124	66.6235	98.1477	63.4943	79.9212	78.5136	66.8928	71.4168	90.441	78.4879	76.8966
Vdac1	140.948	135.623	143.287	150.5	147.744	140.947	113.84	106.888	106.416	108.571	106.833	100.541
9530068E07Rik	61.0928	65.9691	67.2768	57.523	72.8639	59.2722	67.3923	70.826	68.8653	62.2027	61.6958	63.1831
Hspa4	147.615	150.144	147.886	144.848	207.432	148.037	118.442	138.601	124.182	117.441	120.684	112.663
Zcchc10	23.7138	25.7986	26.4731	25.153	43.1702	23.0341	28.1941	36.2645	30.7282	28.5479	27.157	26.3813
Aff4	9.32593	8.59508	8.53908	7.49897	12.1197	9.02365	9.19802	11.0226	12.2598	9.9596	10.9099	10.4481
Uqcrq	138.973	121.276	127.578	115.074	73.9065	96.948	81.1449	65.8165	57.9259	74.6861	69.3991	69.1781
Septin8	1.14484	0.866767	0.860942	0.733436	0.56389	0.820471	1.66777	1.22961	1.77763	1.5911	1.23661	1.05127
Kif3a	1.48826	1.57607	1.4407	1.61798	1.54977	1.55604	1.23686	1.35064	1.39097	1.02831	1.10481	0.99748
Il13	3.52577	3.78484	2.1082	1.52908	1.84501	0.792805	2.0693	2.03455	1.0494	1.00089	1.69066	0.819579
Rad50	22.5169	20.4941	20.6901	19.1196	23.4893	19.6841	18.2557	19.9653	19.5718	18.8469	19.0916	17.666
Irf1	60.6667	62.2743	66.0633	69.8918	54.0147	64.1256	59.4062	55.0595	53.6861	65.2488	54.313	57.5176
Slc22a5	4.64266	5.10725	5.09857	4.5989	4.81863	4.89026	4.9124	4.41801	4.49676	4.34411	4.14037	4.30295
P4ha2	1.41022	0.637305	0.861362	1.20153	0.910524	0.895611	1.7622	1.03043	1.06364	2.74403	2.14745	2.09433
Csf2	18.9037	29.5049	23.4906	6.71868	17.6716	10.7246	17.4802	16.163	14.4322	9.48167	13.2615	12.3113
Il3	28.4206	30.7674	23.3189	11.8278	43.6984	16.6968	92.0175	70.5356	57.0477	83.1529	70.3399	67.1166
Acsl6	8.45103	7.55263	5.93561	5.03909	4.83792	4.75343	14.4637	9.22918	10.0208	13.1433	12.5091	13.0009
Fnip1	11.3301	12.3443	11.2329	11.8532	30.0865	13.4851	8.98767	13.1203	9.45604	11.1025	11.2045	10.7874
Rapgef6	15.369	14.8008	14.5379	12.4201	23.3294	15.2601	16.8708	20.2252	20.8619	17.5495	18.9625	17.9938
Cdc42se2	34.8966	37.2508	36.8354	35.6227	48.4923	35.225	39.7729	45.9867	44.166	38.6423	35.3052	36.0864
Lyrm7	1.13027	0.744539	0.556569	1.07395	1.25535	0.861909	0.880672	1.16687	1.15389	0.870907	0.711352	1.09473
Hint1	405.576	374.464	398.685	415.758	492.106	362.591	349.341	341.099	306.66	343.453	318.062	344.505
Tnip1	29.4773	29.9887	29.6026	30.0316	18.3561	30.411	33.6521	26.2045	31.2429	31.5018	31.1113	28.387
Anxa6	112.896	104.571	109.375	153.955	99.5787	145.777	102.465	84.9406	92.0029	123.582	113.223	108.355
Ccdc69	7.30662	7.09139	6.08666	8.80152	5.07222	8.46645	5.96335	4.41744	4.42371	5.97888	6.17411	7.33705
Gm2a	15.8416	12.709	15.4355	29.7983	21.6167	27.6079	17.9246	15.2687	15.6561	29.1235	26.8918	26.0612
Slc36a3os	1.49221	1.75953	1.48633	1.62903	2.24643	2.20339	1.31767	2.6417	1.36396	2.65057	2.27962	1.92094
Slc36a1	1.35293	1.55786	1.27964	1.8023	1.96311	1.67496	1.54465	1.69739	1.62216	1.96504	2.10215	1.79603
Atox1	43.6858	43.7964	44.5546	53.3259	48.8554	51.2757	44.6455	43.1495	38.9521	49.4841	49.2132	52.4333
G3bp1	286.265	287.919	288.185	283.356	268.578	278.02	253.579	235.885	231.522	231.936	244.77	236.857
Mir7652	22.623	17.7838	20.0301	12.5732	26.7594	14.8466	17.4157	18.1423	20.1136	15.0885	11.0936	13.2377
Fam114a2	17.5067	16.4886	17.2484	17.9007	17.1309	16.5024	18.0502	18.3837	16.9018	18.162	16.6491	16.8269
Mfap3	9.2958	9.4568	9.04758	9.14726	11.6606	9.14911	10.5209	12.1345	11.6618	11.6141	9.80183	10.7735
Galnt10	7.08117	6.21419	6.2634	7.96667	5.95033	7.25119	9.08259	6.95247	8.78444	10.1828	9.44028	9.49655
2010001A14Rik	1.06737	1.35784	0.807496	0.592454	0.118874	1.30588	1.57691	0.827991	1.47429	1.82822	1.16759	1.55248
Sap30l	13.8099	11.72	12.9017	16.9049	6.4641	12.3719	11.3332	9.28143	9.55921	11.2325	11.3736	13.3362
Larp1	156.804	135.06	138.853	120.229	96.2293	128.137	104.735	87.0977	111.346	92.9844	98.2578	93.4223
Cnot8	22.8322	23.1383	24.0854	24.9942	28.3919	25.1974	21.8458	22.8723	19.6215	23.0639	22.0286	22.7349
Gemin5	34.0637	33.5958	32.6421	32.0366	31.9163	32.8069	29.0356	25.086	28.0284	27.1369	29.0002	25.5136
Mrpl22	37.1418	34.5951	37.2855	40.167	24.6244	37.9175	36.4063	30.7476	28.4367	36.9239	35.3313	36.3371
Gm12250	69.6138	67.6953	75.1941	85.1365	91.803	68.8099	46.9338	45.5465	41.1897	47.6794	33.9748	40.1352
Igtp	212.094	195.714	214.172	283.509	186.847	230.909	189.747	163.626	178.938	219.739	166.702	180.362
Irgm2	26.5339	26.6226	30.5638	29.4448	30.6653	26.5524	27.4766	28.1865	29.8026	27.078	22.8059	25.3713
Zfp692	4.90129	5.21623	5.03578	7.91334	5.0792	6.84666	4.31964	4.20956	3.03244	5.59168	5.90909	6.50827
Zfp672	3.69243	4.04821	4.34535	4.17726	4.84755	3.89581	5.87628	7.391	6.51541	5.84894	5.8751	5.9538
Sh3bp5l	9.25461	9.23865	9.40028	11.2131	8.0824	11.3077	7.18923	5.93162	6.46716	8.51895	8.96644	9.45415
Gm12258	0.264637	0.259531	0.317683	0.348183	0.326883	0.323773	0.176022	0.316698	0.238957	0.301169	0.274447	0.268273
2810021J22Rik	1.42583	1.16632	1.52478	1.29536	1.39237	1.32139	1.55385	1.5674	1.62465	1.53334	1.5304	1.42443
Zfp39	2.48938	2.4268	2.19627	2.12031	2.3814	1.90754	2.30068	2.64624	2.31968	2.28737	2.28087	2.10472
Rnf187	117.382	121.501	117.818	139.336	105.691	128.56	106.247	92.9496	93.5702	104.264	108.374	101.687
H2bu2	2.64762	2.78434	2.83254	2.17717	0.884609	1.61963	2.04891	0.995805	1.09573	2.16483	1.31019	1.14102
H2aw	7.19497	7.5558	8.50096	5.41208	2.90516	5.19632	10.2768	8.11297	6.32787	7.5018	6.83576	7.26392
Trim11	9.39297	10.0128	10.0744	12.3048	6.07873	10.4418	12.9371	10.6102	10.6326	14.0501	13.992	14.5834
Iba57	3.11517	3.25278	3.11102	3.87629	2.49571	3.76838	3.7591	2.93814	3.53319	3.24339	3.92039	3.90286
Guk1	58.9265	55.0173	52.5327	53.3006	44.1719	46.1042	44.6922	45.1329	39.0803	40.0084	41.3851	40.3797
2610507I01Rik	1.34842	1.46413	1.54449	2.11789	1.67259	1.86746	1.76256	1.70907	1.63806	2.35658	2.18238	1.97909
Mrpl55	27.0617	25.5776	28.7765	27.496	20.8551	25.4221	20.2129	18.7974	17.308	22.5627	18.8339	20.5799
2310033P09Rik	16.8383	15.5149	16.8418	20.4251	14.2889	19.5124	18.3411	15.2149	16.7859	18.3556	21.3202	19.301
Arf1	235.825	243.205	241.347	234.37	223.686	224.154	183.68	173.672	173.777	178.549	174.755	170.737
Snap47	9.61223	10.5731	11.0015	10.8224	9.36713	8.9203	10.1669	9.72887	9.64778	10.2819	9.7212	10.0021
Jmjd4	4.15727	3.94418	3.87353	3.90726	2.97284	3.84843	4.16558	3.38966	4.18821	4.10441	4.40427	4.21382
Zfp867	1.05843	1.12495	0.717764	0.825437	1.271	0.810211	1.26105	1.3596	1.24258	1.04111	1.24651	1.33256
Zkscan17	15.5877	14.8403	14.9144	16.2027	11.0449	16.1214	14.1163	10.8689	13.3353	12.555	13.4967	12.416
4933439C10Rik	0.242511	0.152676	0.376501	0.61681	0.773833	0.209302	0.227745	0.504845	0.22547	0.567675	0.376329	0.689056
Mprip	5.20197	6.05892	5.65435	5.28156	3.98705	5.26858	6.57617	6.46429	7.55785	6.78088	7.74186	7.40698
Flcn	10.776	10.7131	10.1817	12.1491	9.97982	11.3742	13.479	11.1017	12.3832	14.2596	14.2677	14.0371
Cops3	48.8931	53.9231	54.2936	56.1377	115.845	57.7501	42.9813	57.2874	43.5435	45.3122	46.923	50.1991
Nt5m	10.4699	9.91319	10.7645	9.87113	7.09313	9.00801	12.0472	11.0818	11.4735	9.18974	9.61119	11.5542
Med9	14.8277	13.6207	15.1022	13.5093	7.87477	12.2104	16.9081	14.2704	15.722	14.6914	14.396	14.9645
Rasd1	0.452515	0.838165	0.51123	0.375086	0.395114	0.645907	0.837901	0.762481	1.2113	1.07172	1.14841	0.81907
Pemt	4.06133	5.65239	4.74547	3.71334	3.23046	3.74706	3.58269	4.18407	3.366	3.66626	4.41691	3.55573
Rai1	12.8064	11.5996	11.9037	10.5293	5.43201	11.7037	10.0188	6.73873	9.43406	10.5595	10.9427	11.3649
Srebf1	55.9066	59.7337	58.2919	67.3091	49.2108	69.7653	62.5203	52.0478	61.7394	70.2876	74.503	70.528
Tom1l2	1.78528	1.69356	1.84015	1.68233	1.45722	1.9561	1.92594	1.70277	2.29699	2.02578	2.30219	2.23585
Atpaf2	25.4253	26.7781	26.9991	29.3686	27.7116	27.8536	31.7712	34.3152	32.0159	35.2026	31.6384	33.8487
Gid4	12.7847	11.798	12.7124	11.3197	7.91578	11.3185	11.7673	10.1815	11.7066	10.4248	9.81094	9.69318
Drg2	53.125	55.5712	53.1671	53.3493	41.1432	53.4047	61.4604	56.575	57.9488	58.2418	58.7189	58.376
Alkbh5	37.3655	27.852	31.7981	37.7995	25.7461	35.9715	36.9069	26.4265	33.449	39.1674	37.815	36.0449
Llgl1	14.4794	14.5465	14.6449	14.6521	10.3466	14.2242	12.9449	11.2679	12.4091	12.5901	13.5469	13.0467
Flii	37.6285	33.2282	35.1782	39.8161	31.7746	37.8161	32.7952	29.0184	33.5012	34.6834	36.0939	35.0296
Mief2	3.01978	3.73493	3.26157	3.79555	2.62881	3.31312	3.15054	2.67549	2.71983	2.81701	3.31595	2.78914
Top3a	7.57533	8.41789	7.52137	8.04923	6.9699	8.24346	6.64265	6.57378	6.66747	6.24978	7.57136	7.58549
Smcr8	9.37321	8.77742	9.34853	8.28976	7.38186	9.41604	10.7697	9.16574	11.4586	11.8063	10.7759	10.4058
Shmt1	80.7076	79.6856	81.3154	74.1199	64.8823	77.9976	65.8152	63.7087	62.5861	62.4958	69.6797	66.2133
Dhrs7b	21.9165	19.0953	19.8174	18.8306	25.6328	18.1313	22.6559	24.0767	23.5915	20.6557	19.5742	21.0241
Tmem11	38.0672	36.6622	36.1151	34.871	24.2978	36.3158	28.8461	28.9632	27.0871	27.0015	25.7967	29.3275
Natd1	1.42853	1.66621	1.30805	1.47125	0.906233	1.65423	3.014	2.62719	3.44465	3.08476	3.28619	3.28758
Map2k3os	2.80435	3.20961	3.46745	2.30227	2.99268	2.70684	3.44126	3.32852	2.3074	3.90609	2.47676	2.30135
Map2k3	56.2811	64.8262	57.2435	53.1805	43.0737	56.0257	67.6009	59.7443	63.7786	59.035	63.7754	62.8219
Tnfrsf13b	6.70905	7.04505	6.89447	6.43052	9.02121	5.66671	7.13835	9.17612	8.6125	6.96683	6.63764	7.24163
Usp22	16.1519	16.0256	15.8665	12.8128	16.4844	13.991	15.3982	17.0676	17.3454	14.0335	13.4584	13.0765
Aldh3a2	5.49793	5.29297	5.04111	4.4217	4.23041	4.29758	4.4087	4.35151	4.22107	4.07036	3.33737	3.83994
Mapk7	7.89653	7.56424	7.28712	9.235	5.98102	9.2057	7.61579	6.98873	7.85774	7.049	8.51983	8.3174
B9d1	3.88556	2.79346	2.76874	2.8727	2.94581	3.5363	4.0903	2.15859	2.35456	3.75695	2.98307	3.38746
Epn2	0.718323	0.640536	0.677528	0.466923	0.438099	0.397571	0.748402	0.373093	0.460788	0.523684	0.382194	0.353794
Grap	57.929	55.9373	58.5278	50.1984	26.0276	44.8073	94.1986	71.4022	90.4026	75.716	77.8031	82.3265
Fam83g	0.739354	0.528883	0.70701	0.598973	0.327339	0.586296	0.455504	0.448591	0.359628	0.536847	0.42935	0.536956
Prpsap2	22.8388	24.7027	24.2524	16.1847	29.8248	18.0447	27.0062	32.0813	28.4863	22.0297	23.5438	24.6249
Ulk2	5.25562	5.27172	4.7565	4.37203	5.64792	4.35515	5.15664	5.21029	6.56191	4.51493	5.16542	4.55693
Akap10	9.53151	9.72938	9.68233	8.1509	12.4851	8.71278	10.3639	12.0926	11.8825	9.30436	10.2704	10.0396
Specc1	0.187792	0.282855	0.246255	0.18222	0.361824	0.195293	0.187603	0.188938	0.204012	0.163608	0.272921	0.166921
Adora2b	3.98005	4.4331	3.88291	1.85461	4.03863	2.87432	3.17337	2.7652	2.36094	2.0386	2.25462	2.03686
Zswim7	10.2437	11.6155	9.52139	5.79615	10.3863	6.7718	8.06758	9.99248	8.43155	5.48046	8.36707	7.07574
Ttc19	6.30621	6.44897	6.11551	4.67408	7.99564	5.61372	5.10916	6.67242	5.41073	5.34482	5.09494	5.09165
Ncor1	24.7281	20.5114	20.6944	19.797	21.3786	21.5649	21.9782	20.886	24.8811	23.1565	22.453	22.66
Pigl	3.70586	3.97144	3.93056	3.00699	3.8687	2.91795	3.86672	3.81202	3.71689	2.97974	3.32469	3.27595
Cenpv	15.9843	15.31	14.3917	16.0347	10.4741	15.0764	10.944	7.21164	9.15521	10.1396	9.6592	11.0089
Ubb	501.712	520.322	514.025	493.779	259.313	475.444	554.545	532.822	526.611	543.685	512.134	535.909
Trpv2	19.387	21.6002	21.6668	24.4801	21.7789	26.5153	23.2877	23.7461	28.4726	26.5051	27.9887	26.748
2410006H16Rik	249.258	207.703	233.38	163.933	60.6779	139.771	243.26	153.645	180.914	154.859	138.18	166.058
Snord49b	9.70795	9.87991	10.386	13.5711	8.28912	16.1663	17.9849	10.041	10.8478	13.9594	18.9633	19.3499
Snord49a	29.1238	29.4485	23.2177	25.4168	25.2684	25.4787	25.2148	22.8794	19.8001	33.3754	27.4907	30.0244
Lrrc75a	0.948024	0.764759	1.0739	0.706201	0.565179	1.03479	0.817014	0.523048	1.02385	0.908011	0.747277	0.552009
Mmgt2	8.95523	9.82849	9.80903	11.3067	12.8416	10.939	8.93447	8.85674	7.36627	8.46172	7.17364	8.29363
Zfp287	0.644249	0.626349	0.615455	0.822397	0.709069	0.811397	0.806233	0.810671	0.780588	1.08378	1.14002	1.06322
Zfp286	0.361919	0.491395	0.300646	0.490182	0.551027	0.504438	0.448723	0.543689	0.666091	0.726061	0.670704	0.573202
Trim16	0.194358	0.138461	0.297504	0.154906	0.233111	0.181391	0.272417	0.344417	0.441781	0.265564	0.269848	0.346722
Tvp23b	16.8921	18.0809	16.6938	13.0877	20.3821	13.4679	17.8264	22.4781	20.2054	14.9279	16.0211	15.4364
Hs3st3b1	4.01399	4.52692	5.0629	3.21101	3.83458	4.85359	4.33329	3.98455	4.3317	4.06974	5.18681	4.76317
Cox10	21.5662	21.5362	22.1252	19.8806	17.5515	20.4153	22.4146	18.7033	20.5715	19.7352	20.6027	21.1263
2810001G20Rik	3.41017	2.39486	3.58956	3.2747	3.07437	2.60681	2.88121	3.27643	1.99458	1.91387	2.49281	1.70038
Elac2	38.0565	42.9489	38.2552	34.8649	29.8385	37.1052	36.2006	34.6698	35.9309	32.0418	35.7614	31.4117
Map2k4	21.7896	24.5086	22.5864	20.2896	30.4966	20.854	23.2416	30.1677	27.8862	23.658	25.08	22.9782
Zkscan6	5.69334	5.9417	6.59954	6.90791	4.76891	6.88167	6.76892	4.95603	4.80929	5.90557	5.82481	5.83626
Adprm	25.9128	30.1483	29.7713	29.6745	45.3947	29.8962	22.3595	23.8716	18.7546	22.9765	19.8581	21.2875
Sco1	16.0623	17.5775	18.14	14.2222	17.2621	15.1519	12.4859	11.8688	11.4079	11.5067	10.3354	9.71862
Stx8	2.87315	2.52825	2.85459	2.62004	2.56281	2.61683	3.14974	3.44932	2.92901	3.23453	2.82338	2.86314
Pik3r5	14.0479	11.4653	11.6933	22.2358	11.1886	17.2695	11.6698	7.90847	8.16256	15.2046	10.5623	10.4626
Myh10	2.75597	2.60447	2.35876	0.883122	1.14065	1.50355	5.82872	5.34956	7.77589	4.7458	6.62711	6.17837
Ndel1	17.6062	19.3681	18.9356	18.4016	21.6669	21.3123	23.5046	24.2922	24.2437	22.6981	22.5896	25.9017
Rpl26	1657.19	1895.58	1830.74	1921.77	2454.02	1870.33	1273.09	1407.79	1154	1288.91	1179.7	1203.72
Slc25a35	0.549958	0.42018	0.532089	0.743242	0.646228	0.568836	0.69082	0.440672	0.651144	0.849456	0.758534	0.703304
Rangrf	19.3444	18.1926	19.0883	24.7228	22.6811	20.1289	22.8119	18.2612	20.3424	18.6598	21.4457	23.0283
Pfas	40.2082	35.4136	36.2506	30.8621	25.6888	32.9549	34.56	29.4236	33.5221	30.9899	34.337	31.5866
Ctc1	14.5899	14.0012	14.4506	15.4608	12.7991	14.9642	23.3188	22.5688	26.83	22.9216	22.9171	22.8819
Aurkb	84.4977	82.0836	84.25	104.158	80.68	100.67	70.4425	61.3787	62.1328	81.2378	81.9471	84.0184
Borcs6	9.2204	7.71422	8.21656	11.1079	4.71235	10.335	9.37587	5.82949	6.95293	8.68897	8.80438	9.39778
Tmem107	8.64506	7.26583	6.07395	9.35617	7.93328	7.54185	7.12016	8.24354	6.58298	9.06501	7.46721	9.12881
Vamp2	12.0385	11.5436	11.1097	12.1084	12.9578	11.8718	9.72948	9.38974	8.38647	10.2715	11.0121	11.3275
Per1	16.6515	16.1235	17.6789	15.5899	14.9021	19.969	15.0883	12.6262	15.6457	16.9548	18.286	18.757
Gucy2e	0.00349584	0.00996174	0	0.116712	0.0654086	0.0474037	0.0413176	0.0414172	0.027344	0.128331	0.126195	0.150281
Cntrob	3.93356	4.11279	4.29269	3.81546	2.92003	3.59927	4.13205	3.52326	3.25204	4.40485	4.5126	4.92538
Trappc1	18.3539	23.3657	21.3798	28.3979	35.3222	26.3094	23.7179	32.4719	25.6342	27.3589	27.9456	25.6058
Rnf227	1.33443	1.42597	0.877989	1.9203	1.50846	1.5714	1.16645	1.61391	1.30472	1.42218	1.26813	1.40582
Chd3	8.96795	8.5003	8.52959	10.7709	5.26384	12.4866	9.65022	6.9479	11.3139	11.5268	13.3433	13.8897
Cyb5d1	9.06197	9.94287	9.39702	9.45313	8.71031	9.59071	12.465	11.5938	12.9918	12.4279	11.6247	11.9962
Naa38	28.3367	20.1871	21.1128	24.6285	4.60236	18.8191	17.7203	9.28858	10.7012	15.8125	16.1137	17.5548
Kdm6b	8.65861	7.28591	7.52119	3.72975	3.8302	5.3098	8.23798	5.92805	8.02414	4.92829	6.00701	5.75355
Efnb3	0.330644	0.342032	0.302372	0.490152	0.430794	0.290929	0.267665	0.143099	0.20076	0.348634	0.336916	0.363801
Wrap53	14.5693	15.0751	15.2024	15.9708	13.296	14.9872	15.5917	13.5227	13.4332	15.0385	15.2234	14.0183
Trp53	127.105	126.897	128.221	148.123	107.277	142.526	126.217	110.428	121.788	132.099	128.124	127.926
Fxr2	51.4865	43.6682	46.6236	45.6699	32.0469	47.6172	43.0851	32.8911	36.7826	39.7888	41.7002	42.4818
Mpdu1	59.4032	61.7861	60.9468	54.998	68.5153	58.7822	78.8461	86.9306	74.5768	76.2358	81.2963	81.9925
Cd68	1.72828	1.69709	2.06887	2.23165	1.87539	1.7335	3.0364	2.90536	2.91275	2.80716	2.66977	2.64211
Eif4a1	1020.4	1068.91	1020.98	927.259	1029.4	920.334	874.183	957.229	845.161	754.735	776.083	742.343
Senp3	71.2261	65.3499	64.4151	71.7731	74.0193	69.1696	67.1514	60.2268	60.0075	68.5614	67.8278	72.2356
Polr2a	71.9944	58.0224	59.7071	57.1338	58.6	60.9113	76.0589	70.9894	86.333	76.6734	83.7502	74.7523
Zbtb4	0.720339	0.507905	0.526412	0.805891	0.47806	0.75137	0.875023	0.627304	1.01291	1.1964	1.24662	1.23907
Chrnb1	0.670838	0.984773	0.774236	0.98292	1.48972	0.802782	1.38151	1.61453	1.41339	1.71717	1.98652	2.20005
Nlgn2	10.5351	9.66713	10.5412	9.87335	4.78707	9.81135	10.0964	7.61559	10.3403	10.0267	10.8915	10.681
Tmem256	36.7934	30.1349	33.1387	37.068	21.2826	27.4886	37.3035	25.7517	25.8694	33.6477	31.2671	36.5399
Plscr3	6.62956	6.78648	7.67481	6.98333	5.54658	7.54389	7.32589	7.53512	7.10681	6.88774	6.19582	6.97199
Kctd11	1.46582	0.914672	1.06454	1.61976	1.01764	1.40503	1.12231	1.15494	1.36693	1.88784	1.49812	2.24529
Acap1	47.4641	45.3827	45.253	62.9503	40.7811	59.6844	41.3571	32.1212	30.7623	54.0524	48.8851	56.476
2810408A11Rik	0.227293	0.734054	0.233441	0.566949	0.165385	0.227102	0.194017	0.0199472	0.151447	0.18841	0.538709	0.359984
Neurl4	12.6017	11.2504	11.4433	12.6169	7.71202	11.6061	11.1564	8.69841	10.1352	11.8681	11.6649	12.3168
Gps2	23.5496	26.1467	24.5377	30.5962	22.5748	26.9836	18.0333	16.5172	13.817	18.9869	17.8704	19.3904
Eif5a	1326.56	1240.33	1288.19	1362.88	1151.44	1266.13	997.652	864.175	865.992	968.551	958.027	982.646
Elp5	56.5948	64.4974	60.6538	48.6116	56.2723	53.7725	59.6267	60.6047	57.6382	53.293	53.7999	51.8641
Ctdnep1	69.1827	71.7046	68.0146	76.8101	57.2267	72.8	75.6662	68.6007	76.0756	79.8308	76.0635	75.1822
Gabarap	57.3911	64.37	64.6985	68.9396	60.3038	66.3943	65.6528	72.457	71.6594	71.0506	71.5395	73.852
Phf23	32.3976	32.3951	32.4053	33.7202	22.3653	33.8161	28.344	23.192	27.5999	29.2912	30.1695	31.2947
Dvl2	17.3281	14.2768	15.2316	17.9274	11.5551	16.5568	16.2747	12.9388	14.8425	16.5993	17.1256	17.2614
Acadvl	32.0056	28.9976	30.4089	45.1363	25.8803	39.3951	41.0606	31.5749	34.5835	47.3421	45.6691	42.3885
Dlg4	6.44693	4.8603	5.42472	6.9487	3.81498	6.92843	6.2524	4.89118	5.95342	7.742	6.97876	7.48553
Slc16a13	4.11282	4.3252	3.95636	4.47621	3.26923	4.83455	4.57276	4.82264	5.13639	5.67523	6.01126	5.46729
Bcl6b	0.170017	0.18168	0.251009	0.239769	0.212072	0.279078	0.301416	0.436428	0.384179	0.473127	0.599786	0.610665
0610010K14Rik	65.2176	60.9254	65.9742	54.8097	33.4482	53.8186	40.2623	30.927	28.7908	31.4849	32.3469	32.3336
Rnasek	43.5687	49.2677	43.8515	61.1275	55.6673	58.1787	57.7384	50.3886	48.9342	60.6588	57.673	52.6518
Pelp1	51.3562	50.3436	48.6716	51.4526	34.7637	53.1898	43.148	34.109	40.0201	41.8517	43.1617	41.3131
Arrb2	39.4227	38.5421	37.9349	41.0167	32.6984	39.4481	30.4595	28.8599	27.0621	29.5437	30.4001	30.4197
Med11	57.526	61.5351	59.6667	56.7362	58.9629	56.9764	64.4459	66.3957	60.5189	56.1758	56.8224	59.9434
Cxcl16	0.313246	0.4692	0.381525	0.203427	0.313086	0.5503	0.482562	0.888151	0.544483	0.570677	0.694102	0.708735
Tm4sf5	3.01693	3.66013	3.52803	4.12658	2.98076	4.15706	3.91289	4.42367	2.99844	4.40384	4.59088	5.4236
Psmb6	213.116	199.988	211.958	213.615	171.865	198.343	177.646	139.162	134.07	166.481	153.434	166.405
Pld2	0.501221	0.532171	0.525915	0.749023	0.510984	0.897726	0.460437	0.288665	0.349745	0.739068	0.748617	0.872337
Mink1	21.4334	18.7922	19.776	22.9942	16.4846	23.4807	17.0891	12.1644	13.8588	19.3283	19.0468	20.812
Slc25a11	40.8297	41.3618	39.4388	44.4014	40.6152	39.482	39.297	39.6158	39.2729	41.6783	42.943	43.3127
Rnf167	8.27976	8.56865	8.42759	13.4488	7.2088	10.2566	10.7968	11.8751	10.3675	13.0145	12.1226	12.6167
Pfn1	1521.1	1544.71	1575.69	1578.48	936.097	1539.19	1306.38	1076.87	1138.83	1203.63	1276.64	1286.34
Eno3	22.1697	21.1876	22.6109	33.2672	18.4442	30.6207	24.5895	18.8944	22.3369	29.7254	30.2993	30.9649
Spag7	44.8648	45.3914	45.1347	42.2211	30.7426	38.7598	43.6448	43.3083	40.5834	40.3696	42.5877	40.9781
Camta2	6.70843	6.6601	6.21647	6.91309	5.3607	7.10489	6.72036	5.96351	6.90476	7.97538	8.97729	7.91209
Kif1c	11.5178	10.7757	10.9559	12.1989	6.10926	11.923	13.685	10.2223	13.7765	14.1847	14.2784	13.7921
Zfp3	1.28605	1.09259	1.00498	1.35181	0.647646	1.45942	1.24306	1.12513	1.44399	1.06888	1.3369	1.16571
Rabep1	11.3639	12.454	12.1298	9.9408	12.3646	11.6898	11.1273	13.8224	13.0173	11.1069	12.144	11.5279
Nup88	49.5211	54.1949	52.0042	50.5128	66.2744	51.1685	49.537	57.3945	51.0964	49.7341	49.6174	50.4262
Rpain	8.8763	6.93872	6.82189	12.3591	18.3847	10.581	8.69521	8.40036	7.69352	11.4486	8.64691	9.56659
C1qbp	364.361	394.44	387.792	374.8	300.017	373.992	338.369	315.709	310.788	304.219	316.479	305.616
Dhx33	18.5855	18.3001	18.2435	16.3888	20.0307	18.4455	18.1142	17.8035	18.2908	16.2717	18.3006	15.9869
Derl2	13.009	14.3447	13.0647	12.5469	15.0856	11.9288	14.3217	16.4328	14.8249	14.4627	13.2488	14.5462
Mis12	15.3942	15.547	15.3269	15.285	16.7783	15.325	18.1245	20.0662	18.9075	17.0365	18.5752	15.3063
Pimreg	18.5749	16.3888	17.394	19.7489	15.8904	18.4459	15.4381	15.2857	13.001	17.4322	16.8311	16.968
4933427D14Rik	3.49727	3.35424	3.64022	3.46608	3.33621	3.93901	3.84387	4.04596	3.65782	4.09494	3.44508	4.07474
Txndc17	41.7522	45.1401	42.6902	46.1538	36.8681	44.6898	39.1886	41.4803	39.3851	40.4863	38.1596	39.2699
Med31	8.16521	6.71936	7.7774	7.42189	13.9437	7.23277	8.42506	10.0882	7.41249	8.74823	6.37992	6.75401
Xaf1	20.6154	23.2874	24.6169	12.1247	15.8445	11.7927	22.4741	24.4301	22.3546	12.7571	9.52196	11.9969
Mybbp1a	274.261	274.975	274.636	240.411	264.636	256.68	228.654	218.743	228.885	198.663	218.86	211.258
Ube2g1	21.2793	22.2889	22.1492	22.1295	44.333	22.6758	20.2034	24.8896	21.5217	19.4461	19.3832	19.5003
Ankfy1	18.8051	17.9587	18.2503	13.845	18.1719	15.2979	17.2237	17.5826	19.5539	15.9411	15.0628	15.3478
Cyb5d2	1.33607	1.15266	1.24317	1.24885	2.12142	1.3297	2.2093	2.57365	2.2531	2.03937	1.5956	1.77493
Zzef1	8.49163	6.06245	6.10807	6.20953	5.58766	6.59909	6.56276	5.89003	7.77732	7.31206	6.93028	7.11982
Atp2a3	42.0323	37.6713	36.6873	44.8442	31.1885	47.067	33.7292	24.5338	28.5043	36.6331	38.1077	34.8498
Camkk1	0.378573	0.181577	0.211729	0.595487	0.368189	0.609915	0.443008	0.47368	0.443032	0.483807	0.549424	0.559719
Ncbp3	11.364	10.9319	11.412	11.1646	13.0543	10.6969	10.7088	10.9085	10.7505	10.8914	10.4437	10.2448
Itgae	0.192998	0.199498	0.179757	0.261397	0.147512	0.140441	0.264633	0.323805	0.21049	0.259914	0.273214	0.372453
Haspin	12.5416	12.7616	12.6161	14.7544	11.4858	14.5593	10.6535	10.2018	9.40964	10.8825	12.5122	11.6329
Emc6	51.9098	53.3577	52.3088	49.7207	52.5883	51.0513	49.1396	46.8018	46.4455	45.5356	43.3062	45.6579
Tax1bp3	1.16125	1.43492	1.08184	2.14137	1.53823	2.25895	1.52837	1.58278	2.4204	2.81112	2.29327	2.68552
Ctns	1.35376	1.35661	1.66266	2.49879	1.82934	2.31878	2.36447	2.60778	3.03157	3.27031	3.34676	2.76686
Shpk	1.07342	0.872885	0.90079	1.16946	0.742953	0.777299	1.44404	1.19937	1.37889	1.29593	1.07111	1.27357
Rap1gap2	0.281662	0.252253	0.185966	0.213085	0.0941074	0.189531	0.408197	0.270139	0.346206	0.347833	0.334518	0.332293
Cluh	56.9603	55.8292	54.486	56.9086	51.5808	60.4235	47.3826	39.0933	45.1256	48.2837	51.7859	51.0932
Pafah1b1	31.1586	30.4834	31.8168	29.902	31.9252	29.4413	31.1603	32.4692	32.9754	29.2583	29.4082	27.5377
Mettl16	36.8013	35.6102	36.5504	30.4446	26.4808	30.6961	34.3573	33.7331	37.1803	33.0033	33.3822	29.153
Mnt	11.6025	10.3015	10.5948	10.5827	7.4363	11.0272	9.97648	7.95862	9.6422	8.76863	11.0976	9.14558
Sgsm2	2.21828	2.34921	2.46125	3.9096	2.22215	3.87277	2.64294	2.48839	3.47748	4.01794	4.51719	4.34775
Tsr1	27.7903	28.3727	28.9285	23.1381	22.0141	23.2107	28.9347	27.5108	28.0856	24.9006	26.4797	25.4719
Srr	0.440419	0.403875	0.562406	0.490845	0.639217	0.718924	0.447622	0.447159	0.466243	0.49102	0.556087	0.58039
Smg6	6.93437	6.57483	6.60211	6.61466	5.68112	7.20109	7.43122	6.79934	8.00145	8.38343	8.30815	8.06833
Hic1	0.888238	0.739014	0.819872	1.77644	0.616653	1.35576	2.5064	1.81792	3.23719	4.2035	3.45038	3.73332
Ovca2	4.55818	5.6385	5.215	5.08892	4.67506	4.71248	4.95089	5.23853	4.80458	5.1758	4.30487	4.92585
Dph1	10.4419	13.2202	12.0454	11.8458	13.1393	12.0877	12.992	12.2599	12.9566	12.7259	13.975	13.0347
Rtn4rl1	1.14453	0.677377	0.949431	1.36323	0.686365	1.35092	1.63021	1.1126	1.32373	2.31449	1.81058	1.77285
Rpa1	91.1363	90.1922	90.2175	103.889	100.352	94.4104	96.0006	96.2721	92.2573	96.8849	96.4881	96.5606
Smyd4	3.86717	3.40979	3.75277	4.35193	4.26727	3.88874	3.88635	4.27316	3.99787	5.0109	4.37521	4.79171
Serpinf1	1.34508	1.51373	1.93955	0.763031	2.20363	1.23821	1.8528	2.01444	1.85516	2.12375	2.67619	2.32658
Wdr81	3.58094	2.93094	2.69503	4.29722	2.21167	3.5319	3.19065	2.3528	3.4529	3.66643	4.12467	3.94373
Mir22hg	1.66563	1.65653	1.37617	1.62326	2.73848	2.13031	1.83543	1.91041	1.55509	2.42158	2.82324	3.46075
Tlcd2	3.15986	3.45311	3.71532	4.70906	3.79479	4.83141	2.71941	2.81346	2.79066	4.40787	4.8772	4.48858
Prpf8	113.739	92.3986	92.774	84.5495	80.434	97.8889	102.423	91.6696	113.56	101.251	103.584	93.9923
Slc43a2	4.02305	3.1357	3.58798	3.17575	1.79894	2.8482	4.5157	3.92821	4.50091	4.08447	3.66072	3.4373
Pitpna	60.895	56.5335	57.1627	60.8064	64.8404	57.7137	57.3277	60.9064	56.8386	57.9331	58.0432	60.6238
Gm12338	3.07611	3.14575	2.29305	3.14151	3.82929	3.11602	2.66323	2.71047	2.22068	2.93764	3.39208	2.58188
Inpp5k	8.20452	8.71235	9.05361	10.2325	10.6862	9.279	9.86751	9.96569	11.9273	10.3098	10.5853	11.4024
Myo1c	17.9488	18.0185	18.4032	17.4236	12.5322	18.0158	18.7917	16.2219	22.2629	18.9014	21.8807	21.2014
Crk	10.8954	10.652	11.139	10.8681	13.8196	10.7717	9.90233	10.895	9.4017	10.1942	10.0191	10.4547
Ywhae	361.609	385.672	372.366	364.723	603.452	357.471	300.32	368.118	303.756	281.165	291.126	288.239
Rph3al	1.05073	0.94171	0.859404	1.29744	1.07018	1.2216	1.21432	0.70832	0.946326	0.908105	1.20037	1.0976
Rflnb	2.70418	2.25738	1.95946	2.54973	2.9618	2.59298	2.9657	2.66437	3.15763	3.20224	2.66772	2.32722
Vps53	16.5499	15.2692	16.278	15.8944	13.2808	15.9233	17.1235	16.18	17.9381	16.7041	17.7438	16.2061
Tlcd3a	4.67937	3.64455	4.74654	3.51768	4.34226	3.28353	5.06024	4.76358	4.31721	4.43505	3.86293	3.99493
Gemin4	30.3402	31.3323	30.7964	28.8123	34.9069	29.5684	23.2148	22.366	21.9824	21.1249	24.1433	20.9073
Glod4	14.7414	14.8948	14.1362	15.976	16.1011	15.1239	16.4072	18.8336	17.2067	16.8637	15.5986	16.2652
Mrm3	13.4883	13.9199	12.7806	13.4047	9.03938	11.9111	16.2649	11.8202	14.6661	13.141	13.3242	14.7069
Nxn	20.1614	18.2532	19.058	19.3698	16.0383	18.4386	15.3203	13.1262	14.6413	16.0746	14.8665	16.1173
Timm22	12.2128	11.2701	12.3571	13.1272	10.8918	12.4399	13.6806	12.5516	13.0657	14.1574	14.1257	13.9615
Abr	3.94129	3.74787	3.91541	4.0217	3.13255	3.56032	3.65696	3.2893	3.81275	4.00158	3.92226	3.9619
Gosr1	12.5311	11.961	12.6739	10.6145	11.6596	10.7416	13.5329	15.5348	15.25	12.3861	12.6602	12.0939
Cpd	10.3614	10.2606	10.1338	5.72058	10.1691	9.10491	13.471	14.1654	16.8043	11.4351	14.1069	12.096
Blmh	62.1803	66.5604	65.9198	60.9065	88.5735	61.2879	59.97	73.5676	65.1864	56.7623	56.5402	56.122
Nsrp1	10.2532	9.54159	9.73135	9.38281	6.28831	10.1325	11.8016	9.843	11.157	10.6585	10.6484	10.288
Efcab5	0.178348	0.267484	0.232981	0.158493	0.200022	0.205441	0.234211	0.25537	0.345354	0.214901	0.232743	0.212379
Ssh2	10.2026	8.21402	8.08774	8.45142	10.849	9.5635	9.05696	9.39629	11.2492	9.98383	10.7141	10.3709
Ankrd13b	20.7848	22.1041	19.3664	27.7774	17.7984	26.7087	18.5653	13.8773	17.2709	21.1567	23.911	23.1884
Git1	36.8177	37.2405	36.909	41.9284	29.1242	43.008	28.0577	23.6035	27.29	29.5624	34.1208	31.3146
Trp53i13	14.9564	16.6924	15.1775	17.6356	12.034	17.9094	13.7754	11.0581	11.7107	13.2296	11.4746	13.1812
Abhd15	1.34459	0.9515	0.983934	1.56342	0.964385	1.38824	1.33756	0.902707	1.03614	1.45425	1.15706	1.10533
Taok1	4.93243	4.29527	4.4865	3.67748	6.27329	4.37419	4.56571	5.29639	5.47485	4.93332	4.89203	4.52665
Nufip2	11.1395	10.9316	10.9842	10.9687	16.9845	10.7414	10.4544	12.4667	10.9264	10.9642	10.9279	11.1999
Myo18a	5.6521	4.84115	5.02714	5.73827	2.47391	5.10184	6.44556	5.2204	7.37668	6.21373	5.98552	5.87752
Phf12	21.5014	19.5196	20.9805	21.7225	15.39	21.1733	23.0222	18.1305	21.1246	22.7642	21.5908	23.2287
Dhrs13	14.1194	16.1438	16.7331	14.0535	18.4087	15.5532	16.2174	16.5533	15.8124	14.9995	15.573	15.0094
Flot2	14.7194	13.7257	15.1528	20.4669	16.4861	19.8642	14.8378	14.1261	15.5128	19.5905	18.1635	20.3534
Eral1	18.2711	17.6058	17.915	18.762	20.5517	18.9276	18.6721	21.8628	18.9773	19.5386	18.2783	19.3364
Fam222b	7.015	7.93493	7.91972	7.26218	6.00605	7.72505	8.25592	6.26913	9.05045	8.92425	8.62653	8.52957
Traf4	56.2247	54.0709	55.3032	54.2614	38.5744	58.5103	66.148	49.9761	59.4098	66.3286	61.3243	59.5363
Nek8	6.21482	6.21693	6.27609	7.70556	6.01682	7.07442	7.2429	6.90778	6.20131	9.18241	7.79962	8.24265
Tlcd1	9.04372	8.11712	7.9152	7.88213	13.052	7.0986	9.6119	9.89851	7.24559	7.66398	8.0205	7.36974
Rpl23a	2144.06	2192.3	2229.45	2376.9	1954.86	2284.45	2074.16	2057.48	1965.84	2063.09	2002.9	2030.48
Snord4a	14.1459	11.8559	10.4156	17.2432	34.3818	22.5669	13.9326	12.3231	15.7293	16.2586	17.9773	19.0622
Snord42b	14.5619	10.5625	15.9755	17.3738	12.7973	13.6049	12.7777	13.5927	16.3374	19.7522	23.1698	17.6716
Rab34	3.04784	2.57337	3.33317	6.72983	4.52591	5.9962	4.29636	3.53453	3.13941	6.43545	5.08923	7.01448
Supt6	43.6505	40.0368	40.0757	34.4747	25.6159	39.0499	43.8066	40.4251	48.4739	42.1992	46.4518	42.6729
Sdf2	23.5196	20.486	23.3832	29.8134	22.9915	24.2112	29.895	29.7365	29.4036	33.264	29.4464	33.5967
2610507B11Rik	52.1259	43.8455	43.704	46.7655	43.601	48.0801	42.4336	40.2933	47.4008	46.2596	45.7588	42.4443
Spag5	22.8976	23.8126	22.6162	24.6937	22.5458	23.4941	20.4747	20.269	16.7692	21.9937	23.4141	22.3539
Aldoc	1.17713	0.607253	0.755606	1.78157	0.569602	1.7309	1.36427	1.08203	1.20825	1.78448	1.57627	1.61865
Pigs	35.4918	37.743	35.8266	43.0965	38.0911	40.4929	40.0526	38.1613	41.7263	42.0841	42.9858	37.6547
Unc119	5.22175	4.06554	4.49358	7.8401	4.92361	6.3537	4.01886	3.88143	4.10836	4.46023	4.39068	5.27239
Slc46a1	0.509003	0.378379	0.549288	0.560507	0.46008	0.515947	0.770158	1.21386	1.00015	0.891025	0.855368	1.17668
Tmem199	21.8049	21.7365	21.3953	20.6713	21.437	21.7294	18.7209	19.1122	16.2178	19.247	17.8863	18.0191
Poldip2	36.7593	36.4974	35.3389	41.3736	32.1198	35.8282	32.7868	28.4542	28.7106	29.2113	31.9646	31.0641
Tnfaip1	11.9118	12.7821	13.2713	13.5506	11.7902	13.9876	12.0996	11.7114	12.4374	11.6602	12.764	12.7693
Ift20	20.1893	18.0995	18.8429	24.5118	26.2826	21.444	13.6859	12.8076	11.8648	14.9518	14.7373	14.6174
Tmem97	108.084	115.179	111.888	107.062	105.553	108.511	82.8802	80.4159	77.8238	83.6455	85.6688	78.4131
Nlk	10.9085	11.0107	10.3994	10.1682	13.4887	10.143	12.103	11.5885	11.6396	11.207	11.0895	11.2486
Ccnq	19.6419	19.3578	19.5501	19.257	19.4959	19.5286	16.9906	17.4152	16.0471	16.1451	13.5086	17.1196
Lyrm9	1.5706	1.72043	1.46509	1.81477	1.99505	1.73176	1.11265	0.944616	1.02188	1.406	1.34924	1.23886
Nos2	1.48467	1.1591	1.53179	0.702412	0.35939	0.406416	1.38216	0.99059	1.26086	1.0356	0.97889	0.870459
Lgals9	133.16	131.904	145.338	86.9183	94.9572	91.2403	126.341	120.66	139.843	90.6341	73.8408	85.5461
Ksr1	7.70999	5.77773	5.80979	6.68438	3.82642	5.72747	9.23963	6.95178	8.48789	8.34204	7.78263	7.77689
Wsb1	23.8247	30.0405	25.0804	23.3142	44.7473	25.5019	23.3288	30.2552	22.1042	24.1251	24.9991	26.9424
Nf1	2.1621	1.62872	1.62693	1.31176	1.99701	1.87553	2.08592	2.10025	2.7401	2.30123	2.392	2.18173
Evi2a	8.85	9.61968	9.31075	5.08693	10.6754	6.37041	8.91013	10.9074	8.69979	6.21593	7.62133	8.05389
Rab11fip4	3.01888	2.14405	2.90081	2.28143	1.64602	2.55768	2.88672	2.59044	3.2756	3.71746	3.89493	3.59851
Utp6	43.9002	45.1671	42.7212	40.5443	49.7855	41.1034	40.2224	45.306	42.6097	38.9738	40.9732	36.8793
Suz12	73.3591	73.7062	69.9867	66.7924	118.478	70.2982	65.0113	80.4337	72.6931	69.0508	71.5813	62.7034
Crlf3	49.66	50.1203	50.6537	50.5866	61.2636	51.8417	47.0437	49.7872	42.5256	44.7724	42.5355	45.7079
Atad5	9.84812	9.32967	9.30881	8.87546	14.3904	9.33794	11.5437	13.6019	12.3929	11.1593	11.178	10.9008
Tefm	12.1066	11.6394	11.3156	10.095	17.2184	8.33349	9.72874	12.3327	10.6595	9.49959	8.71341	9.91996
Rnf135	1.01578	1.02471	1.29454	1.14379	0.867043	1.16414	1.32908	0.819866	1.09546	1.50138	1.52479	1.66916
Rhot1	14.6078	13.8116	14.4903	13.3072	23.4052	13.9489	13.5578	17.3222	13.0261	13.1212	13.2899	13.414
Rhbdl3	0.572117	0.897768	0.724564	0.30262	0.355613	0.463489	1.22597	1.35869	1.72685	0.718689	0.985268	1.0408
5730455P16Rik	3.51207	4.02057	3.76285	3.07492	3.88928	3.58793	4.13576	5.05855	4.22137	3.96505	3.52227	3.70437
Zfp207	49.3622	51.4073	51.5572	54.4729	97.9829	52.9412	43.5401	55.9911	46.4457	44.159	41.4955	44.9443
Psmd11	107.364	111.286	107.964	106.924	111.949	103.7	96.5868	98.5737	92.3005	90.6025	92.4954	93.1327
Cdk5r1	0.895688	0.967101	1.16337	0.443072	0.567351	0.609275	1.94356	1.68571	2.58771	0.783063	0.983615	0.874736
Myo1d	0.141457	0.147285	0.202558	0.150324	0.118763	0.124253	0.187552	0.0787826	0.274251	0.193282	0.235085	0.181569
Zfp830	7.96064	8.18393	7.52809	8.42815	7.02344	7.63437	7.77936	6.72503	7.22358	8.39052	7.88199	7.93524
Lig3	14.6522	14.6809	14.0453	12.258	14.7006	14.2792	11.998	11.7918	12.4141	11.754	13.1841	11.7613
Rffl	5.41009	5.62959	5.0549	5.05061	5.70568	5.06157	5.09185	4.83976	4.97935	4.85367	5.04688	4.90866
Rad51d	3.56584	3.71554	3.97379	3.90934	3.06426	3.66561	6.67425	6.67168	7.77147	6.71767	6.03805	6.0584
Nle1	45.2351	46.5211	47.3452	44.1354	42.2747	46.0758	44.2933	34.5524	34.5723	38.6159	40.3684	43.398
Slfn5	4.17479	5.1168	5.94336	1.60952	1.52024	1.66241	6.73653	6.92641	9.48176	3.79488	3.46565	3.85364
Slfn9	5.05287	4.90178	5.15366	3.98672	5.75279	4.17754	5.37467	6.34832	7.06634	5.58103	5.12246	5.90416
Slfn8	21.7757	21.1461	24.5814	12.9232	15.5669	13.6444	21.5332	20.971	22.295	14.1615	12.1564	13.6109
Slfn10-ps	8.74972	8.63932	8.26844	4.0283	7.38463	5.93625	10.1998	11.9162	14.1609	8.85915	9.40373	8.69437
Slfn2	249.828	316.092	309.845	145.398	215.233	192.164	343.657	404.593	358.544	242.255	291.637	301.612
Slfn1	57.2554	65.6082	72.0039	48.8935	58.2197	48.5758	60.1046	69.0923	62.5633	46.4576	36.1415	44.6169
Slfn3	13.5275	15.915	17.3256	10.3761	14.3907	10.9649	14.9347	18.9898	19.0463	11.7935	12.7188	13.8156
AI662270	134.005	137.852	133.718	115.528	149.711	118.157	126.046	163.851	127.249	110.175	106.3	107.827
AI450353	0.961087	1.82581	0.959664	1.83289	2.66405	1.88453	1.55854	1.72523	1.05464	1.7014	1.28496	1.40574
Pex12	6.33179	7.1128	7.47327	5.87855	7.34352	6.16527	6.9641	8.90453	7.89939	6.74393	6.78174	6.77563
Ap2b1	46.4479	47.8822	47.5024	41.3543	49.6621	44.2835	44.6181	46.7731	51.3342	42.5536	43.4792	41.4047
Taf15	101.742	84.8314	88.0985	66.673	36.193	64.3716	70.8871	51.0993	59.8002	58.2446	59.23	57.6012
Ccl5	49.1156	68.8077	73.2299	12.7547	8.80833	16.2446	99.0461	100.214	84.3001	31.7276	31.9784	30.155
Ccl9	2.04293	4.46271	3.13236	1.50477	6.44616	3.81432	3.42348	6.11147	3.72772	3.9097	5.45978	6.23782
Ccl3	306.151	487.81	411.923	110.071	469.476	314.173	637.709	731.707	676.729	396.808	542.077	514.037
Ccl4	199.542	293.864	269.516	74.0421	251.475	187.225	591.449	699.649	618.655	375.605	489.292	478.756
Heatr6	8.62216	8.03141	8.05393	8.24175	9.38536	8.1888	9.05342	9.31937	9.32728	8.8302	9.50193	9.5798
Ddx52	30.1502	34.6824	33.088	29.4911	41.786	31.1779	35.176	41.7192	37.1072	32.4278	33.1221	33.197
Synrg	7.0741	5.81581	5.87399	6.51943	5.32337	5.80292	6.94122	6.31156	7.57742	7.27593	7.23424	6.31138
Dusp14	4.20812	4.39974	4.09393	4.6122	3.14691	4.50852	6.92767	5.84509	6.48135	5.37753	5.13311	5.98208
Tada2a	13.5105	13.2966	12.7572	14.3275	16.1689	14.8508	11.6688	12.3121	10.5534	11.9137	12.3059	10.0754
Acaca	30.2782	24.3268	24.7759	22.8986	24.525	28.7662	19.0888	18.3267	23.5263	20.3598	22.5005	21.544
Aatf	34.3661	37.1732	34.9903	32.5878	21.4184	31.7091	27.8003	23.5675	23.9193	21.4879	23.5664	22.221
Mrm1	8.57137	9.47346	8.02282	8.28399	6.89307	7.96335	9.97075	8.72948	9.47264	8.3818	9.17039	9.4372
Dhrs11	7.54228	8.16187	7.20951	9.8745	8.5643	8.87872	7.14595	6.87989	5.91373	8.68872	8.51949	8.75265
Ggnbp2	42.2991	43.5369	41.2396	42.7671	71.8141	37.8619	37.5279	46.7861	37.747	35.9554	33.7935	35.0786
Pigw	4.33397	3.99784	4.53869	3.45705	5.01419	3.76947	3.61312	4.2684	3.91009	3.26595	3.21496	3.18027
Myo19	8.41721	9.22918	8.24241	6.67438	7.65574	7.91261	9.01641	7.60834	7.75704	7.67481	8.00179	7.85418
Znhit3	18.8534	20.5017	20.7246	24.2898	41.9918	24.2937	22.3903	27.4946	21.0159	23.0182	22.2951	24.0189
Usp32	4.62263	4.03929	4.57649	5.05058	7.32239	5.30439	4.39965	5.50105	5.48342	5.64588	5.47768	5.35319
Appbp2	31.6851	35.0944	32.5467	27.255	41.3693	30.7933	34.0698	43.0969	40.5089	32.3082	34.0706	33.5773
Ppm1d	12.3479	12.6896	13.8434	15.4551	15.3929	14.9605	15.7697	16.427	16.8145	18.0126	17.1291	16.5931
Bcas3	2.71642	2.5197	2.71012	2.90715	3.13622	2.97339	4.00143	4.15264	4.44128	4.13176	3.81674	3.94265
Brip1	5.60801	5.66502	5.69498	5.48169	9.70029	5.41143	5.58345	6.58883	6.201	5.92707	6.18052	5.73829
Brip1os	11.2369	11.6013	11.3323	12.125	11.0315	11.5009	16.0569	16.05	16.7803	16.0675	15.7187	16.2913
Ints2	11.8433	12.3137	11.4459	10.4457	18.0901	11.1084	11.8707	13.7617	11.5819	11.8944	11.3563	11.165
Med13	9.34505	7.4822	7.63576	6.64207	10.1591	7.5391	9.34703	10.8286	13.0244	9.66905	9.19481	9.03856
Rnft1	12.4765	14.4589	13.4708	13.18	24.2104	14.0256	13.5305	18.7196	14.3026	15.2372	16.4214	17.6253
Rps6kb1	8.98677	8.79438	8.06647	8.83704	11.3413	8.87917	7.83336	9.06679	7.92848	7.83855	8.1426	7.83424
Tubd1	3.85504	4.00924	4.05504	5.15885	5.48429	4.26751	3.48513	4.24131	3.85786	4.23185	3.9015	4.40886
Vmp1	29.7878	29.8494	29.3649	29.5167	55.9413	28.2562	31.0075	42.3592	32.3676	32.2484	31.072	33.0403
Gm11478	23.5546	11.8299	22.8273	17.2936	17.5266	13.6381	13.2352	8.17215	15.1203	13.4019	15.4541	12.9476
Ptrh2	11.4025	10.6467	11.2156	12.6806	10.636	11.0281	7.50593	6.5977	5.90767	7.06311	7.21056	7.73856
Cltc	82.6994	75.5634	74.5989	60.8886	107.275	68.2395	63.0722	72.9657	75.3983	61.9137	62.9519	58.0743
Dhx40	10.0612	10.0006	10.3915	11.0471	19.7662	11.4364	9.39726	13.9034	11.0279	10.7613	10.1204	10.7538
Ypel2	0.273296	0.414787	0.38137	0.519821	0.583604	0.652985	0.576387	0.672605	0.655764	0.62264	0.83188	0.806538
Gdpd1	0.668301	0.501155	0.647242	1.2283	0.804363	1.07106	0.727511	0.725406	0.591009	0.798332	0.897782	0.835614
Smg8	16.5828	16.271	17.7951	16.936	17.5874	16.9328	16.9962	16.3245	16.2116	16.2857	16.0974	17.0719
Prr11	13.2834	12.9301	11.7141	13.0408	19.5546	12.671	10.7296	11.9413	10.579	12.1163	11.6961	11.0283
Ska2	19.2252	21.4245	20.5656	20.0202	34.9916	17.6729	25.1869	33.4787	27.5537	26.6265	25.1041	24.2279
Trim37	10.6916	11.9352	11.7163	11.1251	14.4448	12.2206	9.89422	11.7573	11.4602	9.97213	11.5903	10.7676
Ppm1e	0.244428	0.262838	0.245711	0.220338	0.251678	0.289644	0.158981	0.23677	0.212432	0.240296	0.267379	0.253038
Rad51c	0.877586	1.02693	1.03669	0.968054	1.36833	0.828744	0.920225	0.654495	0.991811	1.1301	1.07314	1.15511
Mtmr4	8.5791	7.9108	8.40272	9.68704	9.62068	8.96995	6.74333	6.19525	6.73182	7.62166	7.07934	6.65074
Rnf43	0.40432	0.338329	0.395482	0.43222	0.365241	0.50841	0.651064	0.536469	0.747408	0.77518	0.726608	1.01281
Supt4a	78.6684	76.7801	74.2828	108.238	119.261	98.1012	94.4587	120.713	98.3036	119.719	115.056	124.111
Tspoap1	0.0879528	0.177076	0.127643	0.1849	0.116268	0.100979	0.201501	0.0704752	0.189437	0.174342	0.23007	0.151411
Mks1	4.31205	4.93165	4.21922	4.14578	4.17939	3.85929	5.98029	5.92183	4.8972	4.48522	5.0229	5.19454
Dynll2	60.9287	47.4057	53.4249	59.7185	35.9381	53.5153	50.3586	36.4685	45.9764	48.9058	47.3638	49.8238
Srsf1	143.129	145.339	141.65	139.05	159.894	140.476	121.773	123.873	113.205	115.82	122.431	117.451
Vezf1	10.4981	10.7248	10.9117	12.1736	14.6049	11.6376	11.6854	12.6526	11.7555	11.4308	11.1431	11.2364
Cuedc1	2.43384	2.30965	2.40353	2.83347	0.776056	2.45069	3.48552	2.63885	3.21453	3.19573	3.19683	3.71933
Mrps23	52.0221	51.958	51.587	59.1649	59.8598	54.4063	45.0623	50.6199	44.3876	50.5977	47.1377	49.0594
Msi2	18.4654	18.0139	19.0603	13.1609	16.6949	16.0386	15.4746	16.5119	18.1904	14.6497	17.3541	16.4375
C030037D09Rik	1.22728	0.668017	0.601914	0.619134	0.301013	0.787321	1.30385	0.744261	1.19846	1.02876	1.13134	1.35719
Akap1	17.0353	16.4251	16.3689	18.546	18.6286	19.402	16.1053	15.2469	15.4779	17.4923	19.0779	18.4903
Scpep1	36.2854	39.955	38.7055	33.3992	31.7913	35.4873	34.3207	32.8946	33.0855	31.37	31.7125	30.3736
Coil	12.2774	13.3862	11.7963	12.2436	15.0496	11.6244	11.3606	11.228	9.8207	10.431	10.0818	10.6601
Trim25	44.2093	42.8457	44.6315	38.3049	41.2999	37.0458	42.9627	40.3405	42.1486	36.3447	33.608	36.0416
Dgke	3.42589	4.27918	3.76534	3.48826	5.43068	3.87126	3.78852	4.59	4.56209	3.90812	3.90787	3.56126
Pctp	0.399378	0.204268	0.36811	0.601249	0.319339	0.482359	0.393356	0.444856	0.560697	0.624518	0.336059	0.249072
Mmd	17.517	19.7186	18.7228	17.3816	29.531	21.6914	22.4918	29.2834	24.5553	24.6185	31.6489	32.328
Stxbp4	0.622905	0.707939	0.656556	0.853838	1.27734	0.854521	1.01695	1.06567	0.899467	1.07631	1.02076	1.01726
Cox11	12.2091	9.34983	8.68946	11.1242	12.8149	9.99239	14.6408	13.8742	12.7566	13.9692	12.9535	12.8128
Utp18	50.9528	53.1519	53.2296	44.3005	52.6481	45.5399	42.4069	44.5302	40.4276	34.3427	36.8694	37.6691
Mbtd1	6.5289	6.70889	6.7847	7.24924	12.9862	7.87817	6.47064	7.98048	7.44677	7.188	7.32599	7.88492
Nme2	509.705	468.247	497.86	513.965	264.295	472.367	422.682	283.157	312.807	400.479	380.16	405.04
Nme1	240.556	197.173	210.089	241.67	188.164	220.075	183.298	156.327	158.239	182.727	181.299	183.717
Spag9	10.49	11.3923	11.2516	9.61002	14.5688	10.5274	11.7179	13.475	13.2962	11.5954	11.5904	11.513
Tob1	7.85133	8.33544	8.11606	9.85312	12.8976	9.76044	11.386	13.8757	13.3979	13.1537	13.3359	12.3209
Wfikkn2	0.442181	1.0643	0.810179	0.879727	1.10446	1.30521	0.507395	0.762927	0.858142	0.965906	1.30552	0.966461
Luc7l3	36.6889	37.5272	34.7472	37.8236	51.1342	37.1583	28.5595	33.8613	27.7183	28.5408	28.2684	29.6973
Ankrd40	23.3811	25.7266	23.3101	21.6648	19.5855	22.8898	23.3144	22.2359	25.113	20.8366	22.2619	22.1252
Rsad1	3.53612	3.68372	3.71103	2.43528	2.67471	2.34341	2.65011	2.96475	2.69213	2.38449	2.44829	3.01215
Acsf2	5.47555	4.24556	4.62952	6.88814	4.50548	6.16989	5.81359	5.50281	5.90519	8.18653	7.68692	7.35378
Lrrc59	152.941	152.065	155.719	143.164	146.453	148.724	116.115	104.667	106.984	103.938	108.745	106.229
Eme1	9.47189	9.29732	9.51378	10.3512	6.20123	9.15166	9.58441	8.04892	8.16056	9.68896	9.89783	9.65666
Mrpl27	45.3414	39.5914	42.9211	45.3094	27.4015	40.1469	36.799	26.2855	31.5006	39.8028	39.1902	43.3954
Xylt2	5.19704	4.25984	4.37885	5.35633	2.95748	4.88673	5.39514	4.02532	4.60914	4.94052	4.76388	4.67648
Ppp1r9b	22.0951	18.6539	20.3915	24.8521	11.3892	23.9631	21.1293	13.2768	19.5769	23.1141	24.0299	21.9673
Pdk2	0.145451	0.143473	0.3591	0.412183	0.296569	0.287464	0.484875	0.4124	0.486198	0.536597	0.55076	0.759441
Itga3	4.80048	4.19844	4.4721	2.95914	3.41675	5.99507	8.38523	6.06073	7.00238	9.35754	12.4546	12.7331
Kat7	21.8087	21.7459	21.5776	21.5384	24.6154	20.5971	20.5832	21.216	21.2343	19.9204	20.6658	18.8813
Fam117a	8.93073	8.27405	8.60104	11.2799	9.29953	10.442	11.1792	8.88553	10.5364	11.1338	9.74177	10.5439
Slc35b1	39.2068	42.3964	40.5259	38.3147	44.1402	39.567	43.0588	49.3971	41.6643	39.0812	40.9072	37.1049
Spop	36.6883	36.0629	36.6798	42.8462	44.3417	40.242	35.8606	35.8257	34.6493	39.7473	36.7064	36.5497
Phb	140.674	152.35	147.043	172.237	211.173	162.885	131.959	140.589	121.239	131.482	135.358	131.367
Zfp652	2.5135	2.20324	2.74985	2.91251	3.11821	3.28353	2.31954	2.48157	2.27946	2.47821	2.37294	2.65184
Abi3	1.00057	0.947016	1.06893	1.65791	0.456885	1.13745	1.2389	0.917302	1.00004	1.18909	0.930344	1.03086
B4galnt2	0.281545	0.390989	0.356875	0.336434	0.422315	0.36626	0.308891	0.25803	0.257079	0.206792	0.245605	0.253997
Snf8	53.0553	50.175	53.3471	55.6526	32.8137	48.7336	51.8411	43.4936	47.2069	48.6403	52.8964	51.7177
Ube2z	37.2558	35.0831	36.8291	41.5094	34.6637	40.2302	40.4224	34.3501	38.3625	42.1152	39.2452	42.4038
Atp5g1	201.954	198.897	196.252	180.312	139.081	172.772	138.599	118.151	110.154	119.993	121.139	120.116
Hoxb4	0.465346	0.517482	0.364278	0.418126	0.230058	0.30781	1.00609	0.702225	1.13438	0.873622	0.707689	0.821751
Skap1	29.6824	29.1985	28.1104	33.2912	29.7653	34.6896	25.6787	23.4845	21.5899	27.9762	27.9234	29.3064
Snx11	11.047	11.1416	11.4008	10.5548	8.02283	11.4033	17.0264	14.8616	16.8776	14.8254	17.5894	17.0352
Cbx1	33.9659	34.1802	33.4583	35.7901	31.0944	32.4848	32.0847	29.7903	30.1125	32.7629	31.3983	31.3862
Nfe2l1	57.5531	55.1414	57.0438	33.7076	23.6407	37.8664	43.3692	31.2867	39.1891	29.3289	33.9799	31.5201
Cdk5rap3	21.8429	20.3744	22.5493	20.6339	14.3194	18.549	19.3252	16.1019	16.3396	16.0026	17.6867	17.9108
Pnpo	15.7063	14.5418	14.6087	15.9738	14.4304	14.7518	13.4407	11.6654	11.4809	14.0764	12.9014	13.2533
D030028A08Rik	5.29806	4.84851	5.02504	3.87004	3.11589	3.91382	3.39741	2.81421	2.80939	3.11247	3.3779	2.96173
Sp2	14.215	15.5792	15.8026	13.3078	12.067	14.4091	15.0468	13.0238	15.2613	13.1206	14.772	12.5538
Scrn2	7.91409	8.00936	7.67248	9.68527	5.96791	8.09229	10.7709	9.05425	8.6706	10.769	9.81147	10.2119
Mrpl10	47.0024	48.4854	47.8235	43.6606	50.5273	44.7142	46.9147	45.2854	43.2892	42.4451	42.0244	43.734
Osbpl7	6.93716	6.31304	6.33605	6.35627	3.48282	6.43478	6.8005	5.3721	5.95834	6.2828	6.912	6.59586
Tbx21	55.6058	53.7963	62.6552	54.8911	45.5167	54.7568	46.3542	33.0429	40.9923	53.1238	45.6279	48.22
Tbkbp1	13.9864	12.9946	14.8814	16.046	7.37378	14.3739	9.57744	6.04536	7.51719	11.434	9.554	10.008
Kpnb1	213.121	203.897	202.216	195.673	205.421	196.561	185.322	187.015	197.163	176.621	183.721	170.86
Npepps	26.8318	23.9636	25.0703	34.872	38.8908	35.9828	31.4773	34.3616	34.7172	41.3814	38.9585	38.2281
Mrpl45	36.7492	36.0334	37.7509	44.7759	54.1239	41.9981	45.269	53.3285	47.4837	51.6468	49.8582	47.3877
Socs7	8.50814	8.20043	8.92331	6.9924	6.51746	8.63529	7.96382	6.83073	8.43484	7.58839	8.37849	8.25715
Arhgap23	0.176346	0.129436	0.0617441	0.116888	0.133314	0.12967	0.142108	0.123105	0.441209	0.199334	0.27182	0.332493
Epop	42.7796	44.2026	42.2036	46.0477	25.9987	46.8962	32.5504	23.8587	26.4956	33.2298	36.5757	32.3532
Mllt6	26.7146	23.2988	22.5926	32.1866	15.2699	29.447	21.694	13.2163	16.3423	25.3809	22.2387	22.3937
Cisd3	15.8078	14.6972	14.3779	20.8975	15.5405	21.1295	16.1896	16.0831	15.0076	20.972	19.9445	19.0196
Pcgf2	3.2143	2.86782	2.6961	3.64132	2.06554	3.18815	2.85735	2.5888	2.59273	3.37461	3.26335	2.98568
Psmb3	326.358	326.856	326.992	375.808	362.72	326.963	246.312	225.416	201.141	243.68	215.6	227.407
Pip4k2b	25.0374	23.7083	25.5245	24.3286	18.6205	24.9933	19.4089	16.4037	19.05	18.6295	20.1661	18.9154
Cwc25	10.0969	9.27283	9.67243	8.7902	7.63469	9.49071	10.1095	9.97589	10.7461	10.6426	9.64808	10.2866
Rpl23	805.486	713.611	737.809	784.873	371.874	723.101	596.424	446.001	503.441	585.158	577.921	565.343
Lasp1	31.583	34.6871	31.9305	34.518	25.4942	37.1799	31.3458	26.7319	35.015	35.5398	41.8901	38.2878
B230217C12Rik	1.05888	0.747901	0.766845	0.791847	1.46757	0.839679	0.499175	0.595688	0.416876	0.471556	0.693005	0.593826
Arl5c	3.60083	2.44561	2.99403	6.02482	1.61451	4.83348	4.0335	3.97876	3.60782	4.33032	2.56133	3.90468
Cacnb1	0.298958	0.242633	0.238057	0.740624	0.466136	0.799434	0.275815	0.199265	0.226935	0.291283	0.21526	0.359609
Rpl19	1612.61	1550.91	1617.55	1656.18	1397.95	1545.78	1258.48	1200.57	1119.54	1226.4	1151.51	1208.3
Fbxl20	2.12499	2.06827	2.21114	2.73853	2.51398	2.46806	3.58768	3.64142	4.64352	4.28745	3.70701	3.73798
Med1	15.5904	13.9403	14.8026	12.8189	14.0975	13.2178	13.5278	13.3116	14.9804	13.8402	14.2143	15.0821
Cdk12	12.5158	11.2606	11.0313	9.07357	10.9612	10.0488	12.7605	13.1326	15.2628	11.568	12.7101	11.494
Ppp1r1b	0.227315	0.235547	0.229926	0.388575	0.139624	0.373624	0.298517	0.208559	0.389131	0.628091	0.474712	0.537689
Stard3	13.2407	13.4866	13.8573	12.547	12.6878	13.1218	18.4117	15.1385	16.5685	16.9211	16.7475	18.8461
Pgap3	2.1146	1.86593	2.66847	2.07478	1.47994	2.49526	2.75132	2.2459	2.53741	2.09147	2.93087	2.56889
Mien1	36.6201	29.3091	36.7362	38.8011	13.7328	32.4351	32.8872	21.2305	22.6749	30.8954	28.2401	32.2164
Ikzf3	11.0334	9.44233	9.62565	12.3257	10.2998	10.8643	9.57558	8.44326	9.07334	12.1692	11.5018	10.7371
Ormdl3	11.9922	9.0355	11.8656	15.0986	7.83394	13.5315	10.9748	8.16801	8.78957	13.1269	12.0867	11.8808
Psmd3	174.512	160.822	167.974	170.758	137.827	168.344	144.305	128.31	128.98	134.755	138.251	132.663
Med24	26.6824	29.1107	25.847	31.0422	25.6586	30.3999	30.2851	25.308	28.3736	29.3781	31.2281	30.3539
Thra	1.47173	0.56656	0.968184	2.26259	1.183	1.77451	1.02188	0.571588	0.897739	1.49924	1.20494	1.36504
Nr1d1	0.60565	0.660328	0.581464	1.07315	0.845791	0.736693	0.653576	0.533827	0.425672	0.829456	0.478164	0.655367
Msl1	19.651	16.7907	18.8171	24.1683	15.789	22.0912	18.0942	14.5275	17.178	20.8004	20.0902	20.8322
Casc3	30.0111	29.4362	28.142	30.3342	20.0231	29.1061	28.8151	24.0768	26.7455	29.4235	29.5725	29.1082
Wipf2	6.40502	6.40287	6.42701	6.04387	4.87069	7.21418	6.88298	5.95361	7.92964	6.75761	7.41992	7.22847
Cdc6	26.6775	27.2687	26.8663	26.7047	26.7046	25.5058	26.5322	26.8499	24.9941	24.2287	24.1823	21.8281
Rara	4.3226	3.47152	3.17539	4.09157	2.69487	3.74125	4.20123	2.93348	3.24342	4.59415	4.0236	4.08137
Top2a	179.918	174.461	173.807	171.389	266.114	171.079	163.374	202.668	168.944	174.694	172.476	175.85
Igfbp4	7.48959	5.80622	5.74948	10.5677	6.26718	9.82685	7.64378	6.43552	6.7872	10.7631	9.06763	9.92031
Ccr7	192.144	180.112	187.856	274.857	207.897	220.871	383.061	377.581	393.154	399.257	290.654	309.711
Gm32249	0.821124	0.803171	0.836641	1.35044	0.487733	0.855782	1.19707	1.26966	1.14409	1.97945	1.2012	1.48184
Smarce1	43.8604	43.7496	42.2714	45.4324	37.2243	41.193	39.7291	36.3414	35.7596	37.1531	35.0574	35.7585
Krt10	0.612255	0.545212	0.464466	0.624754	0.433922	0.476681	0.849715	0.787652	0.562343	0.593199	0.601246	0.692628
Krt16	1.11514	1.03276	1.45549	0.12838	0	0.0530575	2.18751	2.36099	2.07564	0.462187	0.48794	0.420512
Eif1	449.018	510.041	473.314	373.972	544.037	419.513	567.496	665.117	580.699	480.438	505.073	506.787
Nt5c3b	21.259	20.5199	21.4945	24.8364	27.9177	23.8448	20.6391	20.2151	17.5123	22.4405	21.3653	23.8085
Klhl11	5.82332	4.39559	5.39833	5.5354	6.12263	5.5998	4.8816	4.39404	4.68115	4.66284	5.08976	4.76511
Acly	165.507	148.684	155.077	131.929	110.35	134.487	158.09	135.479	154.293	128.307	141.772	128.387
Cnp	28.9335	24.4434	28.6913	37.3721	18.7625	31.1313	23.6022	16.986	21.5923	26.9542	23.3049	26.9187
Dnajc7	64.269	63.7133	60.4129	57.5122	47.2639	55.3887	58.7117	55.8496	56.0259	53.8215	52.058	51.767
Nkiras2	6.65523	6.06046	6.72379	5.57142	3.39503	6.21596	6.67601	4.50425	5.98523	5.87648	5.14356	6.14587
Dhx58	19.1442	18.1586	21.392	9.66098	5.25264	9.02246	21.24	17.0234	21.2293	12.4111	8.14952	11.1804
Kat2a	32.3793	33.1914	31.6652	32.1483	21.2417	30.9888	27.5039	21.9533	25.4676	25.0072	26.8581	24.5605
Rab5c	91.1466	79.8081	86.3082	88.5067	51.5604	82.457	80.2374	56.576	64.8294	76.5457	73.6373	75.7115
Kcnh4	0.223201	0.235771	0.261845	0.119618	0.0720031	0.13183	0.329753	0.486323	0.521748	0.18684	0.269416	0.235087
Ghdc	3.73141	4.04976	3.83925	4.06312	2.55195	3.89363	6.08987	4.92974	5.85372	6.05373	5.94582	5.95851
Stat5b	26.8775	23.2885	24.7963	26.5859	22.6793	23.6624	22.2222	18.2679	19.803	21.6124	18.751	18.8201
Stat5a	57.6202	52.9885	53.1302	43.9174	39.8424	42.4087	61.9382	54.7734	56.7786	51.671	48.5183	48.1046
Stat3	65.6672	57.7312	56.564	67.7802	57.5862	64.5079	75.345	59.5689	66.0114	81.0199	72.6823	69.8194
Cavin1	0.0882898	0.0587044	0.0680084	0.0542093	0.119307	0.0672119	0.208701	0.0619863	0.0767324	0.195162	0.199598	0.186443
Atp6v0a1	2.51173	3.19466	2.7527	1.39643	1.86263	1.49965	2.32905	2.41934	2.8112	1.68667	2.24497	2.07565
Naglu	5.23806	4.65716	4.96615	5.07597	3.28154	5.76483	6.28818	6.05182	6.24867	7.01036	6.70094	7.04299
Coasy	20.828	20.806	20.7496	22.0883	13.7207	22.0686	17.3074	15.4125	13.0879	16.0261	16.5625	18.1533
Mlx	26.8456	28.4691	28.8988	26.0504	41.5242	29.0468	26.5352	29.642	24.5617	25.6433	26.3578	28.6681
Psmc3ip	22.2174	21.751	19.791	18.5407	16.2345	17.5777	20.156	22.1275	21.6137	18.539	17.9449	18.1006
Retreg3	18.2837	17.0523	18.0922	22.5798	22.4996	21.7843	18.9366	19.4186	19.6974	23.6452	20.1626	23.0965
Tubg1	56.225	51.9014	51.0055	57.8866	44.9355	53.5154	53.0941	45.0896	47.0059	53.0991	53.0843	51.2533
Tubg2	0.49168	0.46703	0.326132	0.679249	0.332206	0.643326	0.298631	0.237323	0.783416	0.61135	0.609559	0.778715
Plekhh3	0.492341	0.472154	0.486209	0.272501	0.199296	0.479764	0.261109	0.112174	0.250975	0.134543	0.331427	0.208865
Ezh1	4.27477	4.24622	4.3193	4.98903	5.6614	4.80724	5.40012	6.06472	5.56527	5.37772	5.91051	4.98083
Vps25	56.1132	62.0387	58.0077	52.8209	49.1221	51.1502	60.9172	56.5621	58.7123	53.8099	56.712	54.6332
Coa3	57.5176	57.0709	52.4911	65.8662	45.2835	58.4477	57.2097	58.549	48.1729	58.6727	54.9979	57.1756
Becn1	38.0577	38.3155	36.7157	35.5563	29.1478	36.4905	35.3271	33.9075	35.5241	34.0593	35.2237	35.7586
Psme3	178.039	188.584	177.383	155.485	192.225	163.153	160.77	168.767	166.795	144.146	162.168	152.052
Aoc2	5.55479	4.9762	5.3245	3.91496	3.63638	5.03438	4.95618	3.85654	3.81419	5.16979	4.82589	5.48468
Aoc3	0.298129	0.0991137	0.182865	0.0915245	0.123958	0.0661951	0.212069	0.178785	0.143946	0.141215	0.239156	0.251075
Aarsd1	54.457	48.3908	51.2598	49.6388	37.711	49.8659	40.3588	36.167	35.8785	41.5899	41.7768	40.4732
Ptges3l	1.11718	1.24871	0.791312	1.3305	1.17129	2.24074	1.1288	1.31852	1.06301	1.80195	2.00169	1.93935
Rundc1	9.82873	9.01545	8.94324	10.8511	7.76136	10.37	9.52886	9.24178	9.95926	10.577	9.61203	9.45883
Rpl27	1472.68	1323.96	1382.85	1533.79	1303.43	1384	804.716	645.461	572.56	779.69	706.68	738.751
Ifi35	80.6045	81.2216	87.6179	81.5531	54.5754	78.4491	66.4706	56.2251	59.119	56.157	48.5255	58.6991
Vat1	14.0396	13.5483	14.3495	29.0429	17.2864	31.429	11.5495	10.0337	12.5955	23.7578	26.7625	26.6459
Rnd2	0.449184	0.461393	0.630311	1.41907	1.09127	1.64016	0.411546	0.357533	0.662747	0.754578	1.13127	1.02812
Brca1	11.4931	11.0199	11.7489	10.8357	11.7384	10.5302	11.7966	12.1538	11.82	11.7268	11.6378	10.9799
Nbr1	9.27957	9.00971	8.68998	9.82405	8.24509	9.43902	11.3191	10.3147	11.9604	11.7748	10.7436	9.60876
Tmem106a	0.940563	1.53156	1.45907	0.83789	1.09989	1.24664	1.31789	1.50347	1.40619	0.994461	1.18811	1.41238
Rdm1	10.0926	10.9975	11.084	13.7106	12.862	12.3803	9.80976	10.3004	9.30162	12.1713	9.35732	11.5675
Arl4d	1.24335	1.02088	1.56917	2.52313	0.88717	1.9552	2.67752	2.60768	2.89379	3.56858	5.37121	4.91107
Dhx8	21.1549	21.6031	20.7513	19.7459	18.7771	20.4916	21.9719	21.5443	22.6854	21.4891	23.6393	20.4031
Etv4	3.58275	3.29048	3.75818	3.49944	2.80284	4.80208	3.04921	3.06478	3.03781	3.70305	4.62241	5.14754
Dusp3	0.34993	0.266567	0.400316	0.494591	0.248496	0.28683	0.675658	0.789027	0.981625	0.943638	0.883061	1.09745
Mpp2	0.720378	0.58651	0.678208	1.24004	0.673928	1.14086	1.53053	0.767673	1.10309	2.11233	2.10513	2.36722
Tmem101	9.83115	9.45236	9.06268	12.5306	8.01013	10.5773	10.0287	7.48039	9.13044	12.5828	12.6443	12.3447
Lsm12	70.109	63.1757	61.598	56.7163	81.0627	58.535	59.256	63.7722	66.4736	50.5485	54.4248	55.0733
G6pc3	26.991	30.0662	28.763	32.6919	21.6602	29.851	23.2099	20.6973	19.9227	26.2739	25.4269	26.6587
Hdac5	6.15904	6.2956	6.35689	8.95027	6.59706	9.11058	6.49068	6.12844	6.55948	8.97652	10.0124	9.80373
Hrob	13.2506	14.2779	13.3355	14.9711	12.2498	13.8296	15.0474	13.7268	14.2284	14.579	17.182	15.7091
Tmub2	7.29724	7.96209	8.04487	10.4558	8.40862	9.13809	11.1896	11.2773	11.1657	11.6223	11.395	13.0855
Atxn7l3	40.0954	37.6841	39.2504	41.3024	28.7319	40.9762	32.8014	24.935	28.8859	32.8831	34.6214	34.0492
Ubtf	65.1546	61.2383	61.7771	66.4636	40.603	60.7896	45.701	37.2317	40.2275	44.3348	46.764	44.9684
Rundc3a	0.444019	0.442166	0.631331	0.615605	0.260549	0.470224	0.616017	0.559365	0.394195	0.599298	0.490933	0.540116
Slc25a39	83.7902	74.4451	78.2526	72.9844	63.2544	69.3551	65.416	52.7241	53.2561	55.2574	55.7953	51.6891
Grn	7.55891	7.23469	6.36213	11.7615	6.68042	9.36692	7.4583	6.52361	6.9583	12.1944	9.12889	8.41316
Itga2b	0.27963	0.374269	0.163178	0.258512	0.237818	0.175378	0.21282	0.301175	0.162017	0.245841	0.278078	0.220478
Gpatch8	11.3084	10.0428	11.2141	9.96282	10.9802	11.0317	10.7683	10.5782	11.3624	10.3792	11.8081	10.5739
Ccdc43	18.5511	17.9598	18.6623	17.0767	24.9489	15.9921	17.5752	20.0666	18.0318	18.4847	16.2952	17.1805
Eftud2	117.19	118.996	117.609	109.79	104.853	110.4	115.458	111.565	115.496	105.021	115.032	106.705
Kif18b	17.6786	17.4951	17.2657	20.5985	14.8236	20.6046	24.3425	21.8125	24.5072	27.7785	25.8324	23.9893
Dcakd	20.1352	22.6483	22.7304	20.4222	17.9626	21.6463	20.3923	20.0416	21.1618	16.8214	20.734	18.3093
Nmt1	42.2077	40.7699	42.8655	38.9391	38.1599	37.7436	40.1771	39.7741	38.6679	35.2058	36.9038	35.5312
Acbd4	2.47609	3.93769	2.99872	2.94747	1.64053	2.83345	2.88782	2.42847	2.62747	3.05673	3.22267	4.03903
Hexim1	21.3118	21.059	20.8721	26.4974	18.0972	24.7773	27.8284	24.3224	28.8849	29.9639	32.4019	30.8443
Hexim2	2.64219	2.32894	2.683	2.62076	1.15212	2.40773	2.2642	2.24018	2.2574	2.63388	2.40857	2.5922
Fmnl1	121.052	111.341	112.028	114.562	74.2118	117.322	123.697	94.1931	117.284	126.202	124.987	121.048
Map3k14	11.8366	11.679	11.379	10.6459	7.75331	11.6752	10.6202	8.12615	9.58051	9.34306	10.3714	10.1573
Arhgap27	7.51132	7.32037	7.53638	7.96495	5.54105	7.23384	9.04747	6.8043	8.89006	8.84573	7.79189	8.72284
Arhgap27os3	1.88223	2.44628	2.14945	2.25283	2.87657	2.16149	2.13744	2.21103	1.74242	1.98896	1.96563	2.2017
Plekhm1	5.74838	5.53182	5.74334	7.01544	5.95124	6.38211	5.93006	5.74821	6.35112	6.36062	6.69793	6.0902
Gosr2	19.3948	20.3974	20.056	18.7464	15.496	19.9692	22.3107	22.4115	24.8608	20.1842	20.9178	20.4105
C130046K22Rik	0.547192	0.702347	0.548064	0.36385	0.308911	0.451122	0.501774	0.530927	0.617003	0.483188	0.495369	0.629698
Wnt3	0.0186991	0.0932486	0.0840213	0.0215271	0.0583113	0.0133453	0.442012	0.572308	0.885698	0.132859	0.225003	0.1375
Nsf	19.7485	19.5465	18.9827	20.972	23.0125	22.1047	18.8603	18.4259	17.7953	20.9401	21.1755	19.5757
Arf2	5.00435	5.71013	5.42794	5.78535	6.49414	5.83276	6.81469	7.96877	6.84759	7.58461	7.62605	7.30509
Kansl1	12.5011	12.7306	12.3719	13.8179	15.9538	14.0598	17.1317	17.5174	19.2703	17.1705	18.3327	17.3713
Cdc27	19.7138	21.6028	21.1283	18.9349	32.5112	19.4342	18.969	22.3454	20.0855	19.6076	18.6097	17.6466
Itgb3	0.705544	0.280036	0.401133	1.23578	0.510754	1.02146	0.680015	0.537363	0.696405	1.63816	1.02262	1.2001
Mettl2	18.1315	19.2902	18.4663	16.9563	18.587	16.1663	16.8779	18.0714	15.2893	15.1041	15.2967	17.6309
Tlk2	13.7428	13.9075	13.8246	10.7539	12.5974	11.2282	13.5417	13.8405	13.7811	11.2576	11.5577	10.8669
1700052K11Rik	1.45378	1.12592	1.73472	1.20141	0.705415	1.21405	1.8834	1.35789	1.57279	1.52153	1.69586	1.82888
Tanc2	0.326627	0.18895	0.227004	0.31948	0.402061	0.311981	0.275745	0.245697	0.241184	0.31699	0.338491	0.294493
Cyb561	0.856307	0.643551	0.477184	0.893732	0.278769	0.530545	0.750715	0.80517	0.597007	0.635157	0.447768	0.713232
Dcaf7	38.4831	34.6458	32.5996	36.4037	33.2893	33.7431	38.0825	36.9647	41.3926	39.3351	42.7559	34.675
Taco1	16.9752	16.9351	17.5566	19.1173	17.6111	17.2234	17.4793	15.625	15.6734	17.7105	15.3456	16.6035
Map3k3	14.7453	15.3638	14.9446	14.2636	12.2973	15.4714	16.5032	14.9312	16.6637	16.7177	15.3921	15.6826
Limd2	95.7286	99.1424	107.413	94.0845	44.6642	100.824	79.5421	59.5014	72.5617	78.1369	90.0315	96.4302
Strada	15.7644	15.1346	14.5926	17.0016	15.089	15.448	12.6447	12.3096	11.6853	11.7853	11.8639	10.7664
Ccdc47	37.9884	38.392	35.0276	36.0516	40.6731	35.7527	45.8789	51.3623	51.1185	46.0771	47.8022	41.8566
Ddx42	32.7991	29.816	30.9075	29.1709	23.9498	30.1882	26.8923	24.4966	26.4914	25.5387	27.3608	25.385
Ftsj3	84.7067	83.8335	83.2103	80.2961	53.5183	80.1878	80.5229	68.6032	76.7613	73.7613	78.863	74.2433
Psmc5	165.723	160.653	173.113	166.146	136.994	158.632	126.139	116.952	108.144	127.527	124.615	125.841
Smarcd2	59.6232	51.5839	53.5299	66.8349	42.7034	58.6175	50.9856	37.8374	42.2946	49.9227	49.853	47.3248
Tcam1	0.556134	0.757625	0.657604	1.07269	0.859518	1.03752	0.456457	0.301827	0.301024	0.496811	0.50696	0.491171
Cd79b	1.25391	1.61803	1.09344	2.19256	1.43866	2.26257	2.16708	3.16114	2.33375	3.67012	3.13149	2.52924
Icam2	17.0495	21.4923	20.955	23.2502	28.9391	22.9903	23.6056	23.7448	26.7923	25.8256	28.6278	27.73
Ern1	1.83489	1.15845	1.61745	1.61065	1.11355	1.52126	1.32746	1.48976	1.73794	1.40085	1.266	1.54129
Tex2	11.6036	10.6972	9.76727	14.4474	12.7583	13.0087	7.88511	7.62193	7.53659	10.1503	9.56977	8.93344
Pecam1	6.25643	6.61714	6.26524	6.34255	5.49061	6.29233	4.7937	7.08566	6.78162	5.2927	6.07441	5.87176
Milr1	2.48389	3.46356	3.23418	3.11026	3.32223	3.31019	3.19428	3.13031	3.41204	3.72202	3.21288	4.11506
Polg2	2.69846	2.8623	2.85788	3.18783	2.54817	3.12322	2.65243	2.07989	2.34523	2.86113	2.70238	2.60432
Ddx5	225.564	254.187	247.734	234.983	329.286	249.775	219.725	250.965	217.146	215.426	226.395	231.77
Mir3064	38.2522	34.0636	30.9719	32.5276	57.2707	29.7819	23.5472	34.333	19.8336	31.9142	28.7677	33.9306
Cep95	5.01417	5.27255	4.95647	4.37702	5.58674	4.46651	5.78533	5.83443	4.46919	4.12919	4.65551	5.09248
Smurf2	6.68201	6.4994	6.457	6.62751	8.78848	6.84319	7.83484	8.18371	8.3566	7.50426	6.89115	7.80724
Kpna2	288.731	301.403	287.118	295.233	529.4	288.883	219.161	280.607	210.919	235.518	241.603	228.245
Bptf	18.0765	13.3755	13.6001	16.2218	13.1717	17.1563	14.084	12.0109	15.5233	15.333	14.4713	14.219
Nol11	46.5081	52.6096	51.3043	42.2175	84.0256	45.3234	50.7778	65.5191	56.775	44.634	47.4608	44.855
Pitpnc1	8.79448	7.36139	7.73109	7.74587	7.44079	7.8624	10.6472	9.45482	10.876	10.2812	10.2173	9.5313
Gm11714	5.85695	5.91484	5.99058	1.33373	4.34029	1.86034	2.32964	2.11815	1.58022	1.21946	1.58412	0.946546
Psmd12	102.212	101.596	99.6366	101.568	135.914	98.4858	77.7468	83.853	70.5137	78.3334	76.2901	76.4112
Helz	5.4824	4.60276	4.71303	5.12527	4.956	5.60737	6.1862	5.98412	6.9081	7.02445	7.08086	6.43199
Prkca	18.4508	18.9975	18.5473	15.0315	16.7798	17.1319	17.242	17.9942	21.2391	16.8092	18.7329	17.6861
Axin2	1.48082	1.36922	1.52789	1.72052	1.04513	1.9233	2.16584	2.24647	2.09245	2.59186	2.17353	2.18977
Rgs9	0.102417	0.0924178	0.0766986	0.0844992	0.0612137	0.0755297	0.122728	0.143809	0.139449	0.131386	0.138174	0.15062
Gm11696	0.163262	0.300149	0.270448	0.375907	0.287405	0.300691	0.518711	0.464499	0.33413	0.236988	0.357183	0.47663
Gna13	30.1408	27.3018	28.0219	27.5839	33.6391	28.0205	28.8491	31.4253	35.8155	29.2731	29.5793	28.1693
Amz2	8.83071	10.1787	9.32918	6.9298	9.70965	6.67665	6.49641	6.65513	6.24163	4.29141	5.12712	5.01903
Slc16a6	9.27187	9.68831	9.45934	5.60193	7.12285	6.04842	10.9034	10.0637	10.2746	7.68179	8.12909	7.93737
Arsg	0.235412	0.308795	0.211077	0.206488	0.256356	0.165343	0.176657	0.255787	0.240319	0.199122	0.322917	0.283225
Prkar1a	109.911	115.524	114.117	117.75	149.418	123.733	106.264	120.07	109.651	116.845	123.057	121.319
Fam20a	1.25822	2.12165	1.69683	3.78076	5.27353	6.71423	0.829959	1.29163	0.847729	3.94362	6.2694	5.5173
Abca5	0.130316	0.0577095	0.0497381	0.13786	0.142781	0.0553	0.06591	0.12982	0.0520371	0.108439	0.0712759	0.067735
[truncated: 9,156 more rows]

## Sheet: 0.625+Asp vs 0.625
Gene Name	Chr	Start	End	Strand	Length	logFC	logCPM	F	PValue	FDR	ENSEMBL
0610009B22Rik	chr11;chr11	51576212;51579375	51576919;51579461	-;-	795	0.293019	3.06652	2.19553	0.165213	0.396556	ENSMUSG00000007777
0610010K14Rik	chr11;chr11;chr11;chr11;chr11;chr11;chr11;chr11;chr11;chr11;chr11;chr11;chr11;chr11;chr11;chr11;chr11;chr11;chr11;chr11;chr11;chr11;chr11;chr11;chr11;chr11;chr11;chr11;chr11;chr11	70126030;70126030;70126030;70126030;70126030;70126030;70126522;70126522;70126522;70126823;70126850;70126850;70126850;70126850;70126850;70127703;70127703;70127703;70128357;70128357;70128357;70128357;70128357;70128357;70128610;70128610;70128610;70128610;70128610;70128610	70126290;70126294;70126294;70126290;70126294;70126294;70126626;70126626;70126626;70127037;70127037;70127037;70127037;70127037;70127037;70127804;70127804;70127804;70128451;70128451;70128451;70128451;70128451;70128451;70128740;70128740;70128740;70128740;70128740;70128740	-;-;-;-;-;-;-;-;-;-;-;-;-;-;-;-;-;-;-;-;-;-;-;-;-;-;-;-;-;-	913	-0.43468	5.33547	6.26353	0.0284832	0.163193	ENSMUSG00000020831
0610012G03Rik	chr16	31765868	31767323	-	1456	-0.102751	5.19208	0.415315	0.531894	0.718731	ENSMUSG00000107002
0610030E20Rik	chr6;chr6;chr6;chr6	72324300;72324576;72325512;72325980	72324498;72324694;72325663;72330143	+;+;+;+	4634	-0.212555	5.36078	5.32604	0.0400945	0.196802	ENSMUSG00000058706
1110002L01Rik	chr12;chr12;chr12	3453883;3457701;3476501	3456711;3457924;3476747	-;-;-	3300	-0.0717078	2.1666	0.129441	0.725488	0.849322	ENSMUSG00000071456
1110004F10Rik	chr7;chr7;chr7;chr7;chr7	115692615;115698675;115701179;115702446;115703447	115692760;115698758;115701239;115702555;115704445	+;+;+;+;+	1400	0.176657	7.03588	1.97294	0.186494	0.421642	ENSMUSG00000030663
1110032A03Rik	chr9;chr9;chr9;chr9;chr9;chr9;chr9;chr9;chr9;chr9;chr9;chr9;chr9;chr9;chr9	50672674;50672674;50672674;50672674;50675524;50675524;50675524;50675524;50675996;50675996;50676065;50677000;50679158;50679158;50679158	50675316;50675316;50675316;50675316;50675590;50675590;50675590;50675590;50676226;50676226;50676226;50677233;50679484;50679484;50679484	-;-;-;-;-;-;-;-;-;-;-;-;-;-;-	3502	-0.120836	1.26286	0.349412	0.565664	0.742512	ENSMUSG00000037971
1110032F04Rik	chr3	68776919	68779496	+	2578	0.522775	5.68083	11.4848	0.00567211	0.0667955	ENSMUSG00000046999
1110038B12Rik	chr17;chr17;chr17;chr17;chr17;chr17;chr17;chr17;chr17	35169211;35169211;35169674;35170861;35170861;35171112;35171112;35171328;35171328	35169451;35169451;35169823;35170901;35170901;35171149;35171149;35171447;35171444	-;-;-;-;-;-;-;-;-	590	-0.129861	5.69449	0.313965	0.585978	0.755996	ENSMUSG00000092203
1110038F14Rik	chr15;chr15;chr15;chr15;chr15;chr15;chr15;chr15;chr15	76832461;76832461;76832829;76833268;76833268;76833744;76833744;76834449;76834449	76832744;76833119;76833119;76833352;76833352;76833890;76833890;76835179;76835179	+;+;+;+;+;+;+;+;+	1622	-0.318905	4.87977	1.63317	0.226391	0.458788	ENSMUSG00000063236
1110059E24Rik	chr19;chr19;chr19;chr19	21574677;21576119;21596473;21629971	21575698;21576232;21596579;21630155	-;-;-;-	1428	0.671889	4.62155	5.83382	0.0333485	0.178542	ENSMUSG00000035171
1110059G10Rik	chr9;chr9;chr9	122774154;122777990;122779870	122777173;122778134;122780065	-;-;-	3361	0.644695	3.81628	4.68238	0.0522406	0.226247	ENSMUSG00000032551
1110065P20Rik	chr4;chr4;chr4;chr4;chr4;chr4	124743278;124743278;124744025;124744025;124744315;124744442	124743755;124743755;124744226;124744226;124744357;124744523	-;-;-;-;-;-	805	-0.0570661	3.28974	0.0915904	0.767554	0.873808	ENSMUSG00000078570
1190007I07Rik	chr10;chr10;chr10;chr10;chr10;chr10;chr10;chr10;chr10	82455685;82455685;82455685;82458542;82458542;82458542;82458799;82458928;82458987	82456051;82456051;82456051;82458658;82458658;82458658;82459062;82459062;82459062	-;-;-;-;-;-;-;-;-	748	-0.218984	3.94231	4.35606	0.0594003	0.239231	ENSMUSG00000063320
1300002E11Rik	chr16;chr16;chr16;chr16;chr16;chr16;chr16;chr16	21613097;21613097;21614600;21614600;21619465;21620031;21621703;21627428	21613196;21613196;21614725;21614725;21619586;21620106;21624875;21627789	+;+;+;+;+;+;+;+	3959	0.182183	2.37592	1.71435	0.215491	0.449032	ENSMUSG00000097290
1500004A13Rik	chr3;chr3;chr3;chr3;chr3;chr3;chr3;chr3;chr3;chr3;chr3;chr3;chr3	88712596;88712596;88712596;88717945;88718521;88718521;88718521;88729317;88732439;88739571;88739571;88739571;88739571	88715579;88715579;88715579;88718309;88718676;88718676;88718676;88732721;88732721;88739854;88739854;88739854;88739854	-;-;-;-;-;-;-;-;-;-;-;-;-	7194	0.488084	1.9191	5.21119	0.0422083	0.202126	ENSMUSG00000098912
1500009L16Rik	chr10;chr10;chr10;chr10;chr10;chr10	83558729;83573773;83593309;83593998;83595457;83597782	83558898;83573797;83593344;83594077;83595494;83598626	+;+;+;+;+;+	1194	1.17582	1.65405	39.177	4.64728e-05	0.00370189	ENSMUSG00000087651
1500015A07Rik	chr18	61859461	61861324	+	1864	-0.161185	0.925695	0.45905	0.511232	0.705253	ENSMUSG00000098702
1600012H06Rik	chr17;chr17;chr17;chr17;chr17;chr17;chr17	15163446;15163446;15163446;15163446;15163764;15163829;15163834	15163581;15163581;15166201;15163581;15166201;15166201;15166201	+;+;+;+;+;+;+	2756	0.52983	3.80229	23.3865	0.000435163	0.0152608	ENSMUSG00000050088
1600014C10Rik	chr7;chr7;chr7;chr7;chr7;chr7	37882642;37883212;37888031;37888031;37894129;37894129	37882946;37883324;37888201;37888201;37896989;37896989	+;+;+;+;+;+	3450	-0.450801	4.60656	8.77029	0.012354	0.105128	ENSMUSG00000054676
1600020E01Rik	chr6;chr6;chr6;chr6;chr6;chr6;chr6;chr6;chr6;chr6	86504312;86504383;86504873;86504873;86509175;86509175;86540414;86540414;86541258;86541258	86504415;86504513;86504956;86504956;86509289;86509289;86540519;86540519;86541431;86541431	+;+;+;+;+;+;+;+;+;+	681	0.28368	1.68575	1.17428	0.30066	0.535788	ENSMUSG00000097048
1700001O22Rik	chr2;chr2;chr2;chr2;chr2;chr2;chr2;chr2;chr2;chr2;chr2;chr2;chr2;chr2;chr2;chr2;chr2;chr2;chr2;chr2;chr2	30685575;30685575;30685575;30686121;30686157;30686157;30686413;30686413;30686413;30687880;30687880;30687880;30690736;30690736;30690736;30690926;30690926;30690926;30691152;30693562;30693562	30685817;30685817;30685817;30686295;30686295;30686295;30686578;30686578;30686578;30687992;30687992;30687992;30690828;30690828;30690828;30691013;30691013;30691013;30691749;30693676;30693676	-;-;-;-;-;-;-;-;-;-;-;-;-;-;-;-;-;-;-;-;-	1591	1.07286	-0.283841	5.90387	0.0324912	0.17567	ENSMUSG00000044320
1700007L15Rik	chr16;chr16	33200224;33200886	33200749;33201106	-;-	747	-0.487337	1.10953	5.5903	0.0362099	0.186598	ENSMUSG00000097318
1700008J07Rik	chr7	127109610	127112041	-	2432	-0.743297	-0.0708284	7.05423	0.0212994	0.141765	ENSMUSG00000101225
1700010I14Rik	chr17;chr17;chr17;chr17;chr17;chr17;chr17;chr17;chr17;chr17;chr17;chr17;chr17;chr17;chr17;chr17;chr17;chr17;chr17;chr17	9207165;9207165;9210878;9210878;9212428;9212428;9214030;9214030;9215811;9215811;9219960;9219960;9220602;9220602;9224024;9224024;9224525;9224525;9226729;9226838	9207253;9207253;9211584;9211584;9212550;9212550;9214089;9214089;9215935;9215935;9220018;9220018;9220777;9220777;9224077;9224077;9224586;9224586;9227151;9227151	+;+;+;+;+;+;+;+;+;+;+;+;+;+;+;+;+;+;+;+	1878	0.206778	1.29156	1.23687	0.288351	0.522962	ENSMUSG00000023873
1700017B05Rik	chr9;chr9;chr9	57159605;57163669;57169712	57161612;57166423;57169882	-;-;-	4934	0.180903	5.62135	0.68358	0.425134	0.640169	ENSMUSG00000032300
1700019D03Rik	chr1;chr1;chr1;chr1;chr1;chr1;chr1;chr1;chr1;chr1;chr1;chr1;chr1;chr1;chr1;chr1;chr1;chr1;chr1	52961483;52961483;52961483;52961483;52961483;52961483;52961483;52961483;52987121;52991774;52992356;52992701;53002212;53011130;53029265;53030428;53030428;53031785;53031785	52964893;52964893;52964893;52964893;52964893;52964893;52964893;52964893;52987139;52991999;52992509;52992773;53002390;53011205;53029323;53030502;53030502;53031816;53031816	-;-;-;-;-;-;-;-;-;-;-;-;-;-;-;-;-;-;-	4304	-1.31007	1.46209	11.4004	0.00580172	0.0676543	ENSMUSG00000043629
1700025G04Rik	chr1;chr1;chr1;chr1;chr1;chr1	151760275;151791233;151796798;151856177;151882296;151965683	151769183;151791293;151796874;151856271;151882518;151966071	-;-;-;-;-;-	9754	0.501622	3.09892	13.6962	0.00314593	0.0481915	ENSMUSG00000032666
1700030J22Rik	chr8;chr8;chr8;chr8;chr8;chr8;chr8;chr8;chr8;chr8;chr8;chr8	117696334;117696334;117696334;117696334;117700191;117700191;117700191;117700204;117705343;117705514;117705518;117705518	117698895;117698895;117698895;117698895;117700438;117700438;117700438;117700438;117705392;117705698;117705698;117705698	-;-;-;-;-;-;-;-;-;-;-;-	3045	-0.209614	-0.258136	0.488211	0.498347	0.696001	ENSMUSG00000031847
1700030K09Rik	chr8;chr8;chr8;chr8;chr8;chr8;chr8;chr8	73197724;73198594;73203294;73205203;73208958;73211817;73212447;73213873	73197833;73199314;73203585;73205276;73209411;73211912;73212613;73214385	+;+;+;+;+;+;+;+	2427	-0.0640575	3.03154	0.214928	0.651417	0.802275	ENSMUSG00000052794
1700037C18Rik	chr16;chr16;chr16	3723662;3724705;3726314	3724164;3725058;3726553	-;-;-	1097	-0.458632	-0.133893	1.31541	0.274657	0.509902	ENSMUSG00000005983
1700037H04Rik	chr2;chr2;chr2;chr2;chr2;chr2;chr2;chr2;chr2;chr2;chr2;chr2;chr2;chr2;chr2;chr2;chr2;chr2;chr2;chr2;chr2;chr2;chr2;chr2;chr2;chr2;chr2;chr2;chr2;chr2;chr2;chr2	130988235;130988235;130988235;130988235;130988235;130989081;130989081;130989081;130989081;130989081;130990076;130990076;130990076;130990076;130990076;130991361;130991361;130993538;130993538;130993538;130993538;130993538;130995505;130995514;130995514;130995514;130995514;131001873;131001873;131001873;131001873;131001873	130988895;130988895;130988895;130988895;130988895;130989203;130989203;130989203;130989203;130989203;130990214;130990214;130990214;130990214;130990214;130991462;130991462;130993676;130993680;130993680;130993676;130993680;130995630;130995630;130995630;130995630;130995630;131002001;131002001;131002001;131002001;131002001	-;-;-;-;-;-;-;-;-;-;-;-;-;-;-;-;-;-;-;-;-;-;-;-;-;-;-;-;-;-;-;-	1423	0.231223	4.71365	5.17641	0.0425155	0.202794	ENSMUSG00000027327
1700048O20Rik	chr9;chr9;chr9;chr9;chr9	121766341;121767042;121768485;121769750;121774677	121766385;121767228;121768567;121769876;121776082	+;+;+;+;+	1848	0.431079	1.87275	0.951928	0.349252	0.577144	ENSMUSG00000043773
1700066B19Rik	chr18;chr18	35860042;35861527	35860149;35863922	+;+	2504	0.29543	1.00337	0.985836	0.341139	0.570117	ENSMUSG00000073598
1700066M21Rik	chr1;chr1	57416779;57421902	57417105;57424581	+;+	3007	0.389307	3.63408	2.3972	0.148545	0.377008	ENSMUSG00000038323
1700067K01Rik	chr8;chr8;chr8;chr8;chr8;chr8	84728092;84729490;84729745;84729925;84730554;84731080	84728534;84729631;84729845;84730110;84730688;84731398	+;+;+;+;+;+	1326	0.698017	-0.28162	4.18956	0.0640945	0.24865	ENSMUSG00000046408
1700086O06Rik	chr18;chr18;chr18;chr18;chr18;chr18;chr18;chr18	38371458;38371458;38371458;38372626;38373892;38382767;38382767;38383231	38372242;38372242;38372242;38372804;38374006;38383251;38383251;38383618	-;-;-;-;-;-;-;-	1931	-0.512315	0.792769	3.59155	0.0831713	0.284517	ENSMUSG00000097080
1700096K18Rik	chr5	25735016	25736464	+	1449	0.217631	0.030519	0.488597	0.498326	0.696001	ENSMUSG00000101856
1700097N02Rik	chr17;chr17;chr17;chr17	30841415;30843174;30843855;30845756	30841668;30843587;30843907;30845879	-;-;-;-	845	0.298074	0.619744	1.17107	0.301172	0.536371	ENSMUSG00000099474
1700123O20Rik	chr14;chr14	54923628;54927261	54924577;54928199	+;+	1889	0.173171	5.21466	1.85494	0.199215	0.434267	ENSMUSG00000040822
1810013L24Rik	chr16;chr16;chr16;chr16	8647964;8649185;8660832;8673658	8648549;8649265;8661107;8676788	+;+;+;+	4074	0.0523262	5.60408	0.198575	0.664077	0.810971	ENSMUSG00000022507
1810014B01Rik	chr10;chr10;chr10	86521391;86521744;86524398	86521472;86521860;86525818	+;+;+	1620	-0.141467	2.88698	0.378245	0.550487	0.731621	ENSMUSG00000097412
1810030O07Rik	chrX;chrX;chrX;chrX;chrX;chrX;chrX	12521121;12524101;12528889;12530739;12535766;12539265;12539565	12522725;12524263;12529068;12530888;12535885;12539399;12539878	-;-;-;-;-;-;-	2667	0.00955618	5.4747	0.00850125	0.928093	0.963337	ENSMUSG00000044148
1810034E14Rik	chr13;chr13;chr13	64396514;64414191;64414835	64397017;64414363;64415959	+;+;+	1802	0.404948	0.384322	3.43476	0.0891486	0.295713	ENSMUSG00000097101
1810037I17Rik	chr3;chr3	122718046;122719128	122718305;122719843	+;+	976	-0.0717784	5.70535	0.405327	0.536664	0.721939	ENSMUSG00000054091
1810044D09Rik	chr6;chr6	91417969;91418424	91418140;91418737	+;+	486	-0.302997	-0.242781	0.60573	0.452074	0.660751	ENSMUSG00000100680
1810055G02Rik	chr19;chr19;chr19;chr19;chr19;chr19;chr19;chr19;chr19;chr19;chr19;chr19;chr19;chr19;chr19;chr19	3758293;3758293;3758293;3758411;3764047;3764404;3764404;3764407;3765638;3765638;3765638;3765638;3766491;3766491;3766491;3766491	3758436;3758436;3758436;3758508;3764625;3764625;3764625;3764625;3765802;3765802;3765802;3765802;3767882;3767882;3767882;3767882	+;+;+;+;+;+;+;+;+;+;+;+;+;+;+;+	2352	-0.24989	4.60057	6.33192	0.027488	0.160327	ENSMUSG00000035372
1810058I24Rik	chr6;chr6;chr6;chr6;chr6;chr6;chr6;chr6;chr6;chr6;chr6;chr6;chr6;chr6;chr6;chr6;chr6	35229645;35229645;35229645;35229645;35229645;35229891;35233926;35237345;35237345;35237345;35237345;35238094;35238094;35238094;35238094;35238094;35238094	35229980;35229717;35229717;35229980;35229717;35229980;35234219;35237398;35237398;35237398;35237398;35238574;35238574;35238574;35238574;35238574;35238574	+;+;+;+;+;+;+;+;+;+;+;+;+;+;+;+;+	1165	-0.0337697	5.38565	0.124846	0.730106	0.852669	ENSMUSG00000073155
2010001A14Rik	chr11;chr11;chr11;chr11	57686325;57686852;57687138;57692060	57686620;57686999;57687223;57692293	-;-;-;-	764	-0.664558	-0.123959	1.48436	0.247434	0.482409	ENSMUSG00000087165
2010016I18Rik	chr3;chr3	106389302;106393120	106390749;106393229	-;-	1558	0.0402436	1.24355	0.0376005	0.849565	0.919379	ENSMUSG00000091575
2010315B03Rik	chr9;chr9;chr9;chr9;chr9;chr9;chr9;chr9;chr9;chr9;chr9;chr9;chr9;chr9	124054434;124054434;124054434;124057728;124057728;124057728;124057988;124057988;124057988;124067286;124074306;124075190;124075190;124075190	124056731;124056731;124056731;124057788;124057788;124057788;124058114;124058114;124058114;124067348;124074380;124075324;124075324;124075324	-;-;-;-;-;-;-;-;-;-;-;-;-;-	2759	0.912751	2.96469	8.86018	0.0120171	0.103727	ENSMUSG00000074829
2210016F16Rik	chr13;chr13;chr13;chr13	58527860;58530222;58531964;58532638	58529823;58530417;58532223;58533039	-;-;-;-	2822	-0.194437	6.13326	4.69517	0.0515869	0.224901	ENSMUSG00000021550
2210016L21Rik	chr5;chr5;chr5;chr5;chr5;chr5	115080261;115083845;115084077;115084350;115085222;115085741	115080414;115083887;115084175;115084423;115085312;115086599	+;+;+;+;+;+	1320	-0.229944	4.96534	3.00478	0.109643	0.3265	ENSMUSG00000029559
2210408I21Rik	chr13;chr13;chr13;chr13;chr13;chr13;chr13;chr13;chr13;chr13;chr13;chr13;chr13;chr13;chr13;chr13;chr13;chr13;chr13;chr13;chr13;chr13;chr13;chr13	77283655;77283655;77322972;77322972;77331720;77331720;77340673;77340673;77393320;77402242;77407960;77410008;77411651;77415781;77417881;77429161;77446586;77451415;77464467;77471484;77475986;77480422;77482388;77760646	77283749;77283749;77323103;77323103;77331888;77331888;77341342;77342024;77393481;77402336;77408187;77410273;77411801;77415971;77418063;77429271;77446725;77451579;77464691;77471889;77476142;77480577;77482482;77761798	+;+;+;+;+;+;+;+;+;+;+;+;+;+;+;+;+;+;+;+;+;+;+;+	5632	0.673074	1.63886	4.58136	0.0544499	0.229641	ENSMUSG00000071252
2300009A05Rik	chr9;chr9	63301729;63306158	63301957;63306526	-;-	598	-0.0872707	2.44998	0.338288	0.571828	0.746086	ENSMUSG00000032403
2310001H17Rik	chr6;chr6;chr6;chr6;chr6;chr6;chr6;chr6;chr6;chr6;chr6	129209586;129209586;129209586;129210027;129210027;129210027;129214702;129214702;129214702;129215399;129215399	129209910;129209910;129209910;129210116;129210116;129210116;129215008;129214820;129214807;129215445;129215445	-;-;-;-;-;-;-;-;-;-;-	769	0.619794	1.2191	9.79156	0.0089273	0.0879766	ENSMUSG00000097354
2310009B15Rik	chr1;chr1;chr1	138779717;138781309;138784319	138779911;138781410;138784592	-;-;-	571	-0.411148	2.30213	6.73828	0.0237773	0.149136	ENSMUSG00000079283
2310010J17Rik	chr7;chr7;chr7;chr7;chr7;chr7;chr7	89774044;89774044;89776136;89776136;89776805;89778584;89779080	89774240;89774240;89776252;89776252;89776864;89778682;89779144	-;-;-;-;-;-;-	538	-0.305686	0.499526	2.18261	0.165919	0.397579	ENSMUSG00000097162
2310011J03Rik	chr10;chr10	80154089;80156017	80155381;80156382	-;-	1659	-0.0752409	5.69055	0.133069	0.721873	0.847671	ENSMUSG00000020133
2310022A10Rik	chr7;chr7;chr7;chr7;chr7;chr7;chr7;chr7;chr7;chr7;chr7;chr7;chr7;chr7;chr7;chr7;chr7;chr7;chr7;chr7;chr7;chr7;chr7;chr7;chr7;chr7;chr7;chr7;chr7;chr7	27252705;27252715;27255839;27255839;27259901;27259977;27259977;27263911;27263911;27263911;27264085;27264085;27264085;27265072;27265072;27265072;27270989;27270989;27270989;27274016;27274016;27274016;27278138;27278138;27278138;27279762;27279762;27279762;27280776;27280776	27252778;27252778;27255959;27255959;27260028;27260028;27260028;27263998;27263998;27263998;27264199;27264199;27264199;27265153;27265153;27265153;27271126;27271126;27271126;27274165;27274165;27274165;27278208;27278208;27278208;27280116;27281523;27280116;27281523;27281523	+;+;+;+;+;+;+;+;+;+;+;+;+;+;+;+;+;+;+;+;+;+;+;+;+;+;+;+;+;+	2729	-0.179149	6.08131	3.38445	0.0912457	0.298583	ENSMUSG00000049643
2310022B05Rik	chr8;chr8;chr8;chr8	125362495;125365830;125378110;125389587	125364703;125366354;125378160;125390108	-;-;-;-	3307	-0.136019	3.55255	0.918523	0.357273	0.583556	ENSMUSG00000031983
2310033P09Rik	chr11;chr11;chr11;chr11;chr11;chr11;chr11	59099187;59099646;59099795;59099954;59100134;59100799;59101053	59099499;59099691;59099877;59100026;59100219;59100930;59101560	+;+;+;+;+;+;+	1241	0.141116	4.46209	1.10966	0.313615	0.547889	ENSMUSG00000020441
2310039H08Rik	chr17	47083561	47084333	+	773	-0.593333	2.4299	6.80397	0.0235147	0.148341	ENSMUSG00000062619
2310057M21Rik	chr7;chr7;chr7;chr7;chr7;chr7;chr7;chr7;chr7;chr7;chr7;chr7	130943340;130943340;130950421;130952380;130959189;130959189;130962618;130962618;130963462;130963462;130964237;130964237	130945533;130945533;130952831;130952831;130959395;130959395;130962690;130962690;130963665;130963665;130964455;130964455	-;-;-;-;-;-;-;-;-;-;-;-	5308	0.0221863	4.56187	0.0403484	0.844242	0.917372	ENSMUSG00000040177
2310061I04Rik	chr17;chr17;chr17;chr17;chr17;chr17	36203569;36203932;36205811;36206176;36206563;36208083	36203858;36204001;36206011;36206264;36206964;36208270	-;-;-;-;-;-	1240	0.112803	5.2522	1.61249	0.228757	0.460855	ENSMUSG00000050705
2410002F23Rik	chr7;chr7;chr7;chr7;chr7;chr7	43896146;43897676;43898966;43899445;43899733;43900037	43896247;43897719;43899023;43899483;43899764;43901743	+;+;+;+;+;+	1982	-0.0832595	6.12561	0.414843	0.532123	0.718731	ENSMUSG00000045411
2410004B18Rik	chr3;chr3;chr3;chr3;chr3;chr3;chr3;chr3;chr3;chr3;chr3;chr3;chr3;chr3	145643769;145643769;145643769;145643769;145644298;145644298;145644653;145644653;145644653;145644653;145649517;145649517;145649552;145649552	145644083;145644083;145644083;145644083;145644424;145644424;145644851;145644851;145644851;145644851;145650584;145650584;145650584;145650584	+;+;+;+;+;+;+;+;+;+;+;+;+;+	1709	-0.0256489	4.50534	0.0682944	0.798369	0.891678	ENSMUSG00000036873
2410006H16Rik	chr11;chr11;chr11;chr11;chr11	62493703;62494061;62494423;62495229;62495481	62493849;62494108;62494472;62495292;62495632	+;+;+;+;+	461	-0.920821	6.32926	10.2255	0.00802801	0.0829735	ENSMUSG00000086841
2410022M11Rik	chr14	57049446	57051356	+	1911	-0.282663	0.620783	0.978765	0.342703	0.571333	ENSMUSG00000100017
2500002B13Rik	chr8;chr8;chr8;chr8;chr8;chr8;chr8;chr8;chr8	57940997;57940997;57943374;57943374;57958849;57959562;57959562;57959562;57963122	57941227;57941227;57943501;57943501;57958942;57959835;57959764;57959764;57963296	+;+;+;+;+;+;+;+;+	902	0.68527	0.887736	3.6989	0.0794829	0.277878	ENSMUSG00000096917
2500004C02Rik	chr2;chr2	153183077;153187541	153184784;153187730	-;-	1898	-0.199664	0.174264	0.661204	0.432332	0.646216	ENSMUSG00000073236
2510002D24Rik	chr16;chr16;chr16	18655330;18655456;18657840	18655369;18655623;18658863	+;+;+	1232	-0.0138236	3.36843	0.0107975	0.918996	0.957775	ENSMUSG00000071632
2510039O18Rik	chr4;chr4;chr4	148025352;148029065;148031058	148026514;148029918;148031771	+;+;+	2731	0.0708072	6.88074	0.323184	0.580603	0.752879	ENSMUSG00000044496
2610002M06Rik	chrX;chrX;chrX;chrX;chrX;chrX;chrX;chrX	106826358;106831872;106834342;106836505;106836699;106837114;106851398;106859741	106831459;106831944;106834385;106836612;106836767;106837260;106851495;106859940	-;-;-;-;-;-;-;-	5841	0.489975	4.62484	3.13809	0.102878	0.31644	ENSMUSG00000031242
2610005L07Rik	chr8;chr8;chr8;chr8;chr8;chr8	20016466;20030551;20035861;20039784;20041812;20052878	20016688;20030923;20036159;20039903;20042184;20055498	+;+;+;+;+;+	4009	-0.136192	3.67327	1.06296	0.323332	0.555764	ENSMUSG00000071793
2610008E11Rik	chr10;chr10;chr10;chr10;chr10;chr10;chr10;chr10;chr10;chr10;chr10;chr10;chr10;chr10;chr10;chr10;chr10;chr10	78900208;78900208;78900208;78904468;78904468;78904552;78924121;78924121;78924121;78928246;78928246;78928246;78930265;78930265;78930265;78933292;78933292;78933292	78903881;78903885;78903885;78904562;78904562;78904562;78924213;78924213;78924213;78928338;78928338;78928338;78930391;78930391;78930391;78933434;78933434;78933434	-;-;-;-;-;-;-;-;-;-;-;-;-;-;-;-;-;-	4229	-0.0107526	2.38207	0.0038462	0.951595	0.975475	ENSMUSG00000060301
2610035D17Rik	chr11;chr11;chr11	112934732;112958168;113092117	112935986;112958212;113092664	-;-;-	1848	0.184123	1.98338	0.328675	0.577449	0.7509	ENSMUSG00000087259
2610044O15Rik8	chr8;chr8;chr8;chr8;chr8	129942835;129946583;129948025;129948305;129960386	129944230;129946632;129948085;129948431;129960527	-;-;-;-;-	1776	0.423217	2.50802	5.03675	0.0452101	0.209693	ENSMUSG00000071302
2610306M01Rik	chr6	86825389	86826422	-	1034	-0.791783	0.800159	11.0861	0.00618035	0.0695136	ENSMUSG00000100164
2610318N02Rik	chr16;chr16;chr16;chr16;chr16;chr16;chr16;chr16;chr16;chr16;chr16;chr16;chr16;chr16;chr16	16931262;16931262;16935344;16935344;16935658;16935658;16936156;16936156;16938820;16938820;16939160;16939160;16941376;16942854;16942854	16931490;16931490;16935448;16935448;16935728;16935728;16936376;16936376;16938943;16938943;16939415;16939415;16941518;16943066;16943066	-;-;-;-;-;-;-;-;-;-;-;-;-;-;-	1362	0.239712	3.92414	2.39775	0.148503	0.377008	ENSMUSG00000049916
2610507B11Rik	chr11;chr11;chr11;chr11;chr11;chr11;chr11;chr11;chr11;chr11;chr11;chr11;chr11;chr11;chr11;chr11;chr11;chr11;chr11;chr11;chr11;chr11;chr11;chr11;chr11;chr11;chr11;chr11;chr11;chr11;chr11;chr11;chr11;chr11;chr11;chr11;chr11;chr11;chr11	78152580;78153525;78154416;78154738;78155290;78156005;78156399;78157177;78157421;78157762;78157923;78158925;78159152;78159465;78160314;78162117;78163604;78163923;78164267;78164508;78165291;78165614;78165833;78167866;78169873;78170535;78173885;78174926;78175565;78176264;78176501;78177339;78178122;78178510;78178758;78178991;78179767;78180112;78180630	78152743;78153654;78154465;78154885;78155408;78156065;78156588;78157300;78157545;78157829;78158068;78159043;78159315;78159723;78160519;78163209;78163795;78164125;78164385;78164728;78165481;78165713;78166035;78168160;78170030;78170741;78173984;78175108;78175686;78176419;78176622;78177519;78178208;78178620;78178893;78179121;78179868;78180246;78181451	+;+;+;+;+;+;+;+;+;+;+;+;+;+;+;+;+;+;+;+;+;+;+;+;+;+;+;+;+;+;+;+;+;+;+;+;+;+;+	7443	-0.0127857	8.39512	0.0181676	0.895066	0.943278	ENSMUSG00000010277
2610524H06Rik	chr5;chr5	114959998;114961374	114960786;114961529	-;-	945	0.634486	3.09771	17.0748	0.00147411	0.0307276	ENSMUSG00000072694
2700038G22Rik	chr5;chr5;chr5;chr5;chr5;chr5;chr5;chr5	24055595;24055595;24057119;24057119;24057716;24057716;24058765;24058784	24055619;24055619;24057153;24057153;24057758;24057758;24060031;24060031	+;+;+;+;+;+;+;+	1370	0.283233	3.29456	2.55174	0.137195	0.361968	ENSMUSG00000097180
2700049A03Rik	chr12;chr12;chr12;chr12;chr12;chr12;chr12;chr12;chr12;chr12;chr12;chr12;chr12;chr12;chr12;chr12;chr12;chr12;chr12;chr12;chr12;chr12;chr12;chr12;chr12;chr12;chr12;chr12;chr12;chr12;chr12;chr12;chr12;chr12;chr12;chr12;chr12;chr12;chr12;chr12;chr12;chr12;chr12;chr12;chr12;chr12;chr12;chr12;chr12;chr12;chr12;chr12;chr12;chr12;chr12;chr12;chr12;chr12	71183622;71183622;71186429;71186429;71187639;71187639;71188824;71188824;71195018;71195018;71197017;71197017;71199424;71199424;71201536;71201536;71203821;71203821;71205602;71205602;71206965;71206965;71207898;71207898;71209350;71209350;71211158;71211158;71213840;71213840;71217293;71217293;71219903;71219903;71222697;71222697;71224603;71224603;71225814;71225814;71231197;71231197;71234155;71234155;712…	71184812;71184812;71186502;71186502;71187708;71187708;71188893;71188893;71195192;71195192;71197238;71197238;71199571;71199571;71201697;71201697;71203944;71203944;71205731;71205731;71207182;71207182;71207970;71207970;71209574;71209574;71211332;71211332;71214034;71214034;71217480;71217480;71220013;71220013;71222777;71222777;71224796;71224796;71225932;71225932;71231396;71231396;71234311;71234311;712…	+;+;+;+;+;+;+;+;+;+;+;+;+;+;+;+;+;+;+;+;+;+;+;+;+;+;+;+;+;+;+;+;+;+;+;+;+;+;+;+;+;+;+;+;+;+;+;+;+;+;+;+;+;+;+;+;+;+	5763	0.333432	4.1651	7.12638	0.0207996	0.14024	ENSMUSG00000034601
2700062C07Rik	chr18;chr18;chr18;chr18;chr18	24603928;24604119;24606007;24608582;24610326	24604037;24604141;24606206;24608781;24610824	+;+;+;+;+	1032	0.218431	4.02838	1.25951	0.284567	0.519563	ENSMUSG00000024273
2700097O09Rik	chr12;chr12;chr12;chr12;chr12;chr12;chr12;chr12;chr12;chr12;chr12;chr12;chr12;chr12;chr12;chr12;chr12;chr12;chr12;chr12;chr12;chr12;chr12;chr12	55092446;55092446;55092446;55095672;55095672;55095672;55100086;55100086;55100086;55104027;55104027;55104027;55106160;55106160;55106242;55107840;55107840;55107840;55109773;55109773;55109773;55126766;55126766;55126766	55092728;55092728;55092728;55095779;55095762;55095762;55100192;55100192;55100192;55104137;55104137;55104137;55106363;55106363;55106363;55107978;55107978;55107978;55109894;55109894;55109894;55126895;55126895;55126895	-;-;-;-;-;-;-;-;-;-;-;-;-;-;-;-;-;-;-;-;-;-;-;-	1204	0.208162	3.35882	1.13473	0.308564	0.54319	ENSMUSG00000062198
2700099C18Rik	chr17;chr17;chr17;chr17;chr17;chr17;chr17;chr17;chr17;chr17	95057528;95062639;95063862;95068926;95069890;95071200;95074285;95078562;95079285;95082320	95057660;95062733;95063951;95069032;95070048;95071352;95074375;95078666;95079388;95082557	+;+;+;+;+;+;+;+;+;+	1275	0.557003	2.39829	4.25164	0.062492	0.245305	ENSMUSG00000098090
2810001G20Rik	chr11;chr11	63970310;63973479	63970603;63974085	+;+	901	-0.0705362	1.30908	0.0890544	0.770653	0.875275	ENSMUSG00000087497
2810004N23Rik	chr8;chr8;chr8;chr8;chr8;chr8;chr8	125566094;125567187;125568033;125568426;125569102;125587685;125589624	125566705;125567245;125568119;125568521;125569158;125588010;125589768	-;-;-;-;-;-;-	1382	-0.268092	6.17707	13.9693	0.00294443	0.0462004	ENSMUSG00000031984
2810013P06Rik	chr8	123769314	123771341	+	2028	0.185916	1.5697	0.9752	0.343321	0.571877	ENSMUSG00000099881
2810021J22Rik	chr11;chr11;chr11;chr11;chr11	58758066;58759641;58767520;58769602;58770755	58758135;58759832;58767646;58769694;58775164	+;+;+;+;+	4892	-0.0397297	2.83123	0.109356	0.746711	0.86222	ENSMUSG00000020491
2810025M15Rik	chr1;chr1;chr1	157239922;157241314;157247439	157240695;157241365;157247806	+;+;+	1194	-0.775602	-0.148889	5.63405	0.0357217	0.184902	ENSMUSG00000049881
2810403D21Rik	chrX;chrX;chrX;chrX;chrX	107878084;107879872;107899486;107901874;107929951	107878291;107879961;107899535;107901978;107930502	+;+;+;+;+	1005	0.441502	0.174532	2.04044	0.179496	0.412438	ENSMUSG00000086629
2810408A11Rik	chr11;chr11;chr11;chr11;chr11;chr11;chr11;chr11;chr11;chr11;chr11;chr11;chr11;chr11;chr11;chr11;chr11;chr11;chr11;chr11;chr11;chr11;chr11;chr11;chr11;chr11;chr11;chr11;chr11;chr11;chr11;chr11;chr11;chr11;chr11;chr11;chr11;chr11;chr11;chr11;chr11;chr11;chr11;chr11;chr11;chr11;chr11;chr11;chr11;chr11;chr11;chr11;chr11;chr11;chr11;chr11;chr11;chr11;chr11;chr11;chr11;chr11;chr11;chr11;chr11;chr11;chr…	69788178;69788178;69788178;69788178;69788178;69788184;69788184;69788184;69788184;69788437;69788437;69788445;69788929;69788929;69788929;69788929;69788929;69788929;69788929;69788929;69788929;69789078;69789078;69789078;69789078;69789078;69789078;69789078;69789140;69789673;69789673;69789673;69789673;69789673;69789673;69789673;69789673;69790009;69790025;69790025;69790025;69790025;69790025;69790025;697…	69788318;69788318;69788318;69788318;69788318;69788318;69788318;69788318;69788318;69788580;69788580;69788580;69788976;69788976;69788976;69788976;69788976;69789236;69788976;69788976;69788976;69789236;69789236;69789236;69789236;69789236;69789236;69789236;69789236;69789918;69789918;69789918;69789918;69789918;69789918;69789918;69789918;69790082;69790113;69790113;69790113;69790113;69790113;69790113;697…	-;-;-;-;-;-;-;-;-;-;-;-;-;-;-;-;-;-;-;-;-;-;-;-;-;-;-;-;-;-;-;-;-;-;-;-;-;-;-;-;-;-;-;-;-;-;-;-;-;-;-;-;-;-;-;-;-;-;-;-;-;-;-;-;-;-;-;-;-;-;-;-;-	1922	-0.253652	-0.718205	0.146287	0.709064	0.839447	ENSMUSG00000018570
2810408I11Rik	chr1;chr1	64719028;64729623	64719544;64729818	-;-	713	-0.031883	2.61747	0.0250606	0.876954	0.934703	ENSMUSG00000087213
2900026A02Rik	chr5;chr5;chr5;chr5;chr5;chr5;chr5;chr5;chr5;chr5;chr5;chr5;chr5;chr5;chr5;chr5;chr5;chr5;chr5;chr5;chr5;chr5;chr5;chr5;chr5;chr5;chr5;chr5;chr5	113234189;113234189;113234189;113240281;113240281;113240281;113240968;113240968;113240968;113241832;113241832;113241832;113243456;113243456;113243456;113245464;113245464;113245464;113249325;113249325;113249325;113285571;113310924;113323071;113329920;113336152;113338470;113341627;113369077	113238890;113238890;113238890;113240363;113240363;113240363;113241110;113241110;113241110;113241950;113241950;113241950;113243630;113243630;113243630;113245704;113245704;113245704;113249443;113249443;113249443;113286451;113311179;113323205;113332583;113336239;113340062;113341773;113369142	-;-;-;-;-;-;-;-;-;-;-;-;-;-;-;-;-;-;-;-;-;-;-;-;-;-;-;-;-	11412	-0.199708	1.90063	0.223462	0.645235	0.798497	ENSMUSG00000051339
2900076A07Rik	chr7;chr7;chr7;chr7;chr7;chr7;chr7;chr7;chr7	81173298;81173298;81178535;81178535;81178905;81179095;81179095;81180959;81180959	81173424;81173424;81178688;81178688;81179006;81179275;81179275;81181246;81181246	+;+;+;+;+;+;+;+;+	852	0.521956	0.492084	1.8432	0.20055	0.435208	ENSMUSG00000097277
3010003L21Rik	chr6;chr6	148846355;148848435	148847918;148848627	+;+	1757	-0.240222	1.93448	0.987583	0.340729	0.569687	ENSMUSG00000085355
3110009E18Rik	chr1;chr1;chr1;chr1;chr1;chr1;chr1;chr1;chr1;chr1;chr1	120048917;120048917;120078333;120078333;120088336;120088336;120093865;120093865;120099131;120115771;120115771	120048947;120049540;120078477;120078477;120088386;120088386;120093902;120093902;120099212;120115919;120115919	+;+;+;+;+;+;+;+;+;+;+	1089	-0.032857	1.01586	0.0175783	0.896787	0.944378	ENSMUSG00000026388
3110040N11Rik	chr7;chr7;chr7;chr7;chr7;chr7;chr7;chr7;chr7;chr7	81431935;81431935;81432779;81432779;81435825;81435825;81438198;81438198;81439000;81439103	81432329;81432329;81432886;81432886;81435952;81435952;81438324;81438324;81439203;81439203	-;-;-;-;-;-;-;-;-;-	962	-0.249653	3.64266	4.26764	0.0616678	0.243959	ENSMUSG00000025102
3110045C21Rik	chr1;chr1;chr1	169796978;169798019;169799351	169797144;169798371;169799965	+;+;+	1135	0.40051	0.21014	2.87169	0.11651	0.336093	ENSMUSG00000097503
3110056K07Rik	chr12;chr12;chr12;chr12;chr12;chr12;chr12	71038389;71056476;71057115;71061230;71061230;71062281;71062281	71038829;71057253;71057253;71061281;71061281;71062597;71062597	-;-;-;-;-;-;-	1588	0.191228	1.45818	0.906831	0.360169	0.586709	ENSMUSG00000085622
3110082I17Rik	chr5;chr5;chr5;chr5;chr5	139345494;139347062;139349728;139441172;139446224	139346485;139347143;139349918;139441301;139446289	-;-;-;-;-	1461	-0.455936	5.29499	20.0697	0.000795722	0.0211787	ENSMUSG00000053553
3830403N18Rik	chrX;chrX;chrX;chrX;chrX;chrX;chrX;chrX	55181932;55183331;55183771;55184105;55192436;55193248;55198015;55198433	55181985;55183456;55183834;55184139;55192553;55193347;55198113;55198856	+;+;+;+;+;+;+;+	1020	0.399938	-0.0588032	0.324962	0.579577	0.752088	ENSMUSG00000031125
3830406C13Rik	chr14;chr14;chr14;chr14;chr14;chr14;chr14;chr14;chr14;chr14;chr14;chr14;chr14;chr14;chr14;chr14;chr14;chr14;chr14;chr14;chr14;chr14;chr14;chr14;chr14;chr14;chr14;chr14;chr14;chr14;chr14;chr14;chr14;chr14;chr14;chr14;chr14;chr14;chr14;chr14;chr14;chr14;chr14;chr14;chr14;chr14;chr14;chr14;chr14;chr14;chr14;chr14;chr14;chr14;chr14	10166530;10166530;10166530;10166532;10166532;10166532;10166532;10166532;10166532;10166532;10168275;10168275;10168275;10168517;10168517;10168517;10169981;10172107;10172107;10172107;10172107;10172107;10172107;10172107;10172107;10172107;10172107;10182370;10182370;10182370;10182370;10182370;10182370;10182370;10182370;10182370;10182370;10184295;10184295;10184295;10184295;10184295;10184295;10184295;101…	10168615;10168191;10168191;10168615;10168191;10168615;10168615;10168615;10168615;10168615;10168364;10168364;10168364;10168615;10168615;10168615;10170041;10172181;10172181;10172181;10172181;10172181;10172181;10172181;10172181;10172181;10172181;10182493;10182493;10182493;10182493;10182493;10182493;10182493;10182493;10182493;10182493;10184378;10184378;10184378;10184375;10184375;10184378;10184378;101…	-;-;-;-;-;-;-;-;-;-;-;-;-;-;-;-;-;-;-;-;-;-;-;-;-;-;-;-;-;-;-;-;-;-;-;-;-;-;-;-;-;-;-;-;-;-;-;-;-;-;-;-;-;-;-	2775	0.238448	3.35705	2.29408	0.156644	0.386824	ENSMUSG00000033111
4632404H12Rik	chr3;chr3	89674818;89679809	89676869;89680707	-;-	2951	0.159325	1.08374	0.423307	0.527919	0.715875	ENSMUSG00000042579
4833407H14Rik	chr19;chr19	53449053;53450147	53449250;53451162	+;+	1214	0.55791	0.343732	2.49258	0.141406	0.366964	ENSMUSG00000097779
4833419F23Rik	chr18;chr18;chr18;chr18	4353547;4354101;4367859;4368616	4353823;4354192;4368040;4368945	+;+;+;+	881	-0.169811	0.554273	0.39636	0.541089	0.724636	ENSMUSG00000117401
4833420G17Rik	chr13;chr13;chr13;chr13;chr13;chr13;chr13;chr13;chr13;chr13;chr13;chr13;chr13;chr13;chr13;chr13;chr13;chr13;chr13;chr13;chr13;chr13;chr13;chr13;chr13;chr13;chr13;chr13;chr13;chr13;chr13;chr13;chr13;chr13;chr13;chr13;chr13;chr13;chr13;chr13;chr13;chr13;chr13;chr13;chr13;chr13;chr13;chr13;chr13;chr13;chr13;chr13;chr13	119599295;119599295;119599295;119599295;119601101;119602547;119602547;119602610;119602610;119603403;119603403;119603403;119603403;119606051;119606051;119606051;119606051;119608675;119608675;119608675;119608675;119610369;119610369;119610369;119610369;119611369;119611369;119611369;119611369;119612473;119612473;119612473;119612473;119614220;119614220;119614220;119614220;119615964;119615964;119615964…	119599655;119599655;119599655;119599655;119601226;119602840;119602840;119602840;119602840;119603492;119603492;119603492;119603492;119606697;119606697;119606697;119606697;119608776;119608776;119608776;119608776;119610730;119610492;119610492;119610492;119611460;119611460;119611460;119611460;119612542;119612542;119612542;119612542;119614390;119614390;119614390;119614390;119616058;119616058;119616058…	+;+;+;+;+;+;+;+;+;+;+;+;+;+;+;+;+;+;+;+;+;+;+;+;+;+;+;+;+;+;+;+;+;+;+;+;+;+;+;+;+;+;+;+;+;+;+;+;+;+;+;+;+	2941	0.451781	4.97822	12.5095	0.00431878	0.0573836	ENSMUSG00000062822
4833438C02Rik	chr19;chr19;chr19;chr19;chr19	46292024;46292024;46293547;46293547;46293801	46293289;46293289;46293630;46294068;46294068	-;-;-;-;-	1788	-0.242489	2.49071	1.0583	0.324698	0.557064	ENSMUSG00000118087
4833439L19Rik	chr13;chr13;chr13;chr13;chr13;chr13;chr13;chr13;chr13;chr13;chr13;chr13;chr13;chr13;chr13;chr13;chr13;chr13;chr13;chr13;chr13;chr13;chr13;chr13;chr13;chr13;chr13;chr13;chr13;chr13;chr13;chr13;chr13;chr13;chr13	54699031;54699031;54699031;54699031;54699031;54700711;54700711;54700711;54700711;54700711;54701011;54701011;54701011;54701011;54701011;54704340;54704340;54704340;54704340;54704340;54707011;54707011;54707011;54707011;54709506;54709506;54709506;54711998;54712328;54712328;54712995;54712995;54712995;54712995;54712995	54700630;54700630;54700630;54700630;54700630;54700850;54700850;54700850;54700850;54700850;54701117;54701117;54701117;54701117;54701117;54704464;54704464;54704464;54704464;54704464;54707137;54707137;54707137;54707137;54709684;54709684;54709684;54712085;54712434;54712434;54713195;54713195;54713195;54713195;54713195	-;-;-;-;-;-;-;-;-;-;-;-;-;-;-;-;-;-;-;-;-;-;-;-;-;-;-;-;-;-;-;-;-;-;-	2674	0.105733	6.02664	2.35344	0.151528	0.380727	ENSMUSG00000025871
4921507P07Rik	chr6;chr6;chr6;chr6;chr6;chr6;chr6;chr6;chr6;chr6	50550284;50554401;50554771;50560910;50561323;50564158;50566091;50568617;50572778;50573423	50551496;50554492;50554945;50560998;50561504;50564187;50566162;50568793;50572933;50573570	-;-;-;-;-;-;-;-;-;-	2334	0.523005	-0.0904513	2.85965	0.117201	0.336559	ENSMUSG00000029828
4921524J17Rik	chr8;chr8;chr8;chr8;chr8;chr8;chr8	86135388;86135388;86138742;86138742;86153489;86159288;86159288	86136519;86136519;86138924;86138924;86153585;86159470;86159470	-;-;-;-;-;-;-	1595	0.278742	4.26837	2.56531	0.136251	0.361176	ENSMUSG00000036934
4921525O09Rik	chr13;chr13;chr13;chr13;chr13;chr13;chr13;chr13	52250777;52252578;52253330;52272203;52273174;52274102;52276193;52277084	52250876;52252881;52253415;52272727;52273595;52274238;52276777;52278196	+;+;+;+;+;+;+;+	3272	-0.135877	1.94277	0.702395	0.418732	0.636545	ENSMUSG00000113211
4930417O13Rik	chr6;chr6;chr6;chr6	125242488;125243363;125247286;125250411	125243032;125243489;125247376;125250740	+;+;+;+	1093	-0.242527	3.44167	2.12096	0.171978	0.403902	ENSMUSG00000108129
4930428O21Rik	chr5;chr5;chr5	107846078;107850115;107851276	107847421;107850439;107851346	-;-;-	1740	0.31076	0.444102	1.05003	0.326517	0.558593	ENSMUSG00000106333
4930430F08Rik	chr10;chr10;chr10;chr10;chr10;chr10;chr10	100408136;100411579;100413023;100414177;100419776;100422053;100424889	100409622;100411748;100413220;100414293;100419871;100422170;100425121	-;-;-;-;-;-;-	2419	0.365854	2.8312	4.89235	0.0477691	0.216587	ENSMUSG00000046567
4930453N24Rik	chr16;chr16;chr16	64586468;64589287;64591100	64587356;64589525;64591302	-;-;-	1331	0.0905314	5.30175	1.16491	0.302145	0.537061	ENSMUSG00000059920
4930481A15Rik	chr19;chr19;chr19;chr19;chr19;chr19;chr19;chr19;chr19	5456843;5456843;5465036;5465635;5465635;5467422;5467422;5472149;5472149	5457111;5457111;5465140;5465840;5465840;5467494;5468279;5472875;5472875	+;+;+;+;+;+;+;+;+	2165	-0.472496	1.02161	2.77039	0.122933	0.343518	ENSMUSG00000086938
4930503L19Rik	chr18;chr18;chr18;chr18;chr18;chr18;chr18;chr18;chr18;chr18;chr18;chr18;chr18;chr18;chr18;chr18;chr18;chr18;chr18;chr18;chr18;chr18;chr18;chr18;chr18;chr18;chr18;chr18;chr18;chr18;chr18;chr18;chr18;chr18;chr18;chr18;chr18;chr18;chr18;chr18;chr18;chr18;chr18;chr18;chr18;chr18	70585281;70585281;70585281;70585281;70586211;70589545;70589545;70589545;70589545;70591388;70591388;70591388;70597033;70597033;70597033;70597033;70597033;70600406;70600406;70600406;70600406;70600406;70600692;70600830;70600830;70600830;70600830;70601125;70602520;70602520;70602520;70602520;70602520;70602574;70604744;70604744;70604744;70604744;70604744;70604744;70605362;70605362;70605362;70605362;706…	70586459;70586459;70586459;70586459;70586459;70589615;70589615;70589615;70589615;70591519;70591519;70591519;70597135;70597135;70597135;70597135;70597135;70600556;70600556;70600556;70600556;70600556;70601588;70601588;70601588;70601588;70601588;70601588;70602848;70602848;70602848;70602848;70602848;70602848;70605050;70605050;70605050;70605050;70605050;70605050;70605554;70605551;70605554;70605554;706…	-;-;-;-;-;-;-;-;-;-;-;-;-;-;-;-;-;-;-;-;-;-;-;-;-;-;-;-;-;-;-;-;-;-;-;-;-;-;-;-;-;-;-;-;-;-	3362	0.360419	5.25563	2.56121	0.136535	0.361415	ENSMUSG00000044906
4930509E16Rik	chr9;chr9;chr9	72425532;72429483;72439092	72426572;72429583;72439140	-;-;-	1191	0.071797	0.547934	0.0574462	0.814786	0.900634	ENSMUSG00000096986
4930513N10Rik	chr8;chr8;chr8;chr8	96533458;96536859;96542996;96548051	96535808;96536925;96543074;96548356	+;+;+;+	2803	-0.133178	1.84928	0.591445	0.457068	0.664073	ENSMUSG00000074136
4930515G01Rik	chr5	114911794	114913044	-	1251	0.302893	-0.288311	0.87459	0.368653	0.593506	ENSMUSG00000092183
4930523C07Rik	chr1;chr1;chr1;chr1;chr1;chr1	159871950;159871950;159898270;159898270;159898997;159902601	159872323;159872323;159898373;159898373;159900352;159906156	+;+;+;+;+;+	5390	0.359146	5.05504	5.47809	0.0381449	0.191993	ENSMUSG00000090394
4930558J18Rik	chr1;chr1;chr1;chr1	57398381;57401725;57414407;57416564	57399822;57401922;57414678;57416703	-;-;-;-	2052	-0.325095	1.35919	1.28888	0.2793	0.514665	ENSMUSG00000097519
4930579G24Rik	chr3;chr3	79536386;79538436	79536663;79540126	+;+	1969	0.377114	4.24692	7.89657	0.0161851	0.122254	ENSMUSG00000027811
4930581F22Rik	chr9;chr9;chr9;chr9;chr9;chr9	35028024;35028665;35034897;35040075;35040251;35041128	35028136;35029642;35034990;35040133;35040317;35042218	+;+;+;+;+;+	2402	0.278953	0.226906	0.993336	0.339113	0.568516	ENSMUSG00000070315
4931406C07Rik	chr9;chr9;chr9;chr9;chr9;chr9;chr9;chr9;chr9;chr9;chr9;chr9;chr9;chr9;chr9;chr9;chr9;chr9;chr9;chr9;chr9;chr9;chr9;chr9;chr9;chr9;chr9;chr9;chr9;chr9;chr9;chr9;chr9;chr9	15194633;15194633;15194633;15194633;15198652;15198652;15198652;15198652;15201963;15201963;15201963;15201963;15203296;15203296;15203296;15203296;15205728;15205728;15205728;15205728;15205982;15205982;15205982;15205982;15209139;15209139;15209139;15212663;15212663;15212663;15212663;15217333;15217333;15217510	15196287;15196287;15196287;15196287;15198768;15198768;15198768;15198768;15202112;15202112;15202112;15202112;15203472;15203472;15203472;15203472;15205829;15205829;15205829;15205829;15206055;15206055;15206055;15206055;15209237;15209237;15209237;15212809;15212809;15212809;15212903;15217463;15217463;15217744	-;-;-;-;-;-;-;-;-;-;-;-;-;-;-;-;-;-;-;-;-;-;-;-;-;-;-;-;-;-;-;-;-;-	2981	0.198969	2.16813	1.56909	0.234738	0.467568	ENSMUSG00000031938
4931414P19Rik	chr14;chr14;chr14;chr14;chr14;chr14;chr14	54821120;54822436;54823109;54823393;54828579;54832571;54843260	54822163;54822548;54823212;54823454;54828896;54833408;54843365	-;-;-;-;-;-;-	2585	-0.0654475	2.79454	0.150795	0.704791	0.83623	ENSMUSG00000022179
4931428F04Rik	chr8;chr8;chr8;chr8;chr8;chr8;chr8;chr8;chr8;chr8;chr8;chr8;chr8;chr8;chr8	106007041;106007041;106009619;106009619;106009807;106009807;106011298;106011298;106011662;106011662;106011888;106011888;106015401;106016036;106016036	106008776;106008776;106009716;106009716;106010112;106010112;106011430;106011430;106011805;106011805;106012501;106012501;106015797;106016160;106016160	-;-;-;-;-;-;-;-;-;-;-;-;-;-;-	3553	0.0607544	0.774809	0.0241705	0.87914	0.935691	ENSMUSG00000014837
4932438A13Rik	chr3;chr3;chr3;chr3;chr3;chr3;chr3;chr3;chr3;chr3;chr3;chr3;chr3;chr3;chr3;chr3;chr3;chr3;chr3;chr3;chr3;chr3;chr3;chr3;chr3;chr3;chr3;chr3;chr3;chr3;chr3;chr3;chr3;chr3;chr3;chr3;chr3;chr3;chr3;chr3;chr3;chr3;chr3;chr3;chr3;chr3;chr3;chr3;chr3;chr3;chr3;chr3;chr3;chr3;chr3;chr3;chr3;chr3;chr3;chr3;chr3;chr3;chr3;chr3;chr3;chr3;chr3;chr3;chr3;chr3;chr3;chr3;chr3;chr3;chr3;chr3;chr3;chr3;chr3;chr3…	36917255;36918536;36924147;36928347;36929599;36931823;36939506;36941368;36941824;36943972;36944944;36949408;36949955;36960840;36962281;36971767;36972601;36974004;36974329;36975368;36982584;36985147;36991138;36992595;36994902;36996332;36997268;37000397;37001890;37003291;37004035;37006267;37007986;37010788;37011119;37012837;37013486;37019024;37019670;37019991;37021259;37023295;37027380;37028317;370…	36917497;36918634;36924273;36928463;36929677;36931887;36939692;36941449;36942017;36944051;36945094;36949564;36950033;36960931;36962398;36971922;36972698;36974182;36974435;36975576;36982811;36985284;36991317;36992723;36995021;36996612;36997518;37000655;37002727;37003361;37004208;37006387;37008132;37010915;37011318;37013034;37013697;37019175;37019820;37020143;37021499;37023437;37027599;37028475;370…	+;+;+;+;+;+;+;+;+;+;+;+;+;+;+;+;+;+;+;+;+;+;+;+;+;+;+;+;+;+;+;+;+;+;+;+;+;+;+;+;+;+;+;+;+;+;+;+;+;+;+;+;+;+;+;+;+;+;+;+;+;+;+;+;+;+;+;+;+;+;+;+;+;+;+;+;+;+;+;+;+;+;+;+;+;+	15883	0.240504	6.52539	1.47848	0.248317	0.483226	ENSMUSG00000037270
4933404O12Rik	chr5;chr5;chr5;chr5	136948000;136951161;136954558;136962593	136948285;136951281;136954749;136965963	+;+;+;+	3970	0.0674382	3.00233	0.188069	0.672427	0.814567	ENSMUSG00000097908
4933406I18Rik	chr7;chr7;chr7;chr7;chr7;chr7;chr7;chr7;chr7	113914714;113918688;113920375;113953875;113954242;113959776;113995047;114014098;114014098	113915017;113918876;113920486;113954150;113954394;113959868;113995270;114014396;114014396	-;-;-;-;-;-;-;-;-	1650	0.147042	0.993125	0.0963896	0.761746	0.870745	ENSMUSG00000087475
4933407K13Rik	chrX;chrX;chrX;chrX;chrX;chrX;chrX;chrX;chrX	74769064;74774626;74779699;74785422;74790283;74795131;74798972;74803838;74808132	74771124;74774788;74779861;74785584;74790445;74795293;74799134;74804000;74808305	-;-;-;-;-;-;-;-;-	3376	0.200182	1.16332	1.07716	0.320258	0.553378	ENSMUSG00000087396
4933412E12Rik	chr10;chr10;chr10;chr10;chr10;chr10;chr10	116786467;116786467;116790418;116791433;116791433;116797935;116797935	116786597;116786597;116790630;116791562;116791562;116799184;116799184	+;+;+;+;+;+;+	1724	0.152226	2.62396	0.842296	0.377295	0.600544	ENSMUSG00000112627
4933421O10Rik	chr4;chr4	33027139;33030857	33030521;33031323	-;-	3850	-0.871464	0.625423	15.5969	0.00201486	0.0372902	ENSMUSG00000085037
4933427D14Rik	chr11;chr11;chr11;chr11;chr11;chr11;chr11;chr11;chr11;chr11;chr11;chr11;chr11;chr11;chr11;chr11;chr11;chr11;chr11;chr11;chr11;chr11;chr11;chr11;chr11;chr11;chr11;chr11;chr11;chr11;chr11;chr11;chr11;chr11;chr11;chr11;chr11;chr11;chr11;chr11;chr11;chr11;chr11;chr11;chr11;chr11;chr11;chr11;chr11;chr11;chr11;chr11;chr11;chr11;chr11;chr11;chr11;chr11;chr11;chr11;chr11;chr11;chr11;chr11;chr11;chr11;chr…	72044755;72044755;72044755;72044755;72044755;72049618;72049618;72049618;72049618;72049618;72050226;72050226;72050226;72050226;72050226;72056343;72056343;72056343;72056343;72056343;72057464;72057464;72057464;72057464;72057464;72059542;72059542;72059542;72059542;72059542;72060607;72060607;72060607;72060607;72060607;72066029;72066029;72066029;72066029;72066029;72066313;72066313;72066313;72066313;720…	72046264;72046264;72046264;72046264;72046264;72049842;72049842;72049842;72049842;72049842;72050346;72050346;72050346;72050346;72050346;72056424;72056424;72056424;72056424;72056424;72057649;72057649;72057649;72057649;72057649;72059628;72059628;72059628;72059628;72059628;72060685;72060685;72060685;72060685;72060685;72066118;72066118;72066118;72066118;72066118;72066402;72066402;72066402;72066402;720…	-;-;-;-;-;-;-;-;-;-;-;-;-;-;-;-;-;-;-;-;-;-;-;-;-;-;-;-;-;-;-;-;-;-;-;-;-;-;-;-;-;-;-;-;-;-;-;-;-;-;-;-;-;-;-;-;-;-;-;-;-;-;-;-;-;-;-;-;-;-;-;-;-;-;-;-;-;-;-;-;-;-;-;-;-;-;-;-;-;-;-;-;-;-;-;-;-;-	5567	0.0338236	4.36674	0.107978	0.74825	0.862925	ENSMUSG00000020807
4933430I17Rik	chr4;chr4;chr4;chr4;chr4;chr4;chr4;chr4;chr4;chr4;chr4;chr4;chr4;chr4;chr4;chr4;chr4;chr4;chr4;chr4;chr4;chr4;chr4;chr4;chr4;chr4;chr4;chr4;chr4;chr4;chr4;chr4;chr4;chr4;chr4;chr4;chr4;chr4;chr4;chr4;chr4;chr4;chr4;chr4;chr4;chr4;chr4;chr4;chr4;chr4;chr4;chr4;chr4;chr4;chr4;chr4;chr4;chr4;chr4;chr4;chr4;chr4;chr4;chr4;chr4;chr4;chr4	62443606;62443606;62443858;62443858;62443858;62444019;62444019;62450489;62450489;62450489;62450489;62450489;62450753;62450753;62450753;62450753;62450753;62454748;62454748;62454748;62454748;62454748;62457100;62457100;62457100;62457100;62457100;62458656;62458656;62458656;62458656;62458656;62460040;62460040;62460040;62460040;62460040;62460873;62460873;62460873;62460873;62460873;62461365;62461365;624…	62443633;62443633;62444115;62444115;62444115;62444115;62444115;62450641;62450641;62450641;62450641;62450641;62450897;62450897;62450897;62450897;62450897;62454805;62454805;62454805;62454805;62454805;62457200;62457200;62457200;62457200;62457200;62458719;62458719;62458719;62458719;62458719;62460203;62460203;62460203;62460203;62460203;62461020;62461020;62461020;62461020;62461020;62461422;62461452;624…	+;+;+;+;+;+;+;+;+;+;+;+;+;+;+;+;+;+;+;+;+;+;+;+;+;+;+;+;+;+;+;+;+;+;+;+;+;+;+;+;+;+;+;+;+;+;+;+;+;+;+;+;+;+;+;+;+;+;+;+;+;+;+;+;+;+;+	1945	0.0340447	-0.182417	0.00775892	0.93132	0.965136	ENSMUSG00000058046
4933434E20Rik	chr3;chr3;chr3;chr3;chr3;chr3;chr3;chr3;chr3;chr3;chr3;chr3;chr3;chr3;chr3;chr3;chr3;chr3;chr3;chr3;chr3;chr3;chr3;chr3;chr3;chr3;chr3	89958943;89959908;89960109;89960109;89960109;89960207;89960815;89960815;89960815;89960815;89963514;89963514;89963514;89963836;89963836;89963836;89965792;89965792;89965792;89965792;89966049;89966049;89966049;89966049;89968945;89968945;89968945	89959000;89960092;89960426;89960426;89960426;89960426;89960916;89960916;89960916;89960916;89963631;89963631;89963631;89963889;89963889;89963889;89965958;89965958;89965958;89965958;89966107;89966107;89966174;89966107;89970648;89970648;89970648	+;+;+;+;+;+;+;+;+;+;+;+;+;+;+;+;+;+;+;+;+;+;+;+;+;+;+	2832	0.161134	5.97293	1.59345	0.231766	0.464531	ENSMUSG00000027942
4933439C10Rik	chr11;chr11;chr11;chr11;chr11;chr11;chr11;chr11;chr11	59396479;59396479;59398017;59398017;59398657;59398657;59400480;59400480;59401546	59397712;59397712;59398138;59398138;59398764;59398764;59400576;59400931;59402211	+;+;+;+;+;+;+;+;+	2582	1.04391	0.125726	4.30437	0.0611137	0.243147	ENSMUSG00000072893
5031425E22Rik	chr5;chr5;chr5;chr5;chr5;chr5;chr5;chr5;chr5	23587300;23589144;23604738;23605884;23608724;23616040;23636806;23638208;23638208	23587527;23590170;23605186;23606004;23608814;23616119;23639351;23638334;23638334	-;-;-;-;-;-;-;-;-	4542	0.244537	2.36013	1.24446	0.287321	0.521858	ENSMUSG00000073147
5031439G07Rik	chr15;chr15;chr15;chr15;chr15;chr15;chr15;chr15;chr15;chr15;chr15;chr15;chr15;chr15;chr15;chr15;chr15;chr15;chr15	84828138;84828138;84833752;84833752;84834813;84834813;84837331;84837331;84838103;84838103;84839591;84839591;84839847;84839847;84840007;84840007;84844671;84844671;84871810	84833479;84833479;84833910;84833910;84834975;84834975;84837522;84837522;84838243;84838243;84839692;84839692;84839924;84839924;84840129;84840129;84844822;84845163;84872172	-;-;-;-;-;-;-;-;-;-;-;-;-;-;-;-;-;-;-	7156	-0.206002	4.05396	1.9723	0.186561	0.421642	ENSMUSG00000036046
5033430I15Rik	chr13;chr13	46118700;46119387	46118859;46119984	+;+	758	-0.216876	1.41095	1.36248	0.26629	0.500374	ENSMUSG00000038152
5430403G16Rik	chr5;chr5;chr5;chr5	109822409;109826380;109826629;109838602	109825257;109826440;109826755;109838700	-;-;-;-	3136	0.918041	1.66682	8.29291	0.0143425	0.113546	ENSMUSG00000072763
5430416N02Rik	chr5;chr5;chr5;chr5;chr5	100568701;100569827;100574595;100576956;100577185	100568831;100569900;100574663;100577097;100577394	-;-;-;-;-	626	-0.222985	3.18341	2.17908	0.166364	0.397751	ENSMUSG00000097772
5530601H04Rik	chrX;chrX;chrX;chrX;chrX	104084460;104110365;104112070;104113217;104113606	104087717;104110483;104112234;104113281;104113730	-;-;-;-;-	3732	0.239609	2.98117	1.01624	0.334098	0.565389	ENSMUSG00000087174
5730455P16Rik	chr11;chr11;chr11;chr11;chr11;chr11;chr11;chr11;chr11;chr11	80251318;80255662;80258888;80259354;80261157;80264466;80264900;80266333;80267629;80268668	80254844;80255765;80259024;80259418;80261276;80264523;80265043;80266458;80267709;80268841	-;-;-;-;-;-;-;-;-;-	4536	-0.0985905	4.13692	0.686282	0.423969	0.639716	ENSMUSG00000057181
6030458C11Rik	chr15;chr15;chr15;chr15;chr15;chr15;chr15;chr15;chr15;chr15;chr15;chr15;chr15;chr15;chr15;chr15;chr15;chr15;chr15;chr15	12808263;12808263;12812019;12812019;12814277;12814277;12815936;12815936;12816406;12816406;12817944;12817944;12819990;12821490;12821490;12823647;12823647;12824553;12824553;12824553	12810930;12810930;12812158;12812158;12814343;12814343;12816057;12816057;12816468;12816468;12818370;12818370;12821639;12821639;12821639;12823792;12823792;12824743;12824743;12824743	-;-;-;-;-;-;-;-;-;-;-;-;-;-;-;-;-;-;-;-	5474	-0.140759	5.4776	2.02732	0.180548	0.413869	ENSMUSG00000022195
6330549D23Rik	chr3;chr3	96513978;96536774	96516443;96537135	-;-	2828	-0.40101	0.385925	2.25972	0.159245	0.389965	ENSMUSG00000045327
6430548M08Rik	chr8;chr8;chr8;chr8;chr8;chr8;chr8;chr8;chr8;chr8;chr8;chr8;chr8;chr8;chr8;chr8;chr8;chr8;chr8;chr8;chr8;chr8;chr8;chr8;chr8;chr8;chr8;chr8;chr8;chr8;chr8;chr8;chr8;chr8;chr8;chr8;chr8;chr8;chr8;chr8;chr8;chr8;chr8;chr8;chr8;chr8	120840891;120840891;120840891;120871668;120871942;120871942;120871942;120871942;120876031;120876031;120876031;120876031;120876823;120876823;120876823;120876823;120878050;120878050;120878050;120878050;120879178;120879178;120879178;120879178;120880170;120880170;120880170;120880170;120880661;120880661;120880661;120880661;120883036;120883036;120883036;120884207;120884207;120886698;120886698;120886698…	120841056;120841056;120841056;120871812;120872402;120872402;120872402;120872402;120876130;120876130;120876130;120876130;120876896;120876896;120876896;120876896;120878120;120878120;120878120;120878120;120879373;120879373;120879373;120879373;120880210;120880210;120880210;120880210;120880739;120880739;120880739;120881313;120883113;120883113;120883113;120884236;120884236;120886778;120886778;120886778…	+;+;+;+;+;+;+;+;+;+;+;+;+;+;+;+;+;+;+;+;+;+;+;+;+;+;+;+;+;+;+;+;+;+;+;+;+;+;+;+;+;+;+;+;+;+	6284	-0.361376	3.73163	1.42066	0.257246	0.491402	ENSMUSG00000031824
6430571L13Rik	chr9;chr9;chr9;chr9;chr9;chr9	107217839;107218510;107219406;107223345;107224017;107225144	107217987;107218616;107219788;107223370;107224164;107226882	+;+;+;+;+;+	2552	-0.574297	1.23975	2.21676	0.16335	0.394473	ENSMUSG00000037977
6530402F18Rik	chr2;chr2	29135128;29142477	29138890;29143005	-;-	4292	-0.265536	3.96675	2.1377	0.170428	0.402247	ENSMUSG00000079499
6720489N17Rik	chr13;chr13;chr13;chr13;chr13;chr13;chr13	62750829;62750829;62755187;62755187;62770761;62771852;62771852	62753194;62753194;62755313;62755313;62770878;62771996;62771996	-;-;-;-;-;-;-	2756	0.689781	1.5962	5.05964	0.0448913	0.209011	ENSMUSG00000072066
6820431F20Rik	chr8;chr8;chr8;chr8;chr8	20143848;20157803;20163110;20167038;20169061	20143956;20157999;20163408;20167157;20172994	+;+;+;+;+	4659	0.194974	2.7369	0.810457	0.386399	0.60915	ENSMUSG00000071796
8030462N17Rik	chr18;chr18;chr18;chr18;chr18;chr18;chr18;chr18;chr18	77719184;77719184;77730764;77730764;77740825;77761596;77761596;77801421;77802003	77723024;77723024;77730890;77730890;77740992;77762380;77762380;77801687;77802188	-;-;-;-;-;-;-;-;-	5374	-0.0708884	5.64077	0.36155	0.559218	0.737424	ENSMUSG00000047466
8430429K09Rik	chr11;chr11;chr11;chr11;chr11;chr11;chr11;chr11	3402437;3402472;3402483;3406763;3406763;3421332;3429260;3429642	3402740;3402570;3402740;3408342;3408342;3421586;3429513;3429831	+;+;+;+;+;+;+;+	2583	-0.239479	1.44408	1.05689	0.324889	0.557237	ENSMUSG00000034587
9030025P20Rik	chr17;chr17;chr17;chr17;chr17;chr17;chr17;chr17;chr17;chr17;chr17;chr17	15199126;15199763;15200520;15201838;15202562;15205080;15206036;15206980;15207858;15208336;15209160;15210809	15199161;15199931;15200659;15201939;15202651;15205177;15206172;15207094;15207960;15208365;15209228;15211839	+;+;+;+;+;+;+;+;+;+;+;+	2120	0.294714	0.0594836	0.619059	0.447265	0.656698	ENSMUSG00000116953
9130019O22Rik	chr7;chr7;chr7	126981432;126985692;126985946	126984802;126985805;126986338	-;-;-	3878	0.2465	3.00984	2.62028	0.13212	0.356147	ENSMUSG00000030823
9130023H24Rik	chr7	127833623	127837203	-	3581	-0.289588	2.5083	5.19613	0.0421865	0.202126	ENSMUSG00000062944
9130221H12Rik	chr7	24928148	24929689	+	1542	0.158098	1.3983	0.283984	0.604219	0.77111	ENSMUSG00000090330
9130401M01Rik	chr15;chr15;chr15;chr15;chr15;chr15	57885666;57888670;57892010;57894353;57895380;57897480	57885959;57888802;57892440;57894496;57895475;57897690	-;-;-;-;-;-	1309	-0.329467	5.91293	11.4781	0.0055547	0.0660727	ENSMUSG00000101892
9230114K14Rik	chr5;chr5;chr5;chr5	52348023;52350260;52352143;52354235	52348279;52350938;52352232;52355326	+;+;+;+	2118	0.785128	2.59085	10.7277	0.00697096	0.0753896	ENSMUSG00000097145
9330151L19Rik	chr12;chr12	69243985;69244502	69244389;69246642	+;+	2546	0.656014	0.983842	4.59416	0.0541637	0.229335	ENSMUSG00000097061
9430015G10Rik	chr4;chr4;chr4;chr4;chr4;chr4;chr4;chr4;chr4;chr4;chr4;chr4;chr4;chr4;chr4;chr4;chr4;chr4;chr4;chr4	156194455;156194455;156198346;156198346;156201467;156201467;156203621;156203621;156206390;156206390;156206808;156206808;156207992;156207992;156208433;156208433;156208549;156208549;156209874;156209874	156194630;156194480;156198458;156198458;156201560;156201560;156203696;156203696;156206485;156206485;156206873;156206873;156208126;156208126;156208458;156208458;156208579;156208579;156211720;156211720	+;+;+;+;+;+;+;+;+;+;+;+;+;+;+;+;+;+;+;+	2660	-0.110508	4.78418	1.01119	0.334912	0.566011	ENSMUSG00000059939
9430038I01Rik	chr7;chr7;chr7;chr7	136977298;136989100;136989269;137012369	136978080;136989162;136989430;137012485	-;-;-;-	1125	-0.360862	2.66348	3.38418	0.0916925	0.299694	ENSMUSG00000040139
9530053A07Rik	chr7;chr7;chr7;chr7;chr7;chr7;chr7;chr7;chr7;chr7;chr7;chr7;chr7;chr7;chr7;chr7;chr7;chr7;chr7;chr7	27828891;27829247;27830844;27836488;27839165;27841648;27843257;27846046;27846741;27850078;27852143;27852717;27853614;27854569;27855952;27856960;27858762;27862016;27863694;27864070	27828907;27829303;27831193;27837058;27839769;27842209;27843849;27846631;27846940;27850219;27852480;27853290;27854230;27855112;27856520;27857533;27858961;27862399;27863965;27864236	+;+;+;+;+;+;+;+;+;+;+;+;+;+;+;+;+;+;+;+	7922	0.926409	-0.127894	1.31952	0.273947	0.509176	ENSMUSG00000078776
9530068E07Rik	chr11;chr11;chr11	52287255;52293873;52297772	52287430;52294384;52299550	+;+;+	2467	-0.0352351	7.32201	0.143055	0.712019	0.840776	ENSMUSG00000036275
9530077C05Rik	chr9;chr9;chr9;chr9;chr9;chr9;chr9;chr9;chr9;chr9;chr9;chr9;chr9;chr9;chr9;chr9;chr9;chr9;chr9;chr9;chr9;chr9;chr9;chr9;chr9;chr9;chr9;chr9;chr9;chr9;chr9	22300174;22300174;22303040;22322843;22322843;22322843;22335409;22335409;22335409;22341652;22341652;22341652;22342972;22342972;22342972;22342972;22346391;22346391;22346391;22346391;22346391;22351163;22351163;22351163;22351163;22351163;22355368;22355368;22355368;22355368;22355368	22300451;22300451;22303109;22323045;22323045;22323045;22336103;22336103;22336103;22341795;22341795;22341795;22345646;22343104;22343104;22343104;22346696;22346696;22346696;22346696;22346696;22351260;22351260;22351260;22351260;22351260;22355975;22355975;22355975;22355975;22355975	+;+;+;+;+;+;+;+;+;+;+;+;+;+;+;+;+;+;+;+;+;+;+;+;+;+;+;+;+;+;+	5077	0.441836	-0.0699393	1.77169	0.208758	0.443443	ENSMUSG00000036411
9930012K11Rik	chr14;chr14;chr14;chr14;chr14;chr14;chr14;chr14;chr14;chr14;chr14;chr14;chr14;chr14	70391854;70391854;70393299;70393299;70393610;70393610;70393865;70393865;70394108;70394108;70394628;70394628;70396781;70396781	70392725;70392725;70393402;70393405;70393725;70393725;70393967;70393967;70394248;70394248;70395103;70395103;70396951;70396951	-;-;-;-;-;-;-;-;-;-;-;-;-;-	1986	0.744309	0.168925	5.13645	0.0435516	0.205347	ENSMUSG00000044551
9930021J03Rik	chr19;chr19;chr19;chr19;chr19;chr19;chr19;chr19	29691802;29697986;29700790;29712516;29720933;29731000;29763649;29782682	29697006;29698173;29700905;29712605;29721012;29732417;29763849;29783409	-;-;-;-;-;-;-;-	8026	0.118842	4.83724	0.402538	0.538165	0.722921	ENSMUSG00000046138
9930104L06Rik	chr4;chr4;chr4;chr4;chr4;chr4;chr4;chr4;chr4;chr4;chr4;chr4;chr4;chr4;chr4;chr4;chr4	124830841;124830841;124830841;124830972;124830972;124832233;124832233;124832233;124834159;124834159;124834159;124836146;124836146;124836146;124836376;124836376;124836376	124831126;124830883;124830880;124831126;124831126;124832510;124832510;124832510;124834338;124834338;124834338;124836264;124836264;124836264;124838454;124838454;124838454	+;+;+;+;+;+;+;+;+;+;+;+;+;+;+;+;+	2942	-0.0664439	3.81477	0.415209	0.531737	0.718731	ENSMUSG00000044730
9930111J21Rik1	chr11;chr11;chr11;chr11	48836977;48857568;48869866;48870127	48839373;48858802;48870014;48870208	-;-;-;-	3863	-0.790361	3.14348	23.1099	0.000471442	0.0159231	ENSMUSG00000069893
9930111J21Rik2	chr11;chr11;chr11;chr11;chr11;chr11	48856644;48869866;48870131;48928487;48941710;48941975	48858802;48870014;48870225;48930645;48941858;48942069	-;-;-;-;-;-	4806	-0.0819333	0.893542	0.0635867	0.805352	0.895026	ENSMUSG00000069892
A130010J15Rik	chr1;chr1;chr1;chr1;chr1;chr1	192855777;192855885;192855885;192856553;192856553;192856553	192855818;192856078;192856088;192860140;192860140;192860140	+;+;+;+;+;+	3834	0.23599	4.25228	1.55364	0.237324	0.470932	ENSMUSG00000079144
A430005L14Rik	chr4;chr4;chr4;chr4;chr4;chr4;chr4	154041694;154041694;154044206;154044988;154044988;154045947;154045947	154041779;154041779;154044319;154045449;154045449;154046381;154046381	+;+;+;+;+;+;+	1097	-0.182847	4.70474	2.84742	0.117909	0.337071	ENSMUSG00000047613
A430033K04Rik	chr5;chr5;chr5;chr5	138621121;138634426;138637757;138644376	138621250;138634552;138637849;138647167	+;+;+;+	3142	0.00189238	2.54875	0.000166932	0.989909	0.994782	ENSMUSG00000056014
A430057M04Rik	chr14;chr14;chr14	21897646;21899702;21903902	21899147;21899805;21906994	+;+;+	4699	0.669594	-0.235859	4.18309	0.0642072	0.24865	ENSMUSG00000090564
A430093F15Rik	chr19;chr19;chr19;chr19	10718311;10759126;10762597;10762782	10718366;10760445;10762709;10763407	+;+;+;+	2115	-0.541207	5.65707	8.56054	0.0131845	0.108753	ENSMUSG00000067577
A530040E14Rik	chr1;chr1;chr1;chr1	85083814;85089530;85090172;85090768	85084411;85089680;85090306;85091759	+;+;+;+	1876	-1.1572	2.16317	65.2161	3.95916e-06	0.000883051	ENSMUSG00000072109
A630001G21Rik	chr1;chr1;chr1;chr1;chr1;chr1	85644804;85646746;85650819;85652842;85654180;85664193	85646089;85646850;85650902;85653010;85654336;85664327	-;-;-;-;-;-	1936	-0.26439	4.28486	6.78318	0.023405	0.148341	ENSMUSG00000052760
A630072M18Rik	chr5	21155987	21161396	+	5410	-0.408331	3.21758	8.90251	0.0116651	0.101982	ENSMUSG00000101013
A630089N07Rik	chr16;chr16;chr16;chr16;chr16	97863712;97867744;97868955;97869204;97883546	97865438;97867865;97869015;97869330;97883639	-;-;-;-;-	2131	0.069931	3.04821	0.0977578	0.760119	0.870604	ENSMUSG00000116673
A930005H10Rik	chr3;chr3;chr3;chr3;chr3;chr3	115675228;115675228;115679863;115680797;115681413;115681425	115675487;115675487;115680024;115681769;115681779;115681708	-;-;-;-;-;-	1405	-0.313938	1.57206	2.47865	0.141974	0.367781	ENSMUSG00000054426
A930006K02Rik	chr16;chr16	91261992;91266767	91262524;91267011	+;+	778	0.479529	0.0817299	2.45671	0.14389	0.37025	ENSMUSG00000084866
A930007A09Rik	chr16	13572428	13576401	+	3974	1.14047	0.26566	3.91627	0.0722006	0.265037	ENSMUSG00000118559
A930024E05Rik	chr5;chr5;chr5	123127417;123132426;123135421	123128154;123132595;123136404	+;+;+	1892	0.436954	2.75134	5.44558	0.0386232	0.19277	ENSMUSG00000056735
AA414768	chrX	12803112	12804780	+	1669	-0.192408	1.11831	1.10309	0.314749	0.548513	ENSMUSG00000083307
AA467197	chr2;chr2;chr2;chr2;chr2	122479807;122479992;122480177;122481136;122482621	122479861;122480053;122480262;122481196;122482996	+;+;+;+;+	640	-0.467445	1.59203	4.20928	0.0635054	0.247316	ENSMUSG00000033213
Aaas	chr15;chr15;chr15;chr15;chr15;chr15;chr15;chr15;chr15;chr15;chr15;chr15;chr15;chr15;chr15;chr15	102246682;102247076;102247252;102247621;102247760;102247966;102248199;102248379;102248766;102252524;102254012;102254922;102255113;102255471;102258388;102258931	102246940;102247160;102247333;102247688;102247853;102248056;102248259;102248503;102248886;102252667;102254110;102254968;102255204;102255526;102258515;102259194	-;-;-;-;-;-;-;-;-;-;-;-;-;-;-;-	1816	-0.0476914	6.64416	0.131202	0.72374	0.848592	ENSMUSG00000036678
Aacs	chr5;chr5;chr5;chr5;chr5;chr5;chr5;chr5;chr5;chr5;chr5;chr5;chr5;chr5;chr5;chr5;chr5;chr5	125552937;125559894;125561601;125566847;125571971;125580247;125580613;125583213;125585741;125586843;125588704;125588910;125589689;125590166;125590983;125591233;125591992;125593280	125553173;125559997;125561721;125566960;125572068;125580361;125580694;125583360;125585821;125586967;125588768;125589032;125589802;125590291;125591052;125591291;125592194;125594469	+;+;+;+;+;+;+;+;+;+;+;+;+;+;+;+;+;+	3175	-0.227442	7.30415	2.15477	0.168867	0.400411	ENSMUSG00000029482
Aagab	chr9;chr9;chr9;chr9;chr9;chr9;chr9;chr9;chr9;chr9;chr9;chr9;chr9;chr9;chr9;chr9;chr9;chr9;chr9;chr9;chr9;chr9;chr9;chr9;chr9;chr9;chr9;chr9;chr9;chr9	63509928;63509928;63509928;63523968;63523968;63523968;63524270;63524270;63524270;63524790;63524790;63524790;63526430;63526430;63526430;63542587;63542587;63542587;63543666;63543666;63543669;63546322;63546322;63546322;63546875;63546875;63546875;63547489;63547489;63547489	63510053;63510053;63510053;63524158;63524158;63524158;63524329;63524366;63524366;63524879;63524879;63524879;63526513;63526513;63526513;63542669;63542669;63542669;63543765;63543765;63543765;63546426;63546426;63546426;63546924;63546924;63546924;63551872;63551872;63551872	+;+;+;+;+;+;+;+;+;+;+;+;+;+;+;+;+;+;+;+;+;+;+;+;+;+;+;+;+;+	5310	-0.181412	5.55931	2.71591	0.125953	0.347594	ENSMUSG00000037257
Aak1	chr6;chr6;chr6;chr6;chr6;chr6;chr6;chr6;chr6;chr6;chr6;chr6;chr6;chr6;chr6;chr6;chr6;chr6;chr6;chr6;chr6;chr6;chr6;chr6;chr6;chr6;chr6;chr6;chr6;chr6;chr6;chr6;chr6;chr6;chr6;chr6;chr6;chr6;chr6;chr6;chr6;chr6;chr6;chr6;chr6;chr6;chr6;chr6;chr6;chr6;chr6;chr6;chr6;chr6;chr6;chr6;chr6;chr6;chr6;chr6;chr6;chr6;chr6;chr6;chr6;chr6;chr6;chr6;chr6;chr6;chr6;chr6;chr6;chr6;chr6;chr6;chr6;chr6;chr6;chr6…	86826266;86826487;86826487;86826487;86826487;86826814;86901996;86901996;86901996;86901996;86901996;86912412;86912412;86912412;86912412;86912412;86913924;86913924;86913924;86913924;86913924;86921339;86921339;86921339;86921339;86921339;86923086;86923086;86923086;86923086;86923086;86923843;86923843;86923843;86923843;86923843;86926524;86926524;86926524;86926524;86926524;86927763;86927763;86927763;869…	86826438;86827197;86827197;86827197;86827197;86827197;86902114;86902114;86902114;86902114;86902114;86912520;86912520;86912520;86912520;86912520;86914066;86914066;86914066;86914066;86914066;86921460;86921460;86921460;86921460;86921460;86923167;86923167;86923167;86923167;86923167;86923975;86923975;86923975;86923975;86923975;86926627;86926627;86926627;86926627;86926627;86927842;86927842;86927842;869…	+;+;+;+;+;+;+;+;+;+;+;+;+;+;+;+;+;+;+;+;+;+;+;+;+;+;+;+;+;+;+;+;+;+;+;+;+;+;+;+;+;+;+;+;+;+;+;+;+;+;+;+;+;+;+;+;+;+;+;+;+;+;+;+;+;+;+;+;+;+;+;+;+;+;+;+;+;+;+;+;+;+;+;+;+;+;+;+;+	15555	0.00587673	6.42631	0.00273981	0.959145	0.979074	ENSMUSG00000057230
Aamdc	chr7;chr7;chr7;chr7;chr7;chr7;chr7;chr7;chr7;chr7;chr7;chr7;chr7;chr7;chr7;chr7	97199538;97199538;97199538;97199538;97207338;97207338;97214358;97214358;97214358;97214358;97224795;97224795;97228573;97228573;97228573;97228573	97199948;97199948;97199948;97199948;97207433;97207433;97214507;97214507;97214507;97214507;97224898;97224898;97228704;97228704;97228704;97228704	-;-;-;-;-;-;-;-;-;-;-;-;-;-;-;-	893	-0.121377	1.19384	0.282823	0.604814	0.771285	ENSMUSG00000035642
Aamp	chr1;chr1;chr1;chr1;chr1;chr1;chr1;chr1;chr1;chr1;chr1;chr1;chr1;chr1;chr1;chr1;chr1;chr1;chr1;chr1;chr1;chr1	74318999;74318999;74319942;74319942;74320248;74320248;74320488;74320488;74320686;74320686;74320895;74320895;74321186;74321186;74321570;74321570;74322253;74322253;74323045;74323045;74323662;74323662	74319468;74319468;74320096;74320096;74320338;74320338;74320591;74320591;74320801;74320801;74320978;74320978;74321330;74321330;74321709;74321709;74322372;74322372;74323200;74323203;74323897;74323897	-;-;-;-;-;-;-;-;-;-;-;-;-;-;-;-;-;-;-;-;-;-	1820	-0.173462	5.8701	0.901124	0.361951	0.58851	ENSMUSG00000006299
Aar2	chr2;chr2;chr2;chr2;chr2;chr2;chr2;chr2;chr2	156389496;156389496;156391805;156392569;156392569;156397747;156397747;156408785;156408785	156389803;156389803;156391947;156393369;156393369;156397976;156397976;156410892;156410892	+;+;+;+;+;+;+;+;+	3590	0.116653	5.44786	2.29097	0.1566	0.386799	ENSMUSG00000027628
Aars	chr8;chr8;chr8;chr8;chr8;chr8;chr8;chr8;chr8;chr8;chr8;chr8;chr8;chr8;chr8;chr8;chr8;chr8;chr8;chr8;chr8	111760474;111763541;111766764;111767229;111768110;111768873;111769295;111769865;111770275;111771510;111772159;111773563;111774544;111776331;111776977;111779045;111779823;111780521;111780757;111781141;111781651	111760895;111763705;111766952;111767374;111768301;111769017;111769440;111769973;111770425;111771634;111772303;111773741;111774657;111776537;111777161;111779153;111779936;111780640;111780843;111781254;111782201	+;+;+;+;+;+;+;+;+;+;+;+;+;+;+;+;+;+;+;+;+	3715	-0.552116	8.47662	16.5099	0.0017028	0.03361	ENSMUSG00000031960
Aars2	chr17;chr17;chr17;chr17;chr17;chr17;chr17;chr17;chr17;chr17;chr17;chr17;chr17;chr17;chr17;chr17;chr17;chr17;chr17;chr17;chr17;chr17;chr17;chr17;chr17;chr17;chr17;chr17;chr17;chr17;chr17;chr17;chr17;chr17;chr17;chr17;chr17;chr17;chr17;chr17;chr17;chr17;chr17	45817758;45817767;45818445;45818445;45819407;45819407;45819791;45819791;45820322;45820322;45825418;45825418;45825711;45825849;45826171;45826326;45826326;45826871;45826871;45827379;45827379;45827747;45827747;45828028;45828028;45828239;45828239;45828619;45828619;45828838;45828838;45829076;45829076;45829464;45829464;45829781;45829781;45830439;45830439;45830630;45830630;45831212;45831212	45818007;45818007;45818636;45818636;45819552;45819552;45819958;45819958;45820466;45820466;45825563;45825563;45825819;45826209;45826209;45826437;45826437;45827004;45827004;45827523;45827523;45827919;45827919;45828141;45828141;45828379;45828379;45828756;45828756;45828947;45828947;45829184;45829184;45829586;45829586;45829891;45829891;45830522;45830522;45830740;45830740;45831769;45831769	+;+;+;+;+;+;+;+;+;+;+;+;+;+;+;+;+;+;+;+;+;+;+;+;+;+;+;+;+;+;+;+;+;+;+;+;+;+;+;+;+;+;+	3680	-0.145071	4.87629	0.4969	0.494857	0.693559	ENSMUSG00000023938
Aarsd1	chr11;chr11;chr11;chr11;chr11;chr11;chr11;chr11;chr11;chr11;chr11;chr11	101297666;101298957;101300479;101300940;101301180;101301587;101301909;101302120;101302766;101304763;101307929;101308176	101297850;101299051;101300533;101301031;101301246;101301717;101302025;101302276;101302823;101304922;101308060;101308259	-;-;-;-;-;-;-;-;-;-;-;-	1333	-0.167331	5.87372	2.36067	0.151099	0.380116	ENSMUSG00000075528
Aasdh	chr5;chr5;chr5;chr5;chr5;chr5;chr5;chr5;chr5;chr5;chr5;chr5;chr5;chr5;chr5;chr5;chr5;chr5;chr5;chr5;chr5;chr5;chr5;chr5;chr5;chr5;chr5;chr5;chr5;chr5;chr5;chr5;chr5	77021506;77021506;77025374;77025374;77026251;77026251;77027757;77027757;77030114;77030114;77031933;77031933;77033977;77033977;77035035;77035035;77035877;77035877;77036440;77036440;77039450;77039450;77044224;77044224;77049008;77049008;77049765;77049765;77052056;77052056;77052806;77053270;77053270	77024269;77024269;77025505;77025505;77026373;77026373;77027920;77027920;77030909;77030909;77032048;77032048;77034169;77034169;77035207;77035207;77035983;77035983;77036681;77036681;77039642;77039642;77044537;77044537;77049128;77049128;77050032;77050032;77052227;77052227;77052859;77053323;77053323	-;-;-;-;-;-;-;-;-;-;-;-;-;-;-;-;-;-;-;-;-;-;-;-;-;-;-;-;-;-;-;-;-	5986	-0.222031	3.7468	2.43439	0.145452	0.372208	ENSMUSG00000055923
Aasdhppt	chr9;chr9;chr9;chr9;chr9;chr9;chr9;chr9;chr9;chr9;chr9;chr9;chr9;chr9;chr9;chr9;chr9;chr9;chr9;chr9;chr9;chr9	4294793;4294793;4294793;4294793;4299298;4299298;4299298;4299298;4302470;4302470;4302470;4302470;4303094;4303094;4308694;4308694;4308694;4308734;4309254;4309254;4309288;4309288	4296839;4296839;4296839;4296839;4299369;4299369;4299369;4299369;4302631;4302631;4302631;4302631;4303215;4303215;4308919;4308919;4308919;4308919;4309494;4309494;4309494;4309494	-;-;-;-;-;-;-;-;-;-;-;-;-;-;-;-;-;-;-;-;-;-	2870	0.369148	5.36753	2.73769	0.124944	0.346558	ENSMUSG00000025894
Aatf	chr11;chr11;chr11;chr11;chr11;chr11;chr11;chr11;chr11;chr11;chr11;chr11;chr11	84313682;84333392;84336453;84339946;84358287;84361390;84361914;84363878;84400485;84401025;84402309;84402967;84404118	84313845;84333463;84336533;84340013;84358370;84361554;84362112;84363992;84400622;84401243;84402404;84403155;84404327	-;-;-;-;-;-;-;-;-;-;-;-;-	1800	-0.31299	5.65112	4.98511	0.0462392	0.212731	ENSMUSG00000018697
AB124611	chr9;chr9;chr9;chr9;chr9;chr9;chr9;chr9;chr9;chr9;chr9;chr9;chr9	21437473;21437473;21440059;21440059;21447204;21450383;21450383;21451138;21451138;21451882;21451882;21455973;21455973	21437603;21437603;21440379;21440379;21447293;21450410;21450410;21451181;21451181;21451919;21451919;21456627;21456627	+;+;+;+;+;+;+;+;+;+;+;+;+	1307	0.318325	3.53759	3.68566	0.0799546	0.278816	ENSMUSG00000057191
Abca1	chr4;chr4;chr4;chr4;chr4;chr4;chr4;chr4;chr4;chr4;chr4;chr4;chr4;chr4;chr4;chr4;chr4;chr4;chr4;chr4;chr4;chr4;chr4;chr4;chr4;chr4;chr4;chr4;chr4;chr4;chr4;chr4;chr4;chr4;chr4;chr4;chr4;chr4;chr4;chr4;chr4;chr4;chr4;chr4;chr4;chr4;chr4;chr4;chr4;chr4	53030789;53035337;53036262;53036873;53038157;53038619;53040719;53041539;53042314;53042664;53044115;53045775;53046030;53048956;53050289;53050935;53059257;53060333;53061487;53062390;53065901;53067031;53068687;53069792;53070076;53071823;53072898;53074220;53075131;53075447;53076891;53077943;53079571;53080766;53081922;53083717;53084384;53085096;53085993;53089799;53090254;53092729;53095585;53107006;531…	53034083;53035580;53036354;53036976;53038291;53038760;53040825;53041601;53042434;53042793;53044238;53045919;53046145;53049133;53050458;53051009;53059362;53060365;53061581;53062579;53065999;53067155;53068835;53069905;53070124;53072025;53072970;53074440;53075268;53075589;53077022;53078114;53079684;53080970;53082143;53083939;53084560;53085301;53086190;53089915;53090393;53092969;53095677;53107182;531…	-;-;-;-;-;-;-;-;-;-;-;-;-;-;-;-;-;-;-;-;-;-;-;-;-;-;-;-;-;-;-;-;-;-;-;-;-;-;-;-;-;-;-;-;-;-;-;-;-;-	10260	1.89448	1.28866	26.1974	0.000287982	0.0122113	ENSMUSG00000015243
Abca2	chr2;chr2;chr2;chr2;chr2;chr2;chr2;chr2;chr2;chr2;chr2;chr2;chr2;chr2;chr2;chr2;chr2;chr2;chr2;chr2;chr2;chr2;chr2;chr2;chr2;chr2;chr2;chr2;chr2;chr2;chr2;chr2;chr2;chr2;chr2;chr2;chr2;chr2;chr2;chr2;chr2;chr2;chr2;chr2;chr2;chr2;chr2;chr2;chr2;chr2;chr2;chr2;chr2;chr2;chr2;chr2;chr2;chr2;chr2;chr2;chr2;chr2;chr2;chr2;chr2;chr2;chr2;chr2;chr2;chr2;chr2;chr2;chr2;chr2;chr2;chr2;chr2;chr2;chr2;chr2…	25318611;25318611;25322008;25322008;25323107;25323110;25323306;25323306;25323694;25323694;25323976;25323976;25324321;25324321;25324902;25324902;25325511;25325511;25326380;25326380;25326601;25326601;25326842;25326842;25327257;25327257;25327500;25327500;25327677;25327677;25327905;25327905;25328243;25328243;25328470;25328470;25328813;25328813;25329079;25329079;25329339;25329339;25330537;25330537;253…	25318847;25318847;25322101;25322101;25323221;25323221;25323469;25323469;25323821;25323821;25324086;25324086;25324539;25324539;25325269;25325269;25325670;25325670;25326508;25326508;25326765;25326765;25326938;25326938;25327430;25327430;25327602;25327602;25327791;25327791;25328095;25328095;25328393;25328393;25328674;25328674;25328977;25328977;25329259;25329259;25329551;25329551;25330733;25330733;253…	+;+;+;+;+;+;+;+;+;+;+;+;+;+;+;+;+;+;+;+;+;+;+;+;+;+;+;+;+;+;+;+;+;+;+;+;+;+;+;+;+;+;+;+;+;+;+;+;+;+;+;+;+;+;+;+;+;+;+;+;+;+;+;+;+;+;+;+;+;+;+;+;+;+;+;+;+;+;+;+;+;+;+;+;+;+;+;+;+;+;+;+;+;+;+;+	8140	0.0882747	6.51215	0.512021	0.488501	0.688232	ENSMUSG00000026944
Abca3	chr17;chr17;chr17;chr17;chr17;chr17;chr17;chr17;chr17;chr17;chr17;chr17;chr17;chr17;chr17;chr17;chr17;chr17;chr17;chr17;chr17;chr17;chr17;chr17;chr17;chr17;chr17;chr17;chr17;chr17;chr17;chr17;chr17;chr17;chr17;chr17;chr17;chr17;chr17;chr17;chr17;chr17;chr17;chr17;chr17;chr17;chr17;chr17;chr17;chr17;chr17;chr17;chr17;chr17;chr17;chr17;chr17;chr17;chr17;chr17;chr17;chr17;chr17;chr17;chr17	24570997;24570997;24576893;24579862;24579862;24583451;24583451;24583667;24583667;24585060;24585060;24585742;24585742;24593218;24593218;24595338;24595338;24595639;24595639;24596660;24596660;24600873;24600873;24602874;24602874;24603421;24603421;24604372;24604372;24604791;24604791;24605156;24605156;24606410;24606410;24611862;24611862;24615424;24615424;24616260;24616260;24617309;24617309;24618859;246…	24571225;24571225;24576965;24580063;24580063;24583560;24583560;24583931;24583931;24585187;24585187;24585907;24585907;24593477;24593477;24595454;24595454;24595759;24595759;24596833;24596833;24601054;24601054;24603017;24603017;24603550;24603550;24604526;24604526;24604946;24604946;24605366;24605366;24606560;24606560;24611960;24611960;24615610;24615610;24616563;24616563;24617582;24617582;24619063;246…	+;+;+;+;+;+;+;+;+;+;+;+;+;+;+;+;+;+;+;+;+;+;+;+;+;+;+;+;+;+;+;+;+;+;+;+;+;+;+;+;+;+;+;+;+;+;+;+;+;+;+;+;+;+;+;+;+;+;+;+;+;+;+;+;+	6479	-0.141807	6.07259	0.924884	0.355928	0.582865	ENSMUSG00000024130
Abca5	chr11;chr11;chr11;chr11;chr11;chr11;chr11;chr11;chr11;chr11;chr11;chr11;chr11;chr11;chr11;chr11;chr11;chr11;chr11;chr11;chr11;chr11;chr11;chr11;chr11;chr11;chr11;chr11;chr11;chr11;chr11;chr11;chr11;chr11;chr11;chr11;chr11;chr11;chr11	110160195;110164152;110165146;110166090;110167280;110168214;110168388;110168997;110169935;110170118;110170452;110176520;110177590;110178408;110178889;110180617;110182912;110184066;110184613;110187294;110188862;110190717;110192239;110192557;110193819;110194919;110195676;110197071;110200216;110200963;110202137;110204155;110205350;110208528;110210620;110217386;110218558;110219963;110228311	110163392;110164207;110165225;110166239;110167399;110168308;110168463;110169172;110170026;110170235;110170578;110176611;110177664;110178542;110179002;110180787;110183025;110184203;110184740;110187463;110189063;110190836;110192378;110192647;110193957;110195038;110195851;110197181;110200274;110201131;110202284;110204343;110205491;110208757;110210708;110217547;110218762;110220082;110228542	-;-;-;-;-;-;-;-;-;-;-;-;-;-;-;-;-;-;-;-;-;-;-;-;-;-;-;-;-;-;-;-;-;-;-;-;-;-;-	8269	0.47218	-0.384485	0.962057	0.3468	0.574582	ENSMUSG00000018800
Abca7	chr10;chr10;chr10;chr10;chr10;chr10;chr10;chr10;chr10;chr10;chr10;chr10;chr10;chr10;chr10;chr10;chr10;chr10;chr10;chr10;chr10;chr10;chr10;chr10;chr10;chr10;chr10;chr10;chr10;chr10;chr10;chr10;chr10;chr10;chr10;chr10;chr10;chr10;chr10;chr10;chr10;chr10;chr10;chr10;chr10;chr10;chr10;chr10;chr10;chr10;chr10;chr10;chr10;chr10;chr10;chr10;chr10;chr10;chr10;chr10;chr10;chr10;chr10;chr10;chr10;chr10;chr…	79832328;79832328;79833442;79833442;79833603;79833603;79833848;79833848;79834078;79834078;79834285;79834285;79834591;79834591;79835215;79835215;79835515;79835515;79836546;79836546;79836757;79836757;79837324;79837324;79837869;79837869;79838341;79838341;79838665;79838665;79838966;79838966;79839631;79839631;79840215;79840215;79840553;79840553;79840788;79840788;79841477;79841477;79841822;79841822;798…	79832422;79832422;79833514;79833514;79833696;79833696;79833989;79833989;79834190;79834190;79834358;79834358;79834671;79834671;79835425;79835425;79835654;79835654;79836662;79836662;79836924;79836924;79837553;79837553;79838045;79838045;79838563;79838563;79838886;79838886;79839167;79839167;79839741;79839741;79840386;79840386;79840684;79840684;79840927;79840927;79841614;79841614;79842009;79842009;798…	+;+;+;+;+;+;+;+;+;+;+;+;+;+;+;+;+;+;+;+;+;+;+;+;+;+;+;+;+;+;+;+;+;+;+;+;+;+;+;+;+;+;+;+;+;+;+;+;+;+;+;+;+;+;+;+;+;+;+;+;+;+;+;+;+;+;+;+;+;+;+;+;+;+;+;+;+;+;+;+;+;+;+;+;+;+;+;+;+;+;+;+;+;+	6720	0.408398	5.20738	7.79068	0.0168588	0.125256	ENSMUSG00000035722
Abcb10	chr8;chr8;chr8;chr8;chr8;chr8;chr8;chr8;chr8;chr8;chr8;chr8;chr8	124679198;124681462;124682512;124685238;124686949;124688735;124689732;124691730;124693205;124694740;124696459;124697710;124709141	124681314;124681496;124682555;124685418;124687028;124688944;124689827;124691865;124693351;124694874;124696661;124697910;124709861	-;-;-;-;-;-;-;-;-;-;-;-;-	4306	0.168587	4.36013	2.72671	0.125181	0.3467	ENSMUSG00000031974
Abcb1a	chr5;chr5;chr5;chr5;chr5;chr5;chr5;chr5;chr5;chr5;chr5;chr5;chr5;chr5;chr5;chr5;chr5;chr5;chr5;chr5;chr5;chr5;chr5;chr5;chr5;chr5;chr5;chr5;chr5;chr5	8617091;8655296;8710081;8710662;8714546;8724683;8733384;8735221;8736127;8744066;8748486;8751609;8751867;8752153;8752369;8752793;8763187;8764887;8765742;8768979;8769991;8773159;8776773;8782292;8783599;8787615;8788695;8790409;8796509;8797355	8617229;8655340;8710222;8710732;8714594;8724842;8733435;8735412;8736298;8744190;8748657;8751722;8751977;8752278;8752572;8752963;8763348;8765063;8765888;8769086;8770068;8773242;8776976;8782392;8783739;8787771;8788892;8790615;8796655;8798575	+;+;+;+;+;+;+;+;+;+;+;+;+;+;+;+;+;+;+;+;+;+;+;+;+;+;+;+;+;+	5177	-0.450994	3.8077	14.4366	0.00263368	0.0431639	ENSMUSG00000040584
Abcb1b	chr5;chr5;chr5;chr5;chr5;chr5;chr5;chr5;chr5;chr5;chr5;chr5;chr5;chr5;chr5;chr5;chr5;chr5;chr5;chr5;chr5;chr5;chr5;chr5;chr5;chr5;chr5;chr5	8848147;8848736;8855433;8856008;8860558;8862655;8863574;8864723;8871272;8873932;8874187;8874473;8874689;8875113;8875551;8877326;8877703;8878823;8882194;8885028;8887591;8895748;8899512;8901457;8903429;8911424;8914115;8915750	8848289;8848806;8855481;8856170;8860615;8862846;8863745;8864847;8871443;8874045;8874297;8874598;8874892;8875283;8875712;8877499;8877849;8878930;8882271;8885111;8887794;8895848;8899652;8901613;8903626;8911630;8914261;8916314	+;+;+;+;+;+;+;+;+;+;+;+;+;+;+;+;+;+;+;+;+;+;+;+;+;+;+;+	4344	0.0395283	7.55512	0.0465108	0.833017	0.91157	ENSMUSG00000028970
Abcb4	chr5;chr5;chr5;chr5;chr5;chr5;chr5;chr5;chr5;chr5;chr5;chr5;chr5;chr5;chr5;chr5;chr5;chr5;chr5;chr5;chr5;chr5;chr5;chr5;chr5;chr5;chr5;chr5	8943721;8944088;8946573;8949568;8955975;8957208;8959102;8960619;8964956;8968659;8970020;8970335;8977771;8978407;8980742;8984156;8985176;8986785;8988579;8989834;8990911;8996019;8997297;8999949;9000660;9005389;9008311;9008969	8943907;8944164;8946627;8949718;8956032;8957399;8959273;8960743;8965127;8968772;8970130;8970460;8977974;8978577;8980903;8984326;8985322;8986889;8988656;8989917;8991114;8996119;8997437;9000105;9000857;9005595;9008457;9009226	+;+;+;+;+;+;+;+;+;+;+;+;+;+;+;+;+;+;+;+;+;+;+;+;+;+;+;+	4075	-0.882567	1.45504	3.8967	0.0728217	0.266003	ENSMUSG00000042476
Abcb6	chr1;chr1;chr1;chr1;chr1;chr1;chr1;chr1;chr1;chr1;chr1;chr1;chr1;chr1;chr1;chr1;chr1;chr1;chr1	75148285;75148758;75148910;75149199;75149435;75150189;75150506;75150783;75150970;75151122;75151346;75151617;75152152;75152734;75153947;75154309;75154566;75155575;75156214	75148632;75148826;75149004;75149311;75149609;75150293;75150563;75150868;75151033;75151198;75151471;75151682;75152261;75152855;75154130;75154410;75154746;75155712;75157036	-;-;-;-;-;-;-;-;-;-;-;-;-;-;-;-;-;-;-	3042	0.0751641	5.09642	0.48307	0.500573	0.69806	ENSMUSG00000026198
Abcb7	chrX;chrX;chrX;chrX;chrX;chrX;chrX;chrX;chrX;chrX;chrX;chrX;chrX;chrX;chrX;chrX	103324171;103334729;103338074;103339437;103343375;103343656;103344377;103345400;103346558;103346735;103347738;103348876;103366940;103386100;103388531;103457263	103327864;103334836;103338177;103339608;103343504;103343819;103344534;103345574;103346645;103346823;103348006;103349008;103367059;103386186;103388608;103457452	-;-;-;-;-;-;-;-;-;-;-;-;-;-;-;-	5759	0.336084	6.50376	2.15867	0.168513	0.400161	ENSMUSG00000031333
Abcb8	chr5;chr5;chr5;chr5;chr5;chr5;chr5;chr5;chr5;chr5;chr5;chr5;chr5;chr5;chr5;chr5	24599154;24604911;24605523;24605755;24605973;24606761;24607043;24607240;24608071;24610813;24611116;24611398;24611666;24612306;24613566;24614352	24599581;24605220;24605678;24605849;24606078;24606922;24607128;24607337;24608176;24610846;24611252;24611492;24611799;24612453;24613816;24614945	+;+;+;+;+;+;+;+;+;+;+;+;+;+;+;+	2940	-0.259816	5.89391	4.51975	0.0558528	0.232588	ENSMUSG00000028973
Abcb9	chr5;chr5;chr5;chr5;chr5;chr5;chr5;chr5;chr5;chr5;chr5;chr5	124199920;124209774;124211657;124214085;124215183;124216848;124218096;124220003;124221115;124221669;124227651;124233709	124200986;124209910;124211816;124214258;124215371;124216976;124218293;124220208;124221245;124221783;124228325;124233861	-;-;-;-;-;-;-;-;-;-;-;-	3334	0.565096	5.76821	4.38468	0.0590845	0.238563	ENSMUSG00000029408
Abcc1	chr16;chr16;chr16;chr16;chr16;chr16;chr16;chr16;chr16;chr16;chr16;chr16;chr16;chr16;chr16;chr16;chr16;chr16;chr16;chr16;chr16;chr16;chr16;chr16;chr16;chr16;chr16;chr16;chr16;chr16;chr16	14179422;14207671;14209182;14211817;14214215;14221854;14222878;14228564;14229313;14231085;14237564;14240921;14254371;14255510;14257851;14261212;14263157;14265342;14266264;14275752;14276861;14277621;14278762;14282907;14283968;14284861;14285687;14288334;14289802;14290675;14291324	14179507;14207847;14209307;14211954;14214340;14221915;14223009;14228797;14229490;14231246;14237656;14241124;14254517;14255597;14257923;14261338;14263333;14265509;14266447;14275833;14276993;14277831;14279072;14283106;14284094;14284962;14285833;14288492;14289968;14290869;14292742	+;+;+;+;+;+;+;+;+;+;+;+;+;+;+;+;+;+;+;+;+;+;+;+;+;+;+;+;+;+;+	5935	-0.306995	6.35445	7.20304	0.0204152	0.138233	ENSMUSG00000023088
Abcc10	chr17;chr17;chr17;chr17;chr17;chr17;chr17;chr17;chr17;chr17;chr17;chr17;chr17;chr17;chr17;chr17;chr17;chr17;chr17;chr17;chr17;chr17;chr17;chr17;chr17;chr17;chr17;chr17;chr17;chr17;chr17;chr17;chr17;chr17;chr17;chr17;chr17;chr17;chr17;chr17;chr17;chr17;chr17;chr17;chr17;chr17;chr17;chr17;chr17;chr17;chr17;chr17;chr17;chr17;chr17;chr17;chr17;chr17;chr17;chr17;chr17	46614146;46614156;46614156;46614839;46614839;46614839;46615083;46615083;46615083;46615256;46615256;46616327;46616327;46616327;46616887;46616887;46616887;46617475;46617475;46617475;46617883;46617883;46617883;46620964;46620964;46620964;46621303;46621303;46621303;46623216;46623216;46623216;46623761;46623761;46623761;46624557;46624557;46624557;46625142;46625142;46625142;46626310;46626310;46626310;466…	46614578;46614578;46614578;46614951;46614951;46614951;46615180;46615180;46615401;46615401;46615401;46616592;46616592;46616592;46617047;46617047;46617047;46617644;46617644;46617644;46618226;46618226;46618226;46621159;46621159;46621159;46621456;46621456;46621456;46623413;46623413;46623413;46623838;46623838;46623838;46624746;46624746;46624746;46625240;46625240;46625240;46626481;46626481;46626481;466…	-;-;-;-;-;-;-;-;-;-;-;-;-;-;-;-;-;-;-;-;-;-;-;-;-;-;-;-;-;-;-;-;-;-;-;-;-;-;-;-;-;-;-;-;-;-;-;-;-;-;-;-;-;-;-;-;-;-;-;-;-	5794	-0.485359	3.06771	6.52412	0.0259455	0.155801	ENSMUSG00000032842
Abcc4	chr14;chr14;chr14;chr14;chr14;chr14;chr14;chr14;chr14;chr14;chr14;chr14;chr14;chr14;chr14;chr14;chr14;chr14;chr14;chr14;chr14;chr14;chr14;chr14;chr14;chr14;chr14;chr14;chr14;chr14;chr14;chr14;chr14;chr14;chr14;chr14;chr14;chr14;chr14;chr14;chr14;chr14;chr14;chr14;chr14;chr14;chr14;chr14;chr14;chr14;chr14;chr14;chr14;chr14;chr14;chr14;chr14;chr14;chr14;chr14;chr14;chr14;chr14;chr14;chr14;chr14;chr…	118720104;118720104;118720104;118727911;118727911;118727911;118737378;118737378;118737378;118738120;118738120;118738120;118745005;118745005;118745005;118753845;118753845;118753845;118763624;118763624;118763624;118765363;118765363;118765363;118766379;118766379;118766379;118767270;118767270;118767270;118771404;118771404;118771404;118790696;118790696;118790696;118832174;118832174;118832174;118834092…	118721852;118721852;118721852;118728045;118728045;118728045;118737483;118737483;118737483;118738292;118738292;118738292;118745094;118745094;118745094;118754000;118754000;118754000;118763815;118763815;118763815;118765463;118765463;118765463;118766489;118766489;118766489;118767389;118767389;118767389;118771554;118771554;118771554;118790775;118790775;118790775;118832320;118832320;118832320;118834186…	-;-;-;-;-;-;-;-;-;-;-;-;-;-;-;-;-;-;-;-;-;-;-;-;-;-;-;-;-;-;-;-;-;-;-;-;-;-;-;-;-;-;-;-;-;-;-;-;-;-;-;-;-;-;-;-;-;-;-;-;-;-;-;-;-;-;-;-;-;-;-;-;-;-;-;-;-;-;-;-;-;-;-;-;-;-;-;-;-;-;-;-	5895	0.0262056	4.97334	0.0645366	0.803863	0.894589	ENSMUSG00000032849
Abcc5	chr16;chr16;chr16;chr16;chr16;chr16;chr16;chr16;chr16;chr16;chr16;chr16;chr16;chr16;chr16;chr16;chr16;chr16;chr16;chr16;chr16;chr16;chr16;chr16;chr16;chr16;chr16;chr16;chr16;chr16;chr16;chr16;chr16;chr16;chr16;chr16;chr16	20150054;20152336;20153856;20157626;20163385;20176119;20180932;20182725;20184355;20184563;20186792;20187174;20187776;20190870;20193741;20195261;20197197;20197392;20208119;20211201;20214765;20215730;20217563;20218225;20218556;20219511;20221010;20223316;20223316;20224139;20224139;20224477;20224477;20241055;20241055;20244998;20244998	20151455;20152500;20153969;20157704;20163544;20176308;20181021;20182911;20184483;20184716;20186921;20187320;20187960;20190969;20193884;20195464;20197269;20197516;20208190;20211557;20214872;20215878;20217710;20218398;20218789;20219821;20221084;20223463;20223463;20224294;20224294;20224634;20224634;20241235;20241235;20245144;20245144	-;-;-;-;-;-;-;-;-;-;-;-;-;-;-;-;-;-;-;-;-;-;-;-;-;-;-;-;-;-;-;-;-;-;-;-;-	6196	0.200301	4.60338	3.41329	0.0900361	0.296802	ENSMUSG00000022822
Abcd1	chrX;chrX;chrX;chrX;chrX;chrX;chrX;chrX;chrX;chrX	72760203;72764520;72772590;72772815;72774400;72777615;72778068;72780396;72780709;72780918	72761536;72764700;72772732;72772983;72774494;72777760;72778213;72780480;72780834;72782141	+;+;+;+;+;+;+;+;+;+	3649	0.177349	3.99348	0.66121	0.432601	0.646216	ENSMUSG00000031378
Abcd3	chr3;chr3;chr3;chr3;chr3;chr3;chr3;chr3;chr3;chr3;chr3;chr3;chr3;chr3;chr3;chr3;chr3;chr3;chr3;chr3;chr3;chr3;chr3;chr3;chr3;chr3;chr3;chr3;chr3;chr3;chr3;chr3;chr3;chr3;chr3;chr3;chr3;chr3;chr3;chr3;chr3;chr3;chr3;chr3;chr3;chr3	121552553;121552553;121555064;121555064;121558650;121558650;121562271;121562271;121562816;121562816;121563001;121563001;121563164;121563164;121565952;121565952;121567638;121567638;121567791;121567791;121569080;121569080;121569266;121569266;121569451;121569451;121570646;121570646;121573204;121573204;121575577;121575577;121577660;121577660;121578122;121578122;121579651;121579651;121585383;121585383…	121553958;121553958;121555120;121555120;121558754;121558754;121562390;121562390;121562905;121562905;121563066;121563066;121563241;121563241;121566015;121566015;121567710;121567710;121567882;121567882;121569171;121569171;121569363;121569363;121569520;121569520;121570715;121570715;121573346;121573346;121575633;121575633;121577783;121577783;121578219;121578219;121579720;121579720;121585471;121585471…	-;-;-;-;-;-;-;-;-;-;-;-;-;-;-;-;-;-;-;-;-;-;-;-;-;-;-;-;-;-;-;-;-;-;-;-;-;-;-;-;-;-;-;-;-;-	3682	0.0229241	6.34211	0.016656	0.899535	0.946246	ENSMUSG00000028127
Abcd4	chr12;chr12;chr12;chr12;chr12;chr12;chr12;chr12;chr12;chr12;chr12;chr12;chr12;chr12;chr12;chr12;chr12;chr12;chr12	84649305;84650068;84650723;84651107;84651755;84652122;84652646;84652874;84655344;84655580;84655749;84656153;84658495;84659099;84659554;84660679;84661851;84662100;84664057	84649933;84650183;84650799;84651159;84651804;84652158;84652737;84653082;84655433;84655671;84655870;84656247;84658545;84659224;84659670;84660818;84661978;84662218;84664240	-;-;-;-;-;-;-;-;-;-;-;-;-;-;-;-;-;-;-	2527	0.0837664	3.69948	0.55802	0.46977	0.673983	ENSMUSG00000021240
Abce1	chr8;chr8;chr8;chr8;chr8;chr8;chr8;chr8;chr8;chr8;chr8;chr8;chr8;chr8;chr8;chr8;chr8;chr8;chr8;chr8;chr8;chr8;chr8;chr8;chr8;chr8;chr8;chr8;chr8;chr8;chr8;chr8;chr8;chr8;chr8;chr8	80410071;80410071;80412574;80412574;80414070;80414070;80414293;80414293;80414524;80414524;80415754;80415754;80415937;80415937;80416866;80416866;80420053;80420053;80425976;80425976;80427215;80427215;80427542;80427542;80427744;80427744;80428403;80428403;80429633;80429633;80433863;80433863;80435052;80435052;80438172;80438172	80411906;80411906;80412685;80412685;80414211;80414192;80414435;80414435;80414634;80414634;80415812;80415812;80415996;80415996;80417087;80417087;80420174;80420174;80426065;80426065;80427311;80427311;80427611;80427611;80427881;80427881;80428520;80428520;80429730;80429730;80433948;80433948;80435181;80435181;80438369;80438369	-;-;-;-;-;-;-;-;-;-;-;-;-;-;-;-;-;-;-;-;-;-;-;-;-;-;-;-;-;-;-;-;-;-;-;-	3832	0.344192	8.8961	2.55903	0.136686	0.361536	ENSMUSG00000058355
Abcf1	chr17;chr17;chr17;chr17;chr17;chr17;chr17;chr17;chr17;chr17;chr17;chr17;chr17;chr17;chr17;chr17;chr17;chr17;chr17;chr17;chr17;chr17;chr17	36267711;36268571;36268734;36268965;36269217;36269961;36270121;36270328;36270760;36271006;36271473;36271707;36271935;36272593;36272878;36274018;36274213;36274461;36274650;36274809;36275146;36275969;36280538	36268481;36268643;36268798;36269133;36269249;36270031;36270195;36270612;36270884;36271089;36271621;36271846;36272121;36272715;36272976;36274128;36274284;36274571;36274687;36274938;36275232;36276015;36280642	-;-;-;-;-;-;-;-;-;-;-;-;-;-;-;-;-;-;-;-;-;-;-	3150	-0.035332	8.32871	0.154286	0.701518	0.834221	ENSMUSG00000038762
Abcf2	chr5;chr5;chr5;chr5;chr5;chr5;chr5;chr5;chr5;chr5;chr5;chr5;chr5;chr5;chr5;chr5;chr5;chr5;chr5;chr5;chr5;chr5;chr5;chr5;chr5;chr5;chr5;chr5;chr5;chr5;chr5;chr5;chr5;chr5;chr5;chr5;chr5;chr5;chr5;chr5;chr5;chr5	24770339;24770339;24770339;24771477;24771477;24771477;24772182;24772182;24772182;24772499;24772499;24772499;24773203;24773203;24773203;24773565;24773565;24773565;24773736;24773736;24773736;24774069;24774069;24774069;24776142;24776142;24776142;24777001;24777001;24777001;24778420;24778420;24778420;24779165;24779165;24779165;24781517;24781517;24781517;24782024;24782345;24782345	24771001;24771001;24771001;24771680;24771680;24771680;24772310;24772310;24772310;24772561;24772561;24772561;24773313;24773313;24773313;24773654;24773654;24773654;24773855;24773855;24773855;24774164;24774164;24774164;24776244;24776244;24776244;24777096;24777096;24777096;24778774;24778774;24778774;24779377;24779374;24779377;24781725;24781725;24781725;24782344;24782465;24782465	-;-;-;-;-;-;-;-;-;-;-;-;-;-;-;-;-;-;-;-;-;-;-;-;-;-;-;-;-;-;-;-;-;-;-;-;-;-;-;-;-;-	2894	0.028656	8.03984	0.112836	0.74287	0.859387	ENSMUSG00000028953
Abcf3	chr16;chr16;chr16;chr16;chr16;chr16;chr16;chr16;chr16;chr16;chr16;chr16;chr16;chr16;chr16;chr16;chr16;chr16;chr16;chr16;chr16	20367353;20367716;20367985;20368494;20368754;20368952;20369171;20370224;20370394;20370556;20370712;20370849;20371009;20371304;20377310;20377447;20378041;20378391;20378665;20378933;20379107	20367495;20367863;20368064;20368540;20368851;20369074;20369437;20370304;20370453;20370612;20370734;20370904;20371209;20371380;20377354;20377579;20378129;20378482;20378797;20379020;20380353	+;+;+;+;+;+;+;+;+;+;+;+;+;+;+;+;+;+;+;+;+	3288	0.0627483	5.70611	0.594688	0.455867	0.663339	ENSMUSG00000003234
Abcg1	chr17;chr17;chr17;chr17;chr17;chr17;chr17;chr17;chr17;chr17;chr17;chr17;chr17;chr17;chr17	31276668;31283359;31311283;31313620;31317227;31323011;31324491;31325034;31327280;31327589;31328457;31329931;31330195;31331903;31333031	31276830;31283602;31311400;31313752;31317277;31323156;31324614;31325148;31327428;31327690;31328625;31330031;31330353;31332021;31336955	+;+;+;+;+;+;+;+;+;+;+;+;+;+;+	5818	2.04098	5.04986	128.505	1.33407e-07	9.15276e-05	ENSMUSG00000024030
Abcg2	chr6;chr6;chr6;chr6;chr6;chr6;chr6;chr6;chr6;chr6;chr6;chr6;chr6;chr6;chr6;chr6;chr6;chr6;chr6;chr6;chr6;chr6;chr6;chr6;chr6;chr6;chr6;chr6;chr6;chr6;chr6;chr6;chr6;chr6;chr6;chr6;chr6;chr6;chr6;chr6;chr6;chr6;chr6;chr6;chr6;chr6;chr6;chr6;chr6;chr6;chr6;chr6;chr6;chr6;chr6;chr6;chr6;chr6;chr6;chr6;chr6;chr6;chr6;chr6;chr6;chr6;chr6;chr6;chr6;chr6;chr6;chr6;chr6;chr6;chr6;chr6;chr6;chr6;chr6;chr6…	58561518;58561961;58572945;58572945;58573657;58573960;58573994;58617531;58632623;58632623;58632623;58632623;58632623;58640599;58640599;58640599;58640599;58640599;58641429;58641429;58641429;58641429;58641429;58642089;58642089;58642089;58642089;58642089;58643867;58643867;58643867;58643867;58643867;58646172;58646172;58646172;58646172;58646172;58648995;58648995;58648995;58648995;58648995;58651553;586…	58561557;58562045;58573002;58573002;58574093;58574093;58574093;58617612;58632841;58632841;58632841;58632841;58632841;58640658;58640658;58640658;58640658;58640658;58641543;58641543;58641543;58641543;58641543;58642241;58642241;58642241;58642241;58642241;58644024;58644024;58644024;58644024;58644024;58646323;58646323;58646323;58646323;58646323;58649099;58649099;58649099;58649099;58649099;58651803;586…	+;+;+;+;+;+;+;+;+;+;+;+;+;+;+;+;+;+;+;+;+;+;+;+;+;+;+;+;+;+;+;+;+;+;+;+;+;+;+;+;+;+;+;+;+;+;+;+;+;+;+;+;+;+;+;+;+;+;+;+;+;+;+;+;+;+;+;+;+;+;+;+;+;+;+;+;+;+;+;+;+;+;+	2756	0.238961	2.75495	1.38654	0.262721	0.496756	ENSMUSG00000029802
Abcg3	chr5;chr5;chr5;chr5;chr5;chr5;chr5;chr5;chr5;chr5;chr5;chr5;chr5;chr5;chr5;chr5	105082923;105086049;105087008;105096188;105099383;105100950;105109043;105111296;105114594;105116013;105117261;105121845;105122514;105123229;105125479;105130415	105083969;105086134;105087097;105096342;105099507;105101039;105109125;105111543;105114695;105116164;105117397;105121997;105122628;105123288;105125700;105130583	-;-;-;-;-;-;-;-;-;-;-;-;-;-;-;-	3034	0.377706	1.83651	2.69783	0.12745	0.349306	ENSMUSG00000029299
Abhd10	chr16;chr16;chr16;chr16;chr16;chr16;chr16;chr16;chr16;chr16;chr16;chr16;chr16;chr16;chr16;chr16;chr16;chr16;chr16;chr16;chr16;chr16;chr16;chr16;chr16;chr16;chr16;chr16;chr16;chr16;chr16;chr16;chr16;chr16;chr16;chr16;chr16;chr16	45550088;45550088;45550088;45550088;45550088;45550088;45550088;45552070;45552070;45552070;45553101;45553101;45553101;45557256;45557256;45557256;45557256;45557256;45557256;45557256;45557887;45557887;45557887;45557887;45557887;45557887;45557887;45560682;45560682;45560682;45560682;45563140;45563140;45563140;45563140;45563140;45563140;45563140	45552322;45550356;45552322;45552322;45552322;45550356;45550356;45552322;45552322;45552322;45553142;45553142;45553142;45557393;45557393;45557393;45557393;45557393;45557393;45557393;45557998;45557998;45557998;45557998;45557998;45557998;45557998;45560865;45560865;45560865;45560865;45563318;45563318;45563318;45563318;45563318;45563318;45563318	-;-;-;-;-;-;-;-;-;-;-;-;-;-;-;-;-;-;-;-;-;-;-;-;-;-;-;-;-;-;-;-;-;-;-;-;-;-	2890	0.110367	4.07307	0.344289	0.568673	0.744522	ENSMUSG00000033157
Abhd11	chr5;chr5;chr5;chr5;chr5;chr5;chr5;chr5;chr5;chr5;chr5;chr5;chr5;chr5;chr5;chr5;chr5	135038006;135038153;135038310;135038836;135038836;135039741;135039741;135039741;135040064;135040064;135040064;135040338;135040338;135040338;135040741;135040741;135040741	135038069;135038693;135038971;135038971;135038971;135039914;135039914;135039914;135040234;135040234;135040234;135040519;135040519;135040519;135041029;135041029;135041029	+;+;+;+;+;+;+;+;+;+;+;+;+;+;+;+;+	1699	-0.397322	4.62544	5.67483	0.0353971	0.184548	ENSMUSG00000040532
Abhd12	chr2;chr2;chr2;chr2;chr2;chr2;chr2;chr2;chr2;chr2;chr2;chr2;chr2;chr2;chr2;chr2;chr2;chr2;chr2;chr2;chr2;chr2;chr2;chr2;chr2;chr2;chr2;chr2;chr2;chr2;chr2;chr2;chr2;chr2;chr2;chr2;chr2;chr2;chr2;chr2;chr2;chr2;chr2;chr2;chr2;chr2;chr2;chr2;chr2	150674435;150674435;150674435;150674435;150676199;150676199;150676199;150676199;150677193;150677193;150677193;150677193;150679272;150679272;150679272;150679272;150680231;150680235;150680235;150680235;150680661;150680661;150680661;150680661;150681640;150681640;150681640;150681640;150684166;150684166;150684166;150684166;150684431;150685311;150685311;150685311;150688164;150688164;150688164;150690272…	150675060;150675060;150675060;150675060;150676326;150676326;150676326;150676326;150677271;150677271;150677271;150677271;150679354;150679354;150679354;150679354;150680314;150680314;150680314;150680314;150680698;150680698;150680698;150680698;150681769;150681769;150681769;150681769;150684211;150684211;150684211;150684211;150684490;150685341;150685341;150685341;150688283;150688283;150688283;150690377…	-;-;-;-;-;-;-;-;-;-;-;-;-;-;-;-;-;-;-;-;-;-;-;-;-;-;-;-;-;-;-;-;-;-;-;-;-;-;-;-;-;-;-;-;-;-;-;-;-	2072	-0.00967439	5.53717	0.0138619	0.908269	0.951796	ENSMUSG00000032046
Abhd13	chr8;chr8;chr8;chr8;chr8	10027717;10027717;10032864;10037385;10037385	10028019;10028019;10032970;10042154;10042154	+;+;+;+;+	5180	0.204704	5.63973	1.4764	0.248631	0.483304	ENSMUSG00000040396
Abhd14a	chr9;chr9;chr9;chr9;chr9;chr9;chr9;chr9;chr9;chr9;chr9;chr9;chr9;chr9;chr9;chr9;chr9;chr9;chr9;chr9;chr9;chr9;chr9;chr9;chr9;chr9;chr9;chr9	106317252;106317252;106317252;106317252;106317252;106317820;106317820;106317820;106317820;106317820;106321026;106321026;106321026;106321026;106321026;106321289;106321289;106321289;106321289;106321289;106322725;106322725;106322725;106324570;106324730;106324730;106324730;106324730	106317603;106317603;106317603;106317603;106317603;106318055;106318109;106318055;106318109;106318055;106321141;106321141;106321141;106321141;106321141;106321505;106321505;106321505;106321505;106321505;106323033;106323033;106323033;106324877;106324877;106324877;106324877;106324877	-;-;-;-;-;-;-;-;-;-;-;-;-;-;-;-;-;-;-;-;-;-;-;-;-;-;-;-	1592	0.472957	4.07276	13.0094	0.00375773	0.0533158	ENSMUSG00000042210
Abhd14b	chr9;chr9;chr9;chr9	106325839;106327203;106328592;106329183	106325908;106327430;106328833;106330117	+;+;+;+	1475	1.05586	1.12227	14.4785	0.00268581	0.0436308	ENSMUSG00000042073
Abhd15	chr11;chr11	77405943;77409142	77406878;77411454	+;+	3249	0.255155	1.95669	1.26595	0.283401	0.518616	ENSMUSG00000000686
Abhd16a	chr17;chr17;chr17;chr17;chr17;chr17;chr17;chr17;chr17;chr17;chr17;chr17;chr17;chr17;chr17;chr17;chr17;chr17;chr17;chr17	35308267;35309345;35309998;35310547;35313227;35315280;35315458;35317670;35317875;35319311;35319615;35319938;35320218;35320518;35320804;35320946;35321122;35321274;35321451;35321646	35308432;35309401;35310064;35310633;35313312;35315353;35315580;35317784;35317976;35319374;35319664;35320061;35320322;35320581;35320860;35321008;35321198;35321372;35321497;35321963	+;+;+;+;+;+;+;+;+;+;+;+;+;+;+;+;+;+;+;+	1945	-0.289027	4.58603	3.55676	0.0847334	0.287393	ENSMUSG00000007036
Abhd17a	chr10;chr10;chr10;chr10;chr10	80419483;80419977;80421442;80422349;80426009	80419897;80420156;80421636;80422864;80426175	-;-;-;-;-	1473	0.0727525	6.75151	0.616472	0.447931	0.657231	ENSMUSG00000003346
Abhd17b	chr19;chr19;chr19;chr19	21630673;21655717;21658232;21661462	21630957;21656186;21658411;21663001	+;+;+;+	2475	0.45523	5.74683	5.64305	0.0358245	0.185132	ENSMUSG00000047368
Abhd17c	chr7;chr7;chr7	83758564;83763459;83800490	83760009;83763638;83801101	-;-;-	2238	0.0235872	6.35626	0.0462902	0.833371	0.911695	ENSMUSG00000038459
Abhd18	chr3;chr3;chr3;chr3;chr3;chr3;chr3;chr3;chr3;chr3;chr3;chr3;chr3;chr3;chr3;chr3;chr3;chr3;chr3;chr3;chr3;chr3;chr3;chr3;chr3;chr3;chr3;chr3;chr3;chr3;chr3;chr3;chr3;chr3;chr3;chr3;chr3;chr3;chr3;chr3;chr3;chr3;chr3;chr3;chr3;chr3;chr3;chr3;chr3;chr3;chr3;chr3;chr3;chr3;chr3;chr3;chr3;chr3;chr3;chr3;chr3;chr3	40848694;40848694;40848694;40848694;40848694;40859321;40859321;40859321;40859321;40860307;40860307;40860307;40860307;40860602;40864938;40864938;40864938;40871121;40871121;40871121;40871121;40871121;40871307;40871307;40871307;40871307;40871307;40873813;40873813;40873813;40873813;40873823;40877848;40877848;40877848;40877848;40877848;40884572;40884572;40884572;40884572;40884572;40885316;40885316;408…	40848878;40848878;40848878;40848878;40848878;40859428;40859428;40859428;40859428;40860391;40860391;40860391;40860391;40860653;40865038;40865038;40865038;40871199;40871199;40871199;40871199;40871199;40871502;40871391;40871391;40871391;40871391;40873840;40873840;40873840;40873840;40873840;40877986;40877986;40877986;40877986;40877986;40884661;40884661;40884661;40884661;40884661;40885417;40885417;408…	+;+;+;+;+;+;+;+;+;+;+;+;+;+;+;+;+;+;+;+;+;+;+;+;+;+;+;+;+;+;+;+;+;+;+;+;+;+;+;+;+;+;+;+;+;+;+;+;+;+;+;+;+;+;+;+;+;+;+;+;+;+	4504	1.076	3.44316	17.2247	0.00146276	0.0305481	ENSMUSG00000037818
Abhd2	chr7;chr7;chr7;chr7;chr7;chr7;chr7;chr7;chr7;chr7;chr7	78923014;78944256;78946756;78973217;78975182;78998008;79000499;79003738;79005550;79007813;79009708	78923087;78944355;78946955;78973392;78975349;78998191;79000591;79003848;79005619;79007897;79011349	+;+;+;+;+;+;+;+;+;+;+	2903	-0.281222	5.46671	9.51061	0.00970118	0.0923891	ENSMUSG00000039202
Abhd4	chr14;chr14;chr14;chr14;chr14;chr14;chr14;chr14;chr14;chr14;chr14;chr14;chr14;chr14	54491586;54496740;54499083;54499083;54500108;54500108;54500626;54500626;54502738;54502738;54504452;54504452;54505225;54505225	54491928;54496776;54499171;54499171;54500480;54500480;54500780;54500780;54502849;54502849;54504638;54504638;54506626;54506622	+;+;+;+;+;+;+;+;+;+;+;+;+;+	2698	0.604239	4.21355	19.7465	0.0008615	0.0222672	ENSMUSG00000040997
Abhd5	chr9;chr9;chr9;chr9;chr9;chr9;chr9;chr9;chr9;chr9;chr9;chr9;chr9;chr9;chr9;chr9;chr9;chr9	122180681;122180681;122180681;122194201;122196954;122196954;122204971;122204971;122204971;122206924;122206924;122206924;122207887;122207887;122207887;122208578;122208578;122208578	122180904;122180904;122180904;122194286;122197326;122197326;122205125;122205125;122205125;122207035;122207035;122207035;122208073;122208073;122208073;122210588;122210588;122210588	+;+;+;+;+;+;+;+;+;+;+;+;+;+;+;+;+;+	3148	0.212623	3.55043	2.18336	0.165997	0.39768	ENSMUSG00000032540
Abhd6	chr14;chr14;chr14;chr14;chr14;chr14;chr14;chr14;chr14;chr14;chr14;chr14;chr14;chr14;chr14;chr14;chr14;chr14;chr14;chr14;chr14;chr14;chr14;chr14;chr14;chr14	14413003;14413003;14413003;14419865;14419865;14419865;14420145;14420145;14420145;14424148;14424148;14424148;14426947;14426947;14426947;14428541;14428541;14428541;14429869;14429869;14429869;14441384;14441384;14466669;14466810;14466810	14414302;14414302;14414302;14419965;14419965;14419965;14420199;14420199;14420199;14424305;14424305;14424305;14427079;14427079;14427079;14428654;14428654;14428654;14430025;14430025;14430025;14441536;14441536;14466807;14466885;14466885	-;-;-;-;-;-;-;-;-;-;-;-;-;-;-;-;-;-;-;-;-;-;-;-;-;-	2386	0.326807	3.18902	4.4984	0.0560937	0.232869	ENSMUSG00000025277
Abhd8	chr8;chr8;chr8;chr8;chr8	71909344;71910682;71911022;71913890;71916110	71910021;71910898;71911192;71914616;71916301	-;-;-;-;-	1985	0.262688	5.18265	0.997774	0.338349	0.56822	ENSMUSG00000007950
Abi1	chr2;chr2;chr2;chr2;chr2;chr2;chr2;chr2;chr2;chr2;chr2;chr2;chr2;chr2;chr2;chr2;chr2;chr2;chr2;chr2;chr2;chr2;chr2;chr2;chr2;chr2;chr2;chr2;chr2;chr2;chr2;chr2;chr2;chr2;chr2;chr2;chr2;chr2;chr2;chr2;chr2;chr2;chr2;chr2;chr2;chr2;chr2;chr2;chr2;chr2;chr2;chr2;chr2;chr2;chr2;chr2;chr2;chr2;chr2;chr2;chr2;chr2;chr2;chr2;chr2;chr2;chr2;chr2;chr2;chr2;chr2;chr2;chr2;chr2;chr2;chr2;chr2;chr2;chr2;chr2…	22830086;22830086;22830086;22830086;22830086;22830086;22830086;22830086;22830086;22830086;22830086;22830086;22836588;22836588;22836588;22836588;22836588;22836588;22836588;22836588;22836588;22836588;22836588;22836588;22840196;22840196;22840196;22840196;22843447;22843447;22843447;22843447;22843447;22843447;22843447;22843447;22843447;22843447;22847030;22847030;22847030;22847030;22847030;22847030;228…	22832059;22832059;22832059;22832059;22832059;22832059;22832059;22832059;22832059;22832059;22832059;22832059;22836773;22836773;22836773;22836773;22836773;22836773;22836773;22836773;22836773;22836773;22836773;22836773;22840282;22840282;22840282;22840282;22843623;22843620;22843620;22843623;22843620;22843620;22843623;22843623;22843623;22843623;22847130;22847130;22847130;22847130;22847130;22847130;228…	-;-;-;-;-;-;-;-;-;-;-;-;-;-;-;-;-;-;-;-;-;-;-;-;-;-;-;-;-;-;-;-;-;-;-;-;-;-;-;-;-;-;-;-;-;-;-;-;-;-;-;-;-;-;-;-;-;-;-;-;-;-;-;-;-;-;-;-;-;-;-;-;-;-;-;-;-;-;-;-;-;-;-;-;-;-;-;-;-;-;-;-;-;-;-;-;-;-;-;-;-;-;-;-;-;-;-;-;-;-;-	3746	0.283856	6.83815	2.37533	0.150246	0.379383	ENSMUSG00000058835
Abi2	chr1;chr1;chr1;chr1;chr1;chr1;chr1;chr1;chr1;chr1;chr1;chr1;chr1;chr1;chr1;chr1;chr1;chr1;chr1;chr1;chr1;chr1;chr1;chr1;chr1;chr1;chr1;chr1;chr1;chr1;chr1;chr1	60448778;60448778;60448778;60473402;60473402;60473402;60476215;60476215;60476215;60478101;60478101;60483144;60483144;60483144;60486419;60486419;60486419;60487237;60487237;60487237;60489230;60489329;60492763;60492763;60492763;60509825;60509825;60509825;60515899;60515899;60515899;60517162	60449078;60449078;60449078;60473569;60473569;60473569;60476391;60476391;60476391;60478118;60478118;60483241;60483241;60483241;60486565;60486565;60486565;60487361;60487361;60487361;60489412;60489412;60492921;60492921;60492921;60509998;60509998;60509998;60520322;60520322;60515991;60520322	+;+;+;+;+;+;+;+;+;+;+;+;+;+;+;+;+;+;+;+;+;+;+;+;+;+;+;+;+;+;+;+	5974	0.28713	5.6371	1.8115	0.204192	0.439095	ENSMUSG00000026782
Abi3	chr11;chr11;chr11;chr11;chr11;chr11;chr11;chr11;chr11;chr11;chr11;chr11;chr11;chr11;chr11;chr11	95720898;95720898;95724035;95724035;95724466;95724466;95724829;95724829;95725132;95725132;95726604;95726604;95727896;95727896;95732847;95733235	95723702;95723702;95724160;95724160;95724626;95724626;95724924;95724924;95725217;95725217;95726780;95726780;95728063;95728063;95733265;95733302	-;-;-;-;-;-;-;-;-;-;-;-;-;-;-;-	4075	0.116626	2.10942	0.120628	0.73461	0.855226	ENSMUSG00000018381
Abitram	chr4;chr4;chr4;chr4;chr4;chr4	56802329;56803596;56804154;56805682;56805878;56806034	56802726;56803647;56804283;56805758;56805947;56809605	+;+;+;+;+;+	4299	-0.152383	5.44428	2.12206	0.171435	0.40355	ENSMUSG00000038827
Abl1	chr2;chr2;chr2;chr2;chr2;chr2;chr2;chr2;chr2;chr2;chr2;chr2;chr2;chr2;chr2;chr2;chr2;chr2;chr2;chr2;chr2;chr2;chr2;chr2;chr2;chr2;chr2;chr2;chr2;chr2;chr2;chr2;chr2;chr2;chr2;chr2;chr2;chr2;chr2;chr2;chr2;chr2;chr2;chr2;chr2;chr2;chr2;chr2;chr2;chr2;chr2;chr2;chr2;chr2;chr2;chr2;chr2	31578549;31578549;31578549;31580567;31585761;31649951;31650185;31668346;31668346;31668346;31668346;31668346;31668933;31668933;31668933;31668933;31668933;31674519;31674519;31674519;31674519;31674519;31680283;31680283;31680283;31680283;31680283;31680674;31680674;31680674;31680674;31680674;31682250;31682250;31682250;31682250;31682250;31684554;31684554;31684554;31684554;31684554;31686985;31686985;316…	31579954;31579954;31579954;31580771;31585904;31650127;31650467;31668519;31668519;31668519;31668519;31668519;31669228;31669228;31669228;31669228;31669228;31674791;31674791;31674791;31674791;31674791;31680367;31680367;31680367;31680367;31680367;31680851;31680851;31680851;31680851;31680851;31682434;31682434;31682434;31682434;31682434;31684706;31684706;31684706;31684706;31684706;31687074;31687074;316…	+;+;+;+;+;+;+;+;+;+;+;+;+;+;+;+;+;+;+;+;+;+;+;+;+;+;+;+;+;+;+;+;+;+;+;+;+;+;+;+;+;+;+;+;+;+;+;+;+;+;+;+;+;+;+;+;+	7971	-0.0944085	6.08926	0.26339	0.61749	0.778617	ENSMUSG00000026842
Abl2	chr1;chr1;chr1;chr1;chr1;chr1;chr1;chr1;chr1;chr1;chr1;chr1;chr1;chr1;chr1;chr1;chr1;chr1;chr1;chr1;chr1;chr1;chr1;chr1;chr1	156386357;156386357;156448409;156448409;156450055;156450055;156452858;156452858;156457423;156457423;156458915;156458915;156460650;156460650;156461323;156461323;156462635;156462635;156464388;156464388;156468009;156468009;156468563;156468563;156469112	156386775;156386775;156448471;156448471;156450225;156450225;156453153;156453153;156457695;156457695;156458999;156458999;156460827;156460827;156461507;156461507;156462787;156462787;156464477;156464477;156468182;156468182;156477189;156468799;156477189	+;+;+;+;+;+;+;+;+;+;+;+;+;+;+;+;+;+;+;+;+;+;+;+;+	10714	-0.155841	5.86789	1.64758	0.224481	0.457595	ENSMUSG00000026596
Ablim1	chr19;chr19;chr19;chr19;chr19;chr19;chr19;chr19;chr19;chr19;chr19;chr19;chr19;chr19;chr19;chr19;chr19;chr19;chr19;chr19;chr19;chr19;chr19;chr19;chr19;chr19;chr19;chr19;chr19;chr19;chr19;chr19;chr19;chr19;chr19;chr19;chr19;chr19;chr19;chr19;chr19;chr19;chr19;chr19;chr19;chr19;chr19;chr19;chr19;chr19;chr19;chr19;chr19;chr19;chr19;chr19;chr19;chr19;chr19;chr19;chr19;chr19;chr19;chr19;chr19;chr19;chr…	57021165;57021165;57021165;57021165;57021165;57021165;57021165;57021165;57021165;57027839;57027839;57027839;57027839;57027839;57027839;57027839;57027839;57027839;57028919;57028919;57028919;57028919;57028919;57028919;57028919;57028919;57028919;57030342;57030342;57030342;57030342;57030342;57030342;57030342;57030342;57030342;57031429;57031429;57031429;57031429;57031429;57031429;57031429;57031429;570…	57025769;57025769;57025769;57025769;57025769;57025769;57025769;57025769;57025769;57027919;57027919;57027919;57027919;57027919;57027919;57027919;57027919;57027919;57028996;57028996;57028996;57028996;57028996;57028996;57028996;57028996;57028996;57030407;57030407;57030407;57030407;57030407;57030407;57030407;57030407;57030407;57031493;57031493;57031493;57031493;57031493;57031493;57031493;57031493;570…	-;-;-;-;-;-;-;-;-;-;-;-;-;-;-;-;-;-;-;-;-;-;-;-;-;-;-;-;-;-;-;-;-;-;-;-;-;-;-;-;-;-;-;-;-;-;-;-;-;-;-;-;-;-;-;-;-;-;-;-;-;-;-;-;-;-;-;-;-;-;-;-;-;-;-;-;-;-;-;-;-;-;-;-;-;-;-;-;-;-;-;-;-;-;-;-;-;-;-;-;-;-;-;-;-;-;-;-;-;-;-;-;-;-;-;-;-;-;-;-;-;-;-;-;-;-;-;-;-;-;-;-;-;-;-;-;-;-;-;-;-;-;-;-;-;-;-;-;-;-;-;-;-;-;-;-;-;-;-;-;-;-;-;-;-;-;-;-;-;-;-;-;-;-;-;-;-;-;-;-;-;-;-;-;-;-;-;-	8485	0.315282	8.20022	8.67698	0.0125925	0.105601	ENSMUSG00000025085
Abr	chr11;chr11;chr11;chr11;chr11;chr11;chr11;chr11;chr11;chr11;chr11;chr11;chr11;chr11;chr11;chr11;chr11;chr11;chr11;chr11;chr11;chr11;chr11;chr11;chr11;chr11;chr11;chr11;chr11;chr11;chr11;chr11;chr11;chr11;chr11;chr11;chr11;chr11;chr11;chr11;chr11;chr11;chr11;chr11;chr11;chr11;chr11;chr11;chr11;chr11;chr11;chr11;chr11;chr11;chr11;chr11;chr11;chr11;chr11;chr11;chr11;chr11;chr11;chr11;chr11;chr11;chr…	76307558;76307558;76307558;76307558;76307558;76307618;76310561;76310561;76310561;76310561;76310561;76310561;76312979;76312979;76312979;76312979;76312979;76312979;76313874;76313874;76313874;76313874;76313874;76313874;76314860;76314860;76314860;76314860;76314860;76314860;76315740;76315740;76315740;76315740;76315740;76315740;76316093;76316093;76316093;76316093;76316093;76316093;76327775;76342679;763…	76310019;76310019;76310019;76310019;76310019;76310019;76310708;76310708;76310708;76310708;76310708;76310708;76313084;76313084;76313084;76313084;76313084;76313084;76314008;76314008;76314008;76314008;76314008;76314008;76314999;76314999;76314999;76314999;76314999;76314999;76315849;76315849;76315849;76315849;76315849;76315849;76316152;76316152;76316152;76316152;76316152;76316152;76328131;76342810;763…	-;-;-;-;-;-;-;-;-;-;-;-;-;-;-;-;-;-;-;-;-;-;-;-;-;-;-;-;-;-;-;-;-;-;-;-;-;-;-;-;-;-;-;-;-;-;-;-;-;-;-;-;-;-;-;-;-;-;-;-;-;-;-;-;-;-;-;-;-;-;-;-;-;-;-;-;-;-;-;-;-;-;-;-;-;-;-;-;-;-;-;-;-;-;-;-;-;-;-;-;-;-;-;-;-;-;-;-;-;-;-;-;-;-;-;-	6632	-0.114536	4.63746	1.26364	0.283444	0.518616	ENSMUSG00000017631
Abracl	chr10;chr10;chr10;chr10;chr10;chr10;chr10;chr10;chr10	17887009;17887009;17887009;17894587;17894587;17894587;17898743;17898815;17898815	17887564;17887564;17887564;17894649;17894653;17894653;17898838;17899000;17899000	-;-;-;-;-;-;-;-;-	881	0.0924459	5.8116	1.75552	0.210418	0.444596	ENSMUSG00000078453
Abraxas1	chr5;chr5;chr5;chr5;chr5;chr5;chr5;chr5;chr5	100952668;100954645;100957425;100957622;100959875;100963028;100965828;100966383;100968697	100954355;100954756;100957509;100957741;100960068;100963094;100965864;100966473;100968801	-;-;-;-;-;-;-;-;-	2499	0.227723	4.10642	1.72475	0.214614	0.447863	ENSMUSG00000035234
Abraxas2	chr7;chr7;chr7;chr7;chr7;chr7;chr7;chr7;chr7	132460954;132466692;132470762;132473301;132476556;132478327;132480258;132482496;132484764	132461062;132466782;132470798;132473367;132476746;132478446;132480342;132482610;132486843	+;+;+;+;+;+;+;+;+	2895	0.150526	5.20858	1.58977	0.232082	0.464914	ENSMUSG00000030965
Abt1	chr13;chr13;chr13	23602531;23606653;23607756	23606505;23606852;23608036	-;-;-	4456	-0.125587	5.34843	0.994062	0.339213	0.568516	ENSMUSG00000036376
Abtb1	chr6;chr6;chr6;chr6;chr6;chr6;chr6;chr6;chr6;chr6;chr6;chr6;chr6;chr6;chr6;chr6;chr6;chr6;chr6;chr6;chr6;chr6;chr6;chr6;chr6;chr6;chr6;chr6;chr6;chr6;chr6;chr6;chr6;chr6;chr6	88812896;88812896;88812896;88813507;88813507;88813507;88815100;88815100;88815100;88815362;88815362;88815362;88815620;88815620;88815620;88815827;88815827;88815827;88816167;88816167;88816167;88816313;88816313;88816313;88816609;88816609;88816609;88817692;88817692;88817820;88817820;88817855;88818751;88818751;88818751	88813434;88813434;88813434;88813707;88813707;88813707;88815247;88815267;88815267;88815460;88815460;88815460;88815738;88815738;88815738;88815943;88815943;88815943;88816212;88816212;88816212;88816472;88816472;88816472;88816753;88816753;88816753;88817747;88817747;88817882;88817882;88817882;88818917;88818917;88818917	-;-;-;-;-;-;-;-;-;-;-;-;-;-;-;-;-;-;-;-;-;-;-;-;-;-;-;-;-;-;-;-;-;-;-	1880	0.331704	3.03907	3.52416	0.0859969	0.289548	ENSMUSG00000030083
Abtb2	chr2;chr2;chr2;chr2;chr2;chr2;chr2;chr2;chr2;chr2;chr2;chr2;chr2;chr2;chr2;chr2;chr2	103396655;103509090;103513623;103531116;103532601;103535398;103535976;103537922;103538425;103539625;103541021;103541493;103541790;103542732;103545848;103546385;103547505	103397954;103509236;103513836;103531268;103532766;103535487;103536077;103538018;103538560;103539851;103541199;103541598;103541892;103542822;103545916;103546498;103548768	+;+;+;+;+;+;+;+;+;+;+;+;+;+;+;+;+	4558	-0.0844471	6.92006	0.459915	0.511043	0.705195	ENSMUSG00000032724
Acaa1a	chr9;chr9;chr9;chr9;chr9;chr9;chr9;chr9;chr9;chr9;chr9;chr9;chr9;chr9;chr9;chr9;chr9;chr9;chr9;chr9;chr9;chr9;chr9	119170360;119170360;119170891;119170891;119171789;119171789;119173239;119173239;119173532;119175536;119175536;119176796;119176796;119177647;119177647;119177987;119177987;119178420;119178420;119178558;119178558;119179024;119179024	119170751;119170751;119170984;119170984;119171846;119171846;119173318;119173318;119173574;119175634;119175634;119176876;119176876;119177837;119177837;119178166;119178166;119178475;119178475;119178703;119178703;119179361;119179361	+;+;+;+;+;+;+;+;+;+;+;+;+;+;+;+;+;+;+;+;+;+;+	1758	0.281618	5.5703	11.9142	0.00494431	0.0616701	ENSMUSG00000036138
Acaa2	chr18;chr18;chr18;chr18;chr18;chr18;chr18;chr18;chr18;chr18	74912283;74920190;74925422;74926358;74928202;74931383;74932116;74934368;74937072;74938926	74912336;74920356;74925550;74926474;74928349;74931558;74932245;74934438;74937226;74939278	+;+;+;+;+;+;+;+;+;+	1500	0.671057	5.73265	68.7035	3.04296e-06	0.000706982	ENSMUSG00000036880
Acaca	chr11;chr11;chr11;chr11;chr11;chr11;chr11;chr11;chr11;chr11;chr11;chr11;chr11;chr11;chr11;chr11;chr11;chr11;chr11;chr11;chr11;chr11;chr11;chr11;chr11;chr11;chr11;chr11;chr11;chr11;chr11;chr11;chr11;chr11;chr11;chr11;chr11;chr11;chr11;chr11;chr11;chr11;chr11;chr11;chr11;chr11;chr11;chr11;chr11;chr11;chr11;chr11;chr11;chr11	84086264;84104984;84106660;84113968;84115270;84116960;84119746;84122477;84129652;84134104;84136033;84136520;84140240;84142058;84147510;84148002;84150149;84151450;84152336;84153222;84154098;84154865;84161143;84167360;84168622;84169692;84171218;84181114;84183717;84184723;84185764;84190894;84191247;84197943;84202093;84203553;84206600;84211352;84213309;84229140;84232753;84236792;84237531;84254490;842…	84086513;84105116;84106798;84114077;84115351;84117058;84119852;84122587;84129861;84134274;84136194;84136683;84140390;84142161;84147591;84148147;84150299;84151584;84152482;84153410;84154198;84154953;84161267;84167473;84168735;84169781;84171336;84181137;84183860;84184819;84185871;84190950;84191291;84197984;84202308;84203708;84206803;84211507;84213455;84229409;84232850;84236912;84237641;84254633;842…	+;+;+;+;+;+;+;+;+;+;+;+;+;+;+;+;+;+;+;+;+;+;+;+;+;+;+;+;+;+;+;+;+;+;+;+;+;+;+;+;+;+;+;+;+;+;+;+;+;+;+;+;+;+	9032	-0.0593256	7.7243	0.223987	0.644851	0.798497	ENSMUSG00000020532
Acad10	chr5;chr5;chr5;chr5;chr5;chr5;chr5;chr5;chr5;chr5;chr5;chr5;chr5;chr5;chr5;chr5;chr5;chr5;chr5;chr5;chr5	121759092;121760053;121760742;121764111;121765328;121767964;121768161;121768708;121769340;121770552;121772740;121775307;121777187;121780675;121783432;121784765;121785898;121787417;121790019;121794077;121798356	121759442;121760130;121760885;121764283;121765486;121768054;121768298;121768848;121769740;121770725;121772885;121775457;121777368;121780743;121783573;121784924;121786056;121787611;121790167;121794276;121798573	-;-;-;-;-;-;-;-;-;-;-;-;-;-;-;-;-;-;-;-;-	3621	-0.236906	1.66068	0.965054	0.346079	0.573728	ENSMUSG00000029456
Acad11	chr9;chr9;chr9;chr9;chr9;chr9;chr9;chr9;chr9;chr9;chr9;chr9;chr9;chr9;chr9;chr9;chr9;chr9;chr9;chr9	103940923;103950821;103953016;103953529;103955762;103958430;103958897;103959990;103961360;103967457;103968791;103972720;103974553;103990661;103991652;103992477;103993364;104000246;104001217;104003781	103941102;103950920;103953141;103953690;103955926;103958571;103959018;103960096;103961486;103967534;103968929;103972827;103974651;103990727;103991737;103992548;103993518;104000362;104001326;104004855	+;+;+;+;+;+;+;+;+;+;+;+;+;+;+;+;+;+;+;+	3337	0.110867	3.70601	0.592445	0.456804	0.663922	ENSMUSG00000090150
Acad12	chr5;chr5;chr5;chr5;chr5;chr5;chr5;chr5;chr5;chr5;chr5	121736344;121737258;121737952;121742317;121743606;121745226;121745423;121745959;121747829;121752123;121756834	121737025;121737335;121738095;121742489;121743764;121745316;121745560;121746099;121748229;121752322;121757001	-;-;-;-;-;-;-;-;-;-;-	2375	0.203264	1.10591	0.327526	0.578106	0.751383	ENSMUSG00000042647
Acad8	chr9;chr9;chr9;chr9;chr9;chr9;chr9;chr9;chr9;chr9;chr9	26885436;26888852;26889607;26890281;26890472;26896759;26901416;26901879;26902536;26903456;26910690	26887056;26888954;26889759;26890378;26890607;26896896;26901492;26901988;26902705;26903556;26910845	-;-;-;-;-;-;-;-;-;-;-	2863	0.10459	4.03439	0.760084	0.400797	0.620358	ENSMUSG00000031969
Acad9	chr3;chr3;chr3;chr3;chr3;chr3;chr3;chr3;chr3;chr3;chr3;chr3;chr3;chr3;chr3;chr3;chr3;chr3	36120128;36123859;36127656;36128499;36129392;36130125;36130871;36132587;36134370;36135960;36136258;36139563;36141869;36142637;36142964;36143481;36144231;36144980	36120419;36123952;36127757;36128605;36129492;36130203;36131045;36132660;36134445;36136030;36136377;36139691;36141948;36142763;36143041;36143609;36144303;36147006	+;+;+;+;+;+;+;+;+;+;+;+;+;+;+;+;+;+	3934	-0.0983367	6.05114	1.57548	0.233846	0.466607	ENSMUSG00000027710
Acadl	chr1;chr1;chr1;chr1;chr1;chr1;chr1;chr1;chr1;chr1;chr1	66869998;66876121;66877438;66880781;66882240;66884327;66887559;66892286;66893783;66896558;66902332	66870686;66876207;66877565;66880894;66882341;66884491;66887625;66892450;66893920;66896713;66902468	-;-;-;-;-;-;-;-;-;-;-	1948	0.140239	6.93289	2.54753	0.137042	0.361885	ENSMUSG00000026003
Acadm	chr3;chr3;chr3;chr3;chr3;chr3;chr3;chr3;chr3;chr3;chr3;chr3	153627990;153631302;153635168;153635854;153638664;153641932;153643340;153644191;153644534;153644707;153647520;153650033	153628639;153631550;153635263;153635994;153638772;153642062;153643420;153644291;153644603;153644804;153647607;153650280	-;-;-;-;-;-;-;-;-;-;-;-	2062	0.165085	5.32383	3.07986	0.105325	0.320398	ENSMUSG00000062908
Acads	chr5;chr5;chr5;chr5;chr5;chr5;chr5;chr5;chr5;chr5	115248358;115249153;115249378;115249696;115249916;115250299;115250824;115251123;115255624;115257284	115249065;115249209;115249473;115249833;115250086;115250450;115250935;115251272;115255787;115257405	-;-;-;-;-;-;-;-;-;-	1870	0.620609	5.28751	40.7114	3.89041e-05	0.00347087	ENSMUSG00000029545
Acadsb	chr7;chr7;chr7;chr7;chr7;chr7;chr7;chr7;chr7;chr7;chr7	131012330;131026201;131027504;131030158;131031676;131033666;131035999;131039131;131042931;131045198;131045966	131012516;131026360;131027604;131030364;131031846;131033791;131036091;131039220;131043068;131045297;131047940	+;+;+;+;+;+;+;+;+;+;+	3348	0.310395	4.17476	1.79946	0.205598	0.440166	ENSMUSG00000030861
Acadvl	chr11;chr11;chr11;chr11;chr11;chr11;chr11;chr11;chr11;chr11;chr11;chr11;chr11;chr11;chr11;chr11;chr11;chr11;chr11;chr11	69901009;69901351;69901524;69901675;69901832;69901994;69902171;69902362;69902510;69903012;69903274;69903784;69903998;69904260;69905071;69905305;69905457;69905619;69905943;69906089	69901262;69901426;69901596;69901747;69901904;69902091;69902272;69902424;69902596;69903116;69903472;69903909;69904127;69904404;69905205;69905369;69905529;69905684;69906021;69906254	-;-;-;-;-;-;-;-;-;-;-;-;-;-;-;-;-;-;-;-	2188	0.272807	6.34129	2.58342	0.135004	0.36027	ENSMUSG00000018574
Acap1	chr11;chr11;chr11;chr11;chr11;chr11;chr11;chr11;chr11;chr11;chr11;chr11;chr11;chr11;chr11;chr11;chr11;chr11;chr11;chr11;chr11;chr11	69772393;69772808;69773208;69773411;69774410;69775148;69775412;69775622;69776219;69776519;69777794;69777982;69780063;69780262;69780444;69780646;69780825;69781260;69781415;69781690;69785426;69786112	69772551;69772857;69773318;69773520;69774582;69775317;69775506;69775691;69776430;69776642;69777894;69778033;69780172;69780336;69780539;69780690;69781008;69781318;69781468;69781809;69785483;69786365	-;-;-;-;-;-;-;-;-;-;-;-;-;-;-;-;-;-;-;-;-;-	2482	0.243023	6.86946	2.42017	0.146785	0.374244	ENSMUSG00000001588
Acap2	chr16;chr16;chr16;chr16;chr16;chr16;chr16;chr16;chr16;chr16;chr16;chr16;chr16;chr16;chr16;chr16;chr16;chr16;chr16;chr16;chr16;chr16;chr16	30911231;30920643;30922317;30923663;30924303;30925868;30926845;30928459;30929319;30929711;30934820;30936076;30938214;30946139;30950078;30952347;30955355;30958289;30960557;30972524;30973391;30979149;31019757	30915264;30920704;30922427;30923772;30924490;30925960;30927005;30928550;30929388;30929919;30934925;30936176;30938265;30946251;30950152;30952442;30955399;30958472;30960615;30972577;30973510;30979206;31020056	-;-;-;-;-;-;-;-;-;-;-;-;-;-;-;-;-;-;-;-;-;-;-	6493	0.146236	6.38133	1.92412	0.191287	0.426989	ENSMUSG00000049076
Acap3	chr4;chr4;chr4;chr4;chr4;chr4;chr4;chr4;chr4;chr4;chr4;chr4;chr4;chr4;chr4;chr4;chr4;chr4;chr4;chr4;chr4;chr4;chr4;chr4;chr4	155976332;155980568;155981024;155981341;155983328;155983874;155984416;155984546;155984744;155984864;155986125;155986129;155986333;155986589;155986762;155987115;155987417;155987596;155987768;155988208;155989285;155989470;155989867;155990065;155990270	155976898;155980625;155981143;155981394;155983386;155984057;155984460;155984641;155984818;155984867;155986128;155986244;155986384;155986689;155986873;155987323;155987486;155987690;155987970;155988315;155989383;155989690;155989976;155990175;155991708	+;+;+;+;+;+;+;+;+;+;+;+;+;+;+;+;+;+;+;+;+;+;+;+;+	4312	0.174445	4.95718	1.4135	0.258383	0.492186	ENSMUSG00000029033
Acat1	chr9;chr9;chr9;chr9;chr9;chr9;chr9;chr9;chr9;chr9;chr9;chr9	53491822;53494737;53496140;53498753;53500478;53502607;53503268;53505706;53505994;53506583;53509385;53521513	53493965;53494894;53496204;53498866;53500573;53502757;53503411;53505806;53506089;53506700;53509432;53521650	-;-;-;-;-;-;-;-;-;-;-;-	3373	0.135373	6.33434	2.05175	0.17814	0.411343	ENSMUSG00000032047
Acat2	chr17;chr17;chr17;chr17;chr17;chr17;chr17;chr17;chr17	13161929;13163287;13165148;13166244;13167401;13171139;13175106;13178882;13179496	13162919;13163397;13165302;13166366;13167544;13171256;13175287;13179016;13179612	-;-;-;-;-;-;-;-;-	2076	0.116541	7.03753	1.5356	0.239499	0.473495	ENSMUSG00000023832
Acbd3	chr1;chr1;chr1;chr1;chr1;chr1;chr1;chr1	180553608;180560731;180561942;180564257;180566028;180572636;180574359;180579724	180553943;180560872;180562082;180564415;180566202;180572822;180574643;180581769	+;+;+;+;+;+;+;+	3471	-0.156619	5.79586	3.09903	0.104363	0.318705	ENSMUSG00000026499
Acbd4	chr11;chr11;chr11;chr11;chr11;chr11;chr11;chr11;chr11;chr11;chr11	102992514;102993508;102994352;102994726;102994919;102994933;102995259;102995629;102996071;102996921;103002368	102992614;102993922;102994470;102994846;102994932;102994998;102995379;102995715;102996304;102997060;103003025	+;+;+;+;+;+;+;+;+;+;+	2076	-0.336095	2.61094	2.11087	0.17292	0.405126	ENSMUSG00000056938
Acbd5	chr2;chr2;chr2;chr2;chr2;chr2;chr2;chr2;chr2;chr2;chr2;chr2;chr2;chr2;chr2;chr2;chr2;chr2;chr2;chr2;chr2;chr2;chr2;chr2;chr2;chr2;chr2;chr2;chr2;chr2;chr2;chr2;chr2;chr2;chr2;chr2;chr2;chr2;chr2;chr2;chr2;chr2;chr2;chr2;chr2;chr2;chr2;chr2;chr2;chr2;chr2;chr2;chr2;chr2;chr2;chr2;chr2;chr2;chr2;chr2;chr2;chr2;chr2;chr2;chr2;chr2;chr2;chr2;chr2;chr2;chr2;chr2;chr2;chr2;chr2;chr2;chr2;chr2;chr2;chr2…	22958213;22958213;22958213;22958213;22959084;22959084;22959084;22959084;22959084;22959084;22959463;22959463;22959463;22959463;22959463;22959463;22959463;22959463;22959463;22959463;22965502;22965502;22965502;22965502;22965502;22965502;22965502;22965502;22968156;22968156;22968156;22968156;22968156;22968156;22968156;22968156;22968156;22968156;22970351;22970351;22970351;22970351;22970351;22970351;229…	22958298;22958298;22958298;22958298;22959296;22959296;22959296;22959296;22959296;22959296;22959631;22959631;22959631;22959631;22959631;22959631;22959631;22959631;22959631;22959631;22965622;22965622;22965622;22965622;22965622;22965622;22965622;22965622;22968228;22968228;22968228;22968228;22968228;22968228;22968228;22968228;22968228;22968228;22970465;22970465;22970465;22970465;22970465;22970465;229…	+;+;+;+;+;+;+;+;+;+;+;+;+;+;+;+;+;+;+;+;+;+;+;+;+;+;+;+;+;+;+;+;+;+;+;+;+;+;+;+;+;+;+;+;+;+;+;+;+;+;+;+;+;+;+;+;+;+;+;+;+;+;+;+;+;+;+;+;+;+;+;+;+;+;+;+;+;+;+;+;+;+;+;+;+;+;+;+;+;+;+;+;+;+;+;+;+;+;+;+;+;+;+;+;+;+;+;+;+;+;+;+;+;+;+;+;+;+;+;+;+;+;+;+;+;+;+;+;+;+;+;+	3842	0.497766	4.53874	8.32874	0.0141806	0.113201	ENSMUSG00000026781
Acbd6	chr1;chr1;chr1;chr1;chr1;chr1;chr1;chr1;chr1;chr1;chr1;chr1;chr1;chr1;chr1;chr1	155433866;155433866;155433866;155440403;155440403;155440403;155443331;155443331;155443331;155447944;155463186;155477200;155491613;155500615;155552950;155562695	155434605;155434605;155434605;155440467;155440467;155440467;155443427;155443427;155443427;155448033;155463540;155477282;155491718;155500704;155552980;155562979	+;+;+;+;+;+;+;+;+;+;+;+;+;+;+;+	1942	-0.272367	6.35983	1.44878	0.25285	0.487093	ENSMUSG00000033701
Accs	chr2;chr2;chr2;chr2;chr2;chr2;chr2;chr2;chr2;chr2;chr2;chr2;chr2;chr2;chr2;chr2;chr2;chr2;chr2;chr2;chr2;chr2;chr2;chr2;chr2;chr2;chr2;chr2;chr2;chr2	93663812;93663812;93666275;93666275;93666533;93666533;93668356;93668356;93668585;93668585;93669493;93669493;93670368;93670368;93671654;93671654;93672210;93672210;93672894;93672894;93673264;93673264;93674548;93674548;93676092;93676092;93678262;93678262;93679890;93680110	93666173;93666173;93666428;93666428;93666675;93666675;93668497;93668497;93668630;93668630;93669582;93669582;93670468;93670468;93671731;93671731;93672307;93672307;93672960;93672960;93673333;93673333;93674618;93674618;93676151;93676151;93678552;93678531;93680144;93680288	-;-;-;-;-;-;-;-;-;-;-;-;-;-;-;-;-;-;-;-;-;-;-;-;-;-;-;-;-;-	4172	0.0809659	1.68356	0.144561	0.710624	0.839943	ENSMUSG00000040272
Acd	chr8;chr8;chr8;chr8;chr8;chr8;chr8;chr8;chr8;chr8;chr8;chr8;chr8;chr8;chr8;chr8;chr8;chr8;chr8;chr8;chr8;chr8;chr8;chr8;chr8;chr8;chr8;chr8;chr8;chr8;chr8;chr8;chr8;chr8;chr8;chr8;chr8;chr8;chr8;chr8;chr8;chr8	106424787;106424787;106424787;106424787;106425040;106425040;106425040;106425040;106425246;106425246;106425246;106425246;106426027;106426027;106426027;106426027;106426211;106426211;106426211;106426493;106426493;106426493;106426493;106426636;106426636;106426636;106426636;106426914;106426914;106426914;106426925;106427079;106427079;106427079;106427335;106427335;106427335;106427335;106427552;106427552…	106424960;106424960;106424960;106424960;106425131;106425131;106425131;106425131;106425595;106425595;106425595;106425595;106426123;106426123;106426123;106426123;106426362;106426362;106426362;106426527;106426527;106426527;106426527;106426792;106426792;106426680;106426680;106426990;106427034;106426990;106426990;106427172;106427172;106427172;106427471;106427471;106427471;106427471;106427860;106427860…	-;-;-;-;-;-;-;-;-;-;-;-;-;-;-;-;-;-;-;-;-;-;-;-;-;-;-;-;-;-;-;-;-;-;-;-;-;-;-;-;-;-	1718	0.226339	5.60481	3.95987	0.0705974	0.261562	ENSMUSG00000038000
Acer2	chr4;chr4;chr4;chr4;chr4;chr4;chr4;chr4;chr4;chr4;chr4;chr4;chr4;chr4;chr4;chr4;chr4	86792651;86792651;86792651;86804395;86804395;86804395;86805261;86805261;86805261;86818719;86818719;86829853;86829853;86829853;86835631;86835631;86850269	86792833;86792833;86792833;86804509;86804509;86804509;86805402;86805402;86805402;86818856;86818856;86829990;86829990;86829990;86839120;86839120;86850727	+;+;+;+;+;+;+;+;+;+;+;+;+;+;+;+;+	4665	-0.157977	2.4088	1.2463	0.286608	0.521528	ENSMUSG00000038007
Acer3	chr7;chr7;chr7;chr7;chr7;chr7;chr7;chr7;chr7;chr7;chr7;chr7;chr7;chr7;chr7;chr7;chr7;chr7;chr7;chr7;chr7;chr7;chr7;chr7;chr7;chr7;chr7;chr7;chr7;chr7;chr7;chr7;chr7;chr7;chr7;chr7;chr7;chr7;chr7;chr7;chr7;chr7;chr7;chr7;chr7;chr7;chr7;chr7;chr7;chr7;chr7;chr7;chr7;chr7;chr7;chr7	97863017;97863017;97863017;97863017;97863017;97867263;97867263;97867263;97867263;97867263;97873119;97873119;97873119;97873119;97873119;97875606;97875606;97875606;97875606;97875606;97879657;97879657;97893156;97893156;97893156;97893156;97893156;97901097;97901097;97901097;97901097;97901097;97906903;97906903;97906903;97906903;97906903;97908612;97908612;97908612;97908612;97910794;97910794;97910794;979…	97866097;97866097;97866097;97866097;97866097;97867308;97867308;97867308;97867308;97867308;97873223;97873223;97873223;97873223;97873223;97875707;97875707;97875707;97875707;97875707;97879722;97879820;97893214;97893214;97893214;97893214;97893214;97901132;97901132;97901132;97901132;97901132;97906984;97906984;97906984;97906984;97906984;97908664;97908664;97908664;97908664;97910846;97910846;97910846;979…	-;-;-;-;-;-;-;-;-;-;-;-;-;-;-;-;-;-;-;-;-;-;-;-;-;-;-;-;-;-;-;-;-;-;-;-;-;-;-;-;-;-;-;-;-;-;-;-;-;-;-;-;-;-;-;-	4171	0.2498	3.88527	0.923068	0.356383	0.583011	ENSMUSG00000030760
Acin1	chr14;chr14;chr14;chr14;chr14;chr14;chr14;chr14;chr14;chr14;chr14;chr14;chr14;chr14;chr14;chr14;chr14;chr14;chr14;chr14;chr14;chr14;chr14;chr14;chr14;chr14;chr14;chr14;chr14;chr14;chr14;chr14;chr14;chr14;chr14;chr14;chr14;chr14;chr14;chr14;chr14;chr14;chr14;chr14;chr14;chr14;chr14;chr14;chr14;chr14;chr14;chr14;chr14;chr14;chr14;chr14;chr14;chr14;chr14;chr14;chr14;chr14;chr14;chr14;chr14;chr14;chr…	54879618;54879618;54879618;54879618;54879618;54879618;54879618;54881181;54881181;54881181;54881181;54881181;54881181;54881181;54881398;54881398;54881398;54881398;54881398;54881398;54881398;54881905;54881905;54881905;54881905;54881905;54881905;54881905;54882141;54882141;54882141;54882141;54882141;54882141;54882141;54882668;54882668;54882668;54882668;54882668;54882668;54882668;54883062;54883062;548…	54880505;54880505;54880505;54880505;54880505;54880505;54880505;54881281;54881281;54881281;54881281;54881281;54881281;54881281;54881722;54881722;54881722;54881722;54881722;54881722;54881722;54882012;54882012;54882012;54882012;54882012;54882012;54882012;54882248;54882248;54882248;54882248;54882248;54882248;54882248;54882813;54882813;54882813;54882813;54882813;54882813;54882813;54883200;54883200;548…	-;-;-;-;-;-;-;-;-;-;-;-;-;-;-;-;-;-;-;-;-;-;-;-;-;-;-;-;-;-;-;-;-;-;-;-;-;-;-;-;-;-;-;-;-;-;-;-;-;-;-;-;-;-;-;-;-;-;-;-;-;-;-;-;-;-;-;-;-;-;-;-;-;-;-;-;-;-;-;-;-;-;-;-;-;-;-;-;-;-;-;-;-;-;-;-;-;-;-;-;-;-;-;-;-;-	5001	-0.154558	7.89814	0.431157	0.524309	0.713408	ENSMUSG00000022185
Acly	chr11;chr11;chr11;chr11;chr11;chr11;chr11;chr11;chr11;chr11;chr11;chr11;chr11;chr11;chr11;chr11;chr11;chr11;chr11;chr11;chr11;chr11;chr11;chr11;chr11;chr11;chr11;chr11;chr11;chr11;chr11;chr11;chr11;chr11;chr11;chr11;chr11;chr11;chr11;chr11;chr11;chr11;chr11;chr11;chr11;chr11;chr11;chr11;chr11;chr11;chr11;chr11;chr11;chr11;chr11;chr11;chr11	100367178;100367178;100368841;100368841;100369154;100369154;100370010;100370010;100372203;100372203;100372523;100372523;100372971;100372971;100374535;100374535;100375426;100375426;100383331;100383331;100384363;100384363;100384710;100384710;100386686;100386686;100389011;100389011;100389447;100389447;100393986;100395029;100395029;100395681;100395681;100403702;100403702;100405102;100405102;100405788…	100368164;100368164;100368917;100368917;100369236;100369236;100370123;100370123;100372346;100372346;100372673;100372673;100373125;100373125;100374628;100374628;100375553;100375553;100383441;100383441;100384444;100384444;100384906;100384906;100386790;100386790;100389179;100389179;100389588;100389588;100394015;100395119;100395119;100395835;100395835;100403819;100403819;100405163;100405163;100405924…	-;-;-;-;-;-;-;-;-;-;-;-;-;-;-;-;-;-;-;-;-;-;-;-;-;-;-;-;-;-;-;-;-;-;-;-;-;-;-;-;-;-;-;-;-;-;-;-;-;-;-;-;-;-;-;-;-	4427	-0.316734	9.28629	10.6139	0.00704884	0.0759504	ENSMUSG00000020917
Aco1	chr4;chr4;chr4;chr4;chr4;chr4;chr4;chr4;chr4;chr4;chr4;chr4;chr4;chr4;chr4;chr4;chr4;chr4;chr4;chr4;chr4	40143265;40163719;40164609;40167054;40175665;40175842;40176496;40177779;40178973;40180172;40181383;40182804;40183568;40184901;40186316;40188166;40189344;40190737;40193739;40196245;40197554	40143541;40163845;40164777;40167191;40175734;40176025;40176635;40177950;40179073;40180288;40181542;40182939;40183652;40185057;40186440;40188270;40189486;40190884;40193861;40196430;40199009	+;+;+;+;+;+;+;+;+;+;+;+;+;+;+;+;+;+;+;+;+	4319	0.0305483	6.48021	0.139781	0.71517	0.842016	ENSMUSG00000028405
Aco2	chr15;chr15;chr15;chr15;chr15;chr15;chr15;chr15;chr15;chr15;chr15;chr15;chr15;chr15;chr15;chr15;chr15;chr15	81756664;81773499;81779371;81783330;81787677;81788057;81788964;81790053;81791627;81793691;81794043;81794614;81796087;81796407;81797307;81797881;81798439;81798829	81756749;81773635;81779629;81783422;81787835;81788207;81789068;81790144;81791732;81793848;81794116;81794725;81796209;81796562;81797498;81798013;81798560;81799338	+;+;+;+;+;+;+;+;+;+;+;+;+;+;+;+;+;+	2768	0.0136559	8.42128	0.021087	0.887008	0.939695	ENSMUSG00000022477
Acod1	chr14;chr14;chr14;chr14;chr14	103284448;103286711;103287045;103288756;103291948	103284515;103286872;103287134;103288961;103294009	+;+;+;+;+	2588	-4.16697	1.87355	252.197	3.17939e-09	1.77283e-05	ENSMUSG00000022126
Acot1	chr12;chr12;chr12	84056276;84061153;84063554	84056740;84061355;84064443	+;+;+	1558	0.224213	1.78485	0.555164	0.47102	0.674967	ENSMUSG00000072949
Acot11	chr4;chr4;chr4;chr4;chr4;chr4;chr4;chr4;chr4;chr4;chr4;chr4;chr4;chr4;chr4;chr4;chr4;chr4;chr4;chr4;chr4;chr4;chr4;chr4;chr4;chr4;chr4;chr4;chr4;chr4;chr4;chr4	106601752;106601758;106606459;106606459;106607080;106607080;106610024;106610024;106610911;106610911;106611271;106611271;106612503;106612503;106613042;106613042;106615503;106615503;106617278;106617278;106619161;106619161;106619642;106619642;106620591;106620591;106627901;106627901;106628540;106628540;106656881;106662103	106605681;106605681;106606585;106606585;106607211;106607211;106610154;106610154;106610994;106610994;106611337;106611337;106612558;106612558;106613186;106613186;106615622;106615622;106617431;106617431;106619296;106619296;106619740;106619740;106620651;106620651;106627970;106627970;106628753;106628753;106657028;106662204	-;-;-;-;-;-;-;-;-;-;-;-;-;-;-;-;-;-;-;-;-;-;-;-;-;-;-;-;-;-;-;-	5776	-0.133934	1.76438	0.434579	0.522546	0.711618	ENSMUSG00000034853
Acot13	chr13;chr13;chr13	25001938;25004698;25015209	25002174;25004882;25015472	-;-;-	686	0.724858	2.95064	27.0621	0.000238188	0.0109399	ENSMUSG00000006717
Acot2	chr12;chr12;chr12	84034635;84037268;84039276	84035255;84037470;84040649	+;+;+	2198	-0.869352	3.58572	50.1356	1.44985e-05	0.00187883	ENSMUSG00000021226
Acot6	chr12;chr12;chr12	84147428;84153217;84155714	84148202;84153419;84156557	+;+;+	1822	-0.0308187	0.880394	0.0124615	0.913025	0.95427	ENSMUSG00000043487
Acot7	chr4;chr4;chr4;chr4;chr4;chr4;chr4;chr4;chr4;chr4;chr4;chr4;chr4;chr4;chr4;chr4;chr4;chr4;chr4;chr4;chr4;chr4;chr4;chr4;chr4;chr4;chr4;chr4;chr4;chr4;chr4;chr4;chr4;chr4;chr4;chr4;chr4;chr4;chr4;chr4;chr4;chr4;chr4;chr4;chr4;chr4;chr4;chr4;chr4;chr4;chr4;chr4;chr4;chr4;chr4;chr4;chr4;chr4;chr4;chr4;chr4;chr4;chr4	152262557;152262677;152262677;152262677;152270065;152270644;152284301;152291221;152291221;152291221;152291221;152291221;152291221;152291221;152302193;152302193;152302193;152302193;152302193;152302193;152302193;152307528;152307528;152307528;152307528;152307528;152307528;152307528;152314232;152314232;152314232;152314232;152314232;152314232;152314232;152322137;152322137;152322137;152322137;152322137…	152262797;152262797;152262797;152262797;152270209;152270842;152284414;152291338;152291338;152291338;152291338;152291338;152291338;152291338;152302349;152302349;152302349;152302349;152302349;152302349;152302349;152307619;152307619;152307619;152307619;152307619;152307619;152307619;152314346;152314346;152314346;152314346;152314346;152314346;152314346;152322223;152322223;152322223;152322223;152322223…	+;+;+;+;+;+;+;+;+;+;+;+;+;+;+;+;+;+;+;+;+;+;+;+;+;+;+;+;+;+;+;+;+;+;+;+;+;+;+;+;+;+;+;+;+;+;+;+;+;+;+;+;+;+;+;+;+;+;+;+;+;+;+	1958	0.0396787	7.18039	0.156903	0.699135	0.832817	ENSMUSG00000028937
Acot8	chr2;chr2;chr2;chr2;chr2;chr2;chr2;chr2;chr2;chr2;chr2;chr2;chr2;chr2;chr2;chr2;chr2	164634688;164634688;164634688;164636905;164636905;164637002;164637572;164637572;164637572;164641640;164641640;164641640;164644917;164644917;164646607;164646610;164646610	164634930;164634930;164634930;164637099;164637099;164637099;164637729;164637729;164637729;164641865;164641865;164641865;164645053;164645053;164646801;164646801;164646801	-;-;-;-;-;-;-;-;-;-;-;-;-;-;-;-;-	1154	0.103921	4.08106	0.779553	0.395014	0.616253	ENSMUSG00000017307
Acot9	chrX;chrX;chrX;chrX;chrX;chrX;chrX;chrX;chrX;chrX;chrX;chrX;chrX;chrX;chrX;chrX;chrX;chrX;chrX;chrX;chrX;chrX;chrX;chrX;chrX;chrX;chrX;chrX;chrX;chrX;chrX	154045439;154045439;154047032;154052655;154052655;154054948;154054948;154055968;154055968;154056388;154056388;154064607;154064607;154065047;154065047;154069285;154069285;154076905;154076905;154078159;154078159;154078418;154078418;154078679;154078679;154079321;154079321;154079577;154079577;154080342;154080342	154045670;154045670;154047089;154052749;154052749;154054993;154054993;154056138;154056138;154056425;154056425;154064690;154064690;154065150;154065150;154069361;154069361;154076972;154076972;154078270;154078270;154078508;154078508;154078764;154078764;154079408;154079408;154079727;154079727;154080650;154080650	+;+;+;+;+;+;+;+;+;+;+;+;+;+;+;+;+;+;+;+;+;+;+;+;+;+;+;+;+;+;+	1810	0.396677	6.29373	4.41385	0.0583679	0.236979	ENSMUSG00000025287
Acox1	chr11;chr11;chr11;chr11;chr11;chr11;chr11;chr11;chr11;chr11;chr11;chr11;chr11;chr11;chr11;chr11;chr11;chr11;chr11;chr11;chr11;chr11;chr11;chr11;chr11;chr11;chr11;chr11;chr11;chr11;chr11;chr11;chr11;chr11;chr11;chr11;chr11;chr11;chr11;chr11;chr11;chr11;chr11;chr11;chr11;chr11;chr11;chr11;chr11;chr11;chr11;chr11;chr11;chr11;chr11	116062709;116062709;116062714;116062714;116065119;116065119;116065119;116065119;116065457;116065457;116065457;116065457;116065814;116065814;116065814;116065814;116066031;116066031;116066031;116066031;116068946;116068946;116068946;116068946;116069508;116069508;116069508;116069508;116070434;116070434;116070434;116070434;116071117;116071117;116071117;116071117;116071769;116071769;116071769;116072739…	116064424;116064424;116064424;116064424;116065325;116065325;116065325;116065325;116065600;116065600;116065600;116065600;116065919;116065919;116065919;116065919;116066210;116066210;116066210;116066210;116069136;116069136;116069136;116069136;116069670;116069670;116069670;116069670;116070603;116070603;116070603;116070603;116071232;116071232;116071232;116071232;116071888;116071888;116071888;116072846…	-;-;-;-;-;-;-;-;-;-;-;-;-;-;-;-;-;-;-;-;-;-;-;-;-;-;-;-;-;-;-;-;-;-;-;-;-;-;-;-;-;-;-;-;-;-;-;-;-;-;-;-;-;-;-	4153	0.102593	4.67417	1.46363	0.250172	0.484698	ENSMUSG00000020777
Acox3	chr5;chr5;chr5;chr5;chr5;chr5;chr5;chr5;chr5;chr5;chr5;chr5;chr5;chr5;chr5;chr5;chr5;chr5;chr5;chr5;chr5;chr5;chr5;chr5;chr5;chr5;chr5;chr5;chr5;chr5;chr5;chr5;chr5;chr5;chr5;chr5;chr5;chr5;chr5;chr5;chr5;chr5;chr5;chr5;chr5;chr5;chr5;chr5;chr5;chr5;chr5;chr5;chr5;chr5;chr5;chr5;chr5;chr5;chr5;chr5;chr5;chr5;chr5;chr5;chr5;chr5;chr5;chr5;chr5;chr5;chr5;chr5;chr5;chr5;chr5;chr5	35740378;35740378;35740378;35740378;35741220;35741220;35741220;35741220;35745503;35745503;35745503;35745503;35745963;35745963;35745963;35745963;35746520;35746520;35746520;35746520;35747038;35747038;35747038;35747038;35749420;35749420;35749420;35749420;35751654;35751654;35751654;35751654;35755659;35755659;35755659;35755659;35757036;35757036;35757036;35757036;35758847;35758847;35758847;35758847;357…	35740478;35740478;35740663;35740940;35741319;35741315;35741319;35741319;35745657;35745657;35745657;35745657;35746196;35746196;35746196;35746196;35746594;35746594;35746594;35746594;35747127;35747127;35747127;35747127;35749563;35749563;35749563;35749563;35751742;35751742;35751742;35751742;35755755;35755755;35755755;35755755;35757218;35757218;35757218;35757218;35758969;35758969;35758969;35758969;357…	+;+;+;+;+;+;+;+;+;+;+;+;+;+;+;+;+;+;+;+;+;+;+;+;+;+;+;+;+;+;+;+;+;+;+;+;+;+;+;+;+;+;+;+;+;+;+;+;+;+;+;+;+;+;+;+;+;+;+;+;+;+;+;+;+;+;+;+;+;+;+;+;+;+;+;+	5262	0.189207	3.85197	0.65634	0.434255	0.647175	ENSMUSG00000029098
Acp1	chr12;chr12;chr12;chr12;chr12;chr12;chr12;chr12;chr12;chr12;chr12;chr12	30943325;30943325;30946115;30946115;30947744;30947744;30954717;30954869;30955068;30955068;30961489;30961489	30945952;30945952;30946220;30946220;30947805;30947805;30954830;30954982;30955141;30955141;30961611;30961611	-;-;-;-;-;-;-;-;-;-;-;-	3221	0.164583	6.69047	1.87514	0.196965	0.431867	ENSMUSG00000044573
Acp2	chr2;chr2;chr2;chr2;chr2;chr2;chr2;chr2;chr2;chr2;chr2;chr2;chr2;chr2;chr2;chr2;chr2;chr2;chr2;chr2;chr2;chr2	91033257;91033257;91033946;91033946;91034585;91034585;91036101;91036101;91036355;91036355;91036533;91036533;91037062;91037062;91038162;91038162;91038385;91038385;91038606;91038606;91040952;91040952	91033393;91033393;91034041;91034041;91034671;91034671;91036253;91036253;91036453;91036453;91036622;91036622;91037194;91037194;91038244;91038244;91038491;91038491;91038781;91038781;91044443;91044443	+;+;+;+;+;+;+;+;+;+;+;+;+;+;+;+;+;+;+;+;+;+	4653	0.189216	3.68141	2.4878	0.141306	0.366935	ENSMUSG00000002103
Acp5	chr9;chr9;chr9;chr9;chr9;chr9;chr9;chr9;chr9;chr9;chr9;chr9;chr9;chr9;chr9	22038023;22038023;22038023;22038971;22038971;22038971;22040827;22040827;22040827;22041159;22041159;22041159;22041819;22043033;22046909	22038558;22038558;22038558;22039316;22039316;22039316;22040954;22040954;22040954;22041425;22041425;22041425;22041894;22043161;22047042	-;-;-;-;-;-;-;-;-;-;-;-;-;-;-	1616	0.4362	4.06203	8.73774	0.0124787	0.10536	ENSMUSG00000001348
Acp6	chr3;chr3;chr3;chr3;chr3;chr3;chr3;chr3;chr3;chr3	97066093;97073159;97073390;97073856;97075303;97075757;97078958;97081119;97082944;97083647	97066681;97073287;97073520;97073932;97075390;97075889;97079058;97081214;97083109;97083892	+;+;+;+;+;+;+;+;+;+	1756	-0.163669	4.20257	0.788996	0.392555	0.614424	ENSMUSG00000028093
Acpp	chr9;chr9;chr9;chr9;chr9;chr9;chr9;chr9;chr9;chr9;chr9;chr9;chr9;chr9;chr9;chr9;chr9;chr9;chr9;chr9;chr9;chr9	104165439;104176199;104178015;104178015;104184084;104184084;104186609;104186609;104191507;104191507;104193425;104193425;104197173;104197173;104201251;104201251;104201842;104201842;104204080;104204080;104214742;104214742	104168728;104177667;104178184;104178184;104184187;104184187;104186691;104186691;104191639;104191639;104193517;104193517;104197271;104197271;104201403;104201403;104201928;104201928;104204175;104204175;104214921;104214921	-;-;-;-;-;-;-;-;-;-;-;-;-;-;-;-;-;-;-;-;-;-	5957	0.462665	0.669402	2.12978	0.171159	0.403264	ENSMUSG00000032561
Acrbp	chr6;chr6;chr6;chr6;chr6;chr6;chr6;chr6;chr6;chr6;chr6;chr6;chr6;chr6;chr6	125026890;125026890;125027397;125027397;125027810;125027810;125028206;125028206;125030453;125030453;125031636;125037773;125038049;125039399;125039899	125027015;125027015;125027612;125027612;125027904;125027904;125028323;125028323;125031156;125030915;125031768;125037952;125038216;125039482;125040228	+;+;+;+;+;+;+;+;+;+;+;+;+;+;+	2154	0.249624	1.00713	1.13901	0.307336	0.542483	ENSMUSG00000072770
Acsbg1	chr9;chr9;chr9;chr9;chr9;chr9;chr9;chr9;chr9;chr9;chr9;chr9;chr9;chr9	54512281;54516300;54516979;54522020;54523151;54525306;54529150;54529721;54529960;54534715;54535154;54535690;54549880;54568833	54512760;54516546;54517118;54522237;54523381;54525487;54529326;54529870;54530040;54534835;54535242;54535910;54549980;54569169	-;-;-;-;-;-;-;-;-;-;-;-;-;-	2775	-0.0135833	1.46249	0.00435831	0.948476	0.974295	ENSMUSG00000032281
Acsf2	chr11;chr11;chr11;chr11;chr11;chr11;chr11;chr11;chr11;chr11;chr11;chr11;chr11;chr11;chr11;chr11	94447928;94449466;94449691;94450289;94452066;94453637;94460136;94460767;94461129;94461440;94462097;94462388;94463052;94463348;94463859;94492469	94449183;94449534;94449801;94450430;94452217;94453744;94460212;94460858;94461286;94461535;94462262;94462506;94463105;94463476;94464054;94492612	-;-;-;-;-;-;-;-;-;-;-;-;-;-;-;-	3069	0.291585	4.21344	3.87276	0.0735907	0.267585	ENSMUSG00000076435
Acsf3	chr8;chr8;chr8;chr8;chr8;chr8;chr8;chr8;chr8;chr8	123502225;123506685;123508172;123510686;123512558;123517329;123529254;123539734;123540299;123544131	123502329;123507374;123508327;123510840;123512703;123517438;123529380;123539868;123540410;123544626	+;+;+;+;+;+;+;+;+;+	2232	-0.191158	4.34414	1.66084	0.222744	0.455767	ENSMUSG00000015016
Acsl1	chr8;chr8;chr8;chr8;chr8;chr8;chr8;chr8;chr8;chr8;chr8;chr8;chr8;chr8;chr8;chr8;chr8;chr8;chr8;chr8;chr8;chr8;chr8;chr8;chr8;chr8;chr8;chr8;chr8;chr8;chr8;chr8;chr8;chr8;chr8;chr8;chr8;chr8;chr8;chr8;chr8;chr8	46924074;46944003;46945837;46945837;46958686;46958686;46961370;46961370;46964397;46964397;46966328;46966328;46966610;46966610;46971305;46971305;46971486;46971486;46971998;46971998;46974305;46974305;46977980;46977980;46979281;46979281;46980227;46980227;46981617;46981617;46983424;46983424;46984007;46984007;46984825;46984825;46986403;46986403;46986602;46986602;46987377;46987377	46924267;46944198;46946063;46946063;46958803;46958803;46961434;46961434;46964498;46964498;46966427;46966427;46966788;46966788;46971337;46971337;46971537;46971537;46972071;46972071;46974382;46974382;46978114;46978114;46979415;46979415;46980322;46980322;46981689;46981689;46983512;46983512;46984123;46984123;46984968;46984968;46986504;46986504;46986673;46986673;46989088;46989088	+;+;+;+;+;+;+;+;+;+;+;+;+;+;+;+;+;+;+;+;+;+;+;+;+;+;+;+;+;+;+;+;+;+;+;+;+;+;+;+;+;+	4093	0.440987	3.75987	14.9832	0.00231786	0.0402003	ENSMUSG00000018796
Acsl3	chr1;chr1;chr1;chr1;chr1;chr1;chr1;chr1;chr1;chr1;chr1;chr1;chr1;chr1;chr1;chr1;chr1;chr1;chr1;chr1;chr1;chr1;chr1;chr1;chr1;chr1;chr1;chr1;chr1;chr1;chr1;chr1;chr1;chr1;chr1;chr1;chr1;chr1;chr1;chr1;chr1;chr1;chr1;chr1;chr1	78635542;78635542;78635542;78640858;78659310;78659310;78665954;78665954;78665954;78667986;78667986;78667986;78669799;78669799;78669799;78671913;78671913;78671913;78673798;78673798;78673798;78674146;78674146;78674146;78674607;78674607;78674607;78676713;78676713;78676713;78677473;78677473;78677473;78678986;78678986;78678986;78681203;78681203;78681203;78682951;78682951;78682951;78683975;78683975;786…	78635820;78635820;78635820;78640997;78659727;78659727;78666131;78666131;78666131;78668095;78668095;78668095;78669937;78669937;78669937;78672063;78672063;78672063;78673921;78673921;78673921;78674217;78674217;78674217;78674746;78674746;78674746;78676885;78676885;78676885;78677547;78677547;78677547;78679177;78679177;78679177;78681317;78681317;78681317;78683108;78683108;78683108;78685460;78685460;786…	+;+;+;+;+;+;+;+;+;+;+;+;+;+;+;+;+;+;+;+;+;+;+;+;+;+;+;+;+;+;+;+;+;+;+;+;+;+;+;+;+;+;+;+;+	3950	0.423852	5.67001	7.30594	0.0198006	0.136559	ENSMUSG00000032883
Acsl4	chrX;chrX;chrX;chrX;chrX;chrX;chrX;chrX;chrX;chrX;chrX;chrX;chrX;chrX;chrX;chrX;chrX;chrX;chrX;chrX;chrX;chrX;chrX;chrX;chrX;chrX;chrX;chrX;chrX;chrX;chrX;chrX;chrX;chrX;chrX;chrX;chrX;chrX;chrX;chrX;chrX;chrX;chrX;chrX;chrX;chrX;chrX;chrX	141100989;141100989;141100989;141110972;141110972;141110972;141111844;141111844;141111844;141115188;141115188;141115188;141116666;141116666;141116666;141121880;141121880;141121880;141122946;141122946;141122946;141124331;141124331;141124331;141126070;141126070;141126070;141126303;141126303;141126303;141128424;141128424;141128424;141131998;141131998;141131998;141133956;141133956;141133956;141134375…	141103830;141103830;141103830;141111129;141111129;141111129;141111958;141111958;141111958;141115379;141115379;141115379;141116740;141116740;141116740;141122052;141122052;141122052;141123085;141123085;141123085;141124402;141124402;141124402;141126193;141126193;141126193;141126453;141126453;141126453;141128562;141128562;141128562;141132107;141132107;141132107;141134133;141134133;141134133;141134904…	-;-;-;-;-;-;-;-;-;-;-;-;-;-;-;-;-;-;-;-;-;-;-;-;-;-;-;-;-;-;-;-;-;-;-;-;-;-;-;-;-;-;-;-;-;-;-;-	5280	0.380221	8.39527	2.44431	0.144963	0.371895	ENSMUSG00000031278
Acsl5	chr19;chr19;chr19;chr19;chr19;chr19;chr19;chr19;chr19;chr19;chr19;chr19;chr19;chr19;chr19;chr19;chr19;chr19;chr19;chr19;chr19;chr19	55241801;55257076;55261201;55266339;55266513;55267896;55268873;55269768;55269882;55270905;55271740;55272835;55276260;55277237;55279578;55279850;55280205;55282019;55282634;55283265;55283805;55284798	55242598;55257260;55261309;55266403;55266614;55267995;55269051;55269800;55269933;55270978;55271817;55272969;55276394;55277332;55279650;55279938;55280321;55282162;55282735;55283336;55283954;55285060	+;+;+;+;+;+;+;+;+;+;+;+;+;+;+;+;+;+;+;+;+;+	3151	-0.119014	8.62475	2.80077	0.120655	0.3408	ENSMUSG00000024981
Acsl6	chr11;chr11;chr11;chr11;chr11;chr11;chr11;chr11;chr11;chr11;chr11;chr11;chr11;chr11;chr11;chr11;chr11;chr11;chr11;chr11;chr11;chr11;chr11;chr11;chr11;chr11;chr11;chr11;chr11;chr11;chr11;chr11;chr11;chr11;chr11;chr11;chr11;chr11;chr11;chr11;chr11;chr11;chr11;chr11;chr11;chr11;chr11;chr11;chr11;chr11;chr11;chr11;chr11;chr11;chr11;chr11;chr11;chr11;chr11;chr11;chr11;chr11;chr11;chr11;chr11;chr11;chr…	54194650;54195030;54195030;54205729;54210978;54210978;54210978;54210978;54214067;54214067;54214067;54214067;54214816;54214816;54214816;54214816;54215892;54215892;54215892;54215892;54216387;54216387;54216387;54216387;54217941;54217941;54217941;54217941;54219228;54219228;54219228;54219228;54220746;54220746;54220746;54220746;54225878;54225878;54225878;54225878;54227762;54227762;54227897;54227897;542…	54194748;54195159;54195159;54206033;54211198;54211198;54211198;54211198;54214181;54214181;54214181;54214181;54214880;54214880;54214880;54214880;54215993;54215993;54215993;54215993;54216486;54216486;54216486;54216486;54218119;54218119;54218119;54218119;54219260;54219260;54219260;54219260;54220797;54220797;54220797;54220797;54225951;54225951;54225951;54225951;54227839;54227839;54227974;54227974;542…	+;+;+;+;+;+;+;+;+;+;+;+;+;+;+;+;+;+;+;+;+;+;+;+;+;+;+;+;+;+;+;+;+;+;+;+;+;+;+;+;+;+;+;+;+;+;+;+;+;+;+;+;+;+;+;+;+;+;+;+;+;+;+;+;+;+;+;+;+;+;+;+;+;+;+;+;+;+;+;+;+;+;+;+	3074	-0.584845	4.80571	12.3001	0.00458039	0.0590526	ENSMUSG00000020333
Acss1	chr2;chr2;chr2;chr2;chr2;chr2;chr2;chr2;chr2;chr2;chr2;chr2;chr2;chr2	150460031;150463434;150466719;150466910;150467686;150468133;150469197;150470414;150471666;150479767;150480284;150484632;150501756;150509805	150461712;150463552;150466782;150467037;150467812;150468245;150469289;150470551;150471813;150479919;150480459;150484831;150501852;150510160	-;-;-;-;-;-;-;-;-;-;-;-;-;-	3594	0.611967	2.93769	8.11282	0.0151898	0.117882	ENSMUSG00000027452
Acss2	chr2;chr2;chr2;chr2;chr2;chr2;chr2;chr2;chr2;chr2;chr2;chr2;chr2;chr2;chr2;chr2;chr2;chr2	155359963;155363901;155391111;155391396;155391719;155392023;155392275;155397774;155398253;155398698;155399017;155399230;155399469;155400511;155402542;155402950;155403666;155403873	155360204;155364096;155391202;155391499;155391791;155392098;155392389;155397911;155398423;155398831;155399149;155399286;155399549;155400619;155402610;155403126;155403740;155404663	+;+;+;+;+;+;+;+;+;+;+;+;+;+;+;+;+;+	2833	0.138314	4.33738	1.40522	0.259313	0.493184	ENSMUSG00000027605
Actb	chr5;chr5;chr5;chr5;chr5;chr5	142888870;142889822;142890099;142890992;142891319;142892407	142889696;142890003;142890537;142891231;142891447;142892509	-;-;-;-;-;-	1920	-0.00662803	12.1632	0.00925303	0.924992	0.961012	ENSMUSG00000029580
Actg1	chr11;chr11;chr11;chr11;chr11;chr11;chr11;chr11;chr11;chr11;chr11;chr11;chr11	120236513;120236513;120237463;120237463;120237737;120237737;120238318;120238462;120238462;120238795;120238795;120239251;120239251	120237359;120237359;120237644;120237644;120238175;120238175;120238362;120238701;120238701;120238923;120238923;120239321;120239321	-;-;-;-;-;-;-;-;-;-;-;-;-	1953	0.101868	11.4618	0.763212	0.400152	0.619705	ENSMUSG00000062825
Actl6a	chr3;chr3;chr3;chr3;chr3;chr3;chr3;chr3;chr3;chr3;chr3;chr3;chr3;chr3	32762695;32766017;32766250;32768666;32769565;32772180;32772517;32772716;32774050;32774335;32774584;32776769;32779396;32780671	32763029;32766093;32766424;32768766;32769662;32772274;32772623;32772805;32774111;32774449;32774664;32776864;32779482;32781120	+;+;+;+;+;+;+;+;+;+;+;+;+;+	1969	0.224206	6.9987	2.78566	0.122008	0.342333	ENSMUSG00000027671
Actn1	chr12;chr12;chr12;chr12;chr12;chr12;chr12;chr12;chr12;chr12;chr12;chr12;chr12;chr12;chr12;chr12;chr12;chr12;chr12;chr12;chr12;chr12;chr12;chr12;chr12;chr12;chr12;chr12;chr12;chr12;chr12;chr12;chr12;chr12;chr12;chr12;chr12;chr12;chr12;chr12;chr12;chr12;chr12;chr12;chr12;chr12;chr12;chr12;chr12;chr12;chr12;chr12;chr12;chr12;chr12;chr12;chr12;chr12;chr12;chr12;chr12;chr12;chr12;chr12;chr12;chr12;chr…	80214316;80214316;80214316;80214316;80215632;80215632;80215632;80215632;80216957;80216957;80217460;80217460;80217460;80218503;80218503;80218503;80218503;80219737;80219737;80219737;80219737;80220854;80220854;80220854;80220854;80221234;80221234;80221234;80221234;80222930;80222930;80222930;80222930;80223962;80223962;80223962;80223962;80225076;80225076;80225076;80225076;80228135;80228135;80228135;802…	80215254;80215254;80215254;80215254;80215790;80215790;80215790;80215790;80217022;80217022;80217540;80217540;80217540;80218649;80218649;80218649;80218649;80219916;80219916;80219916;80219916;80220988;80220988;80220988;80220988;80221416;80221416;80221416;80221416;80223070;80223070;80223070;80223070;80224070;80224070;80224070;80224070;80225226;80225226;80225226;80225226;80228282;80228282;80228282;802…	-;-;-;-;-;-;-;-;-;-;-;-;-;-;-;-;-;-;-;-;-;-;-;-;-;-;-;-;-;-;-;-;-;-;-;-;-;-;-;-;-;-;-;-;-;-;-;-;-;-;-;-;-;-;-;-;-;-;-;-;-;-;-;-;-;-;-;-;-;-;-;-;-;-;-;-;-;-;-;-;-;-;-;-;-	3928	0.291015	7.58672	2.91801	0.114344	0.332942	ENSMUSG00000015143
Actn2	chr13;chr13;chr13;chr13;chr13;chr13;chr13;chr13;chr13;chr13;chr13;chr13;chr13;chr13;chr13;chr13;chr13;chr13;chr13;chr13;chr13	12284313;12285664;12287585;12289964;12291249;12292285;12293680;12295315;12297401;12303393;12305560;12306546;12309196;12311361;12315821;12319200;12321160;12323786;12324481;12325733;12355256	12284538;12285822;12287650;12290110;12291428;12292419;12293862;12295455;12297509;12303543;12305707;12306776;12309288;12311446;12315902;12319278;12321247;12323872;12324600;12325847;12355613	-;-;-;-;-;-;-;-;-;-;-;-;-;-;-;-;-;-;-;-;-	2984	-0.763024	0.344756	5.16303	0.0430992	0.204529	ENSMUSG00000052374
Actn3	chr19;chr19;chr19;chr19;chr19;chr19;chr19;chr19;chr19;chr19;chr19;chr19;chr19;chr19;chr19;chr19;chr19;chr19;chr19;chr19;chr19	4911244;4911613;4912198;4912352;4913163;4913438;4913999;4914453;4914681;4915327;4917569;4917841;4918746;4919386;4920940;4921110;4921625;4921799;4922267;4922570;4927739	4911531;4911771;4912263;4912498;4913342;4913572;4914181;4914593;4914789;4915477;4917716;4918071;4918838;4919471;4921021;4921188;4921712;4921885;4922386;4922684;4927937	-;-;-;-;-;-;-;-;-;-;-;-;-;-;-;-;-;-;-;-;-	2887	0.333734	0.203208	0.864075	0.371651	0.596457	ENSMUSG00000006457
Actn4	chr7;chr7;chr7;chr7;chr7;chr7;chr7;chr7;chr7;chr7;chr7;chr7;chr7;chr7;chr7;chr7;chr7;chr7;chr7;chr7;chr7;chr7;chr7;chr7;chr7;chr7;chr7;chr7;chr7;chr7;chr7;chr7;chr7;chr7;chr7;chr7;chr7;chr7;chr7;chr7;chr7;chr7;chr7;chr7;chr7;chr7;chr7;chr7;chr7;chr7;chr7;chr7;chr7;chr7;chr7;chr7;chr7;chr7;chr7;chr7;chr7;chr7;chr7;chr7;chr7;chr7;chr7;chr7;chr7;chr7;chr7;chr7;chr7;chr7;chr7;chr7;chr7;chr7;chr7;chr7…	28592673;28592673;28592673;28592673;28593926;28593926;28593926;28593926;28594546;28594546;28594857;28594857;28595514;28595514;28595514;28595514;28596301;28596301;28596301;28596301;28597274;28597274;28597274;28597274;28597494;28597494;28597494;28597494;28597764;28597764;28597764;28597764;28598045;28598045;28598045;28598045;28601302;28601302;28601302;28601302;28603966;28603966;28603966;28603966;286…	28593812;28593812;28593812;28593812;28594084;28594084;28594084;28594084;28594611;28594611;28594937;28594937;28595660;28595660;28595660;28595660;28596480;28596480;28596480;28596480;28597408;28597408;28597408;28597408;28597676;28597676;28597676;28597676;28597904;28597904;28597904;28597904;28598153;28598153;28598153;28598153;28601452;28601452;28601452;28601452;28604113;28604113;28604113;28604113;286…	-;-;-;-;-;-;-;-;-;-;-;-;-;-;-;-;-;-;-;-;-;-;-;-;-;-;-;-;-;-;-;-;-;-;-;-;-;-;-;-;-;-;-;-;-;-;-;-;-;-;-;-;-;-;-;-;-;-;-;-;-;-;-;-;-;-;-;-;-;-;-;-;-;-;-;-;-;-;-;-;-;-;-;-;-	4021	-0.1729	8.84343	1.75853	0.210475	0.44461	ENSMUSG00000054808
Actr10	chr12;chr12;chr12;chr12;chr12;chr12;chr12;chr12;chr12;chr12;chr12;chr12;chr12	70984631;70987572;70989033;70990183;70994226;70996478;70999724;71001393;71003047;71003374;71004806;71006615;71008641	70984805;70987644;70989115;70990291;70994333;70996545;70999803;71001428;71003126;71003447;71004887;71006816;71011491	+;+;+;+;+;+;+;+;+;+;+;+;+	4021	0.251801	6.39206	5.3712	0.0395185	0.195536	ENSMUSG00000021076
Actr1a	chr19;chr19;chr19;chr19;chr19;chr19;chr19;chr19;chr19;chr19;chr19;chr19;chr19;chr19;chr19;chr19;chr19;chr19;chr19;chr19;chr19	46365252;46365252;46367047;46367047;46367852;46368021;46368021;46368688;46368688;46369356;46369356;46370733;46370733;46372659;46372659;46373452;46373452;46375891;46375891;46384069;46384069	46366908;46366908;46367087;46367087;46367913;46368195;46368195;46368780;46368780;46369572;46369572;46370857;46370857;46372784;46372784;46373527;46373527;46375955;46375955;46384180;46384180	-;-;-;-;-;-;-;-;-;-;-;-;-;-;-;-;-;-;-;-;-	2749	0.123562	7.38879	1.44767	0.252678	0.486899	ENSMUSG00000025228
Actr1b	chr1;chr1;chr1;chr1;chr1;chr1;chr1;chr1;chr1;chr1;chr1	36738283;36739418;36739617;36740215;36740502;36740766;36741140;36741556;36745951;36747272;36748887	36739259;36739458;36739678;36740389;36740594;36740982;36741264;36741681;36746026;36747336;36749006	-;-;-;-;-;-;-;-;-;-;-	2077	0.100454	6.38519	0.655257	0.434625	0.647178	ENSMUSG00000037351
Actr2	chr11;chr11;chr11;chr11;chr11;chr11;chr11;chr11;chr11;chr11;chr11;chr11;chr11;chr11;chr11;chr11;chr11;chr11;chr11	20012304;20012304;20022456;20022456;20027188;20027188;20030023;20030023;20030662;20030662;20041295;20041295;20044230;20044230;20048737;20050823;20050823;20062805;20062805	20014859;20014859;20022588;20022588;20027333;20027333;20030172;20030172;20030798;20030798;20041367;20041367;20044445;20044445;20048751;20050933;20050933;20062951;20062951	-;-;-;-;-;-;-;-;-;-;-;-;-;-;-;-;-;-;-	3684	0.134345	9.2369	0.900368	0.362145	0.588637	ENSMUSG00000020152
Actr3	chr1;chr1;chr1;chr1;chr1;chr1;chr1;chr1;chr1;chr1;chr1;chr1;chr1;chr1;chr1;chr1;chr1;chr1;chr1;chr1;chr1;chr1;chr1;chr1;chr1;chr1;chr1;chr1;chr1;chr1;chr1;chr1;chr1;chr1;chr1;chr1;chr1;chr1	125320642;125320642;125320642;125322805;125322805;125322805;125324844;125324844;125324844;125325189;125325189;125325189;125331130;125331130;125331130;125333582;125333582;125333582;125335029;125335029;125335029;125336257;125336257;125336257;125339001;125339001;125339001;125343993;125343993;125343993;125345986;125345986;125345986;125363022;125363022;125363022;125363387;125363390	125321827;125321827;125321827;125322888;125322888;125322888;125324969;125324969;125324969;125325281;125325281;125325281;125331303;125331303;125331303;125333725;125333725;125333725;125335136;125335136;125335136;125336352;125336352;125336352;125339111;125339111;125339111;125344117;125344117;125344117;125346041;125346041;125346041;125363464;125363194;125363194;125363464;125363464	-;-;-;-;-;-;-;-;-;-;-;-;-;-;-;-;-;-;-;-;-;-;-;-;-;-;-;-;-;-;-;-;-;-;-;-;-;-	2746	0.126975	9.855	0.697727	0.420518	0.637898	ENSMUSG00000026341
Actr3b	chr5;chr5;chr5;chr5;chr5;chr5;chr5;chr5;chr5;chr5;chr5;chr5;chr5;chr5;chr5;chr5;chr5;chr5;chr5;chr5;chr5;chr5;chr5	25964971;25964971;26003444;26014783;26014783;26016915;26016915;26027403;26027403;26030106;26030106;26034524;26034524;26036609;26036609;26037384;26037384;26053360;26053360;26054071;26054071;26054849;26054849	25965126;25965126;26003499;26014907;26014907;26017025;26017025;26027498;26027498;26030213;26030213;26034667;26034667;26036782;26036782;26037476;26037476;26053485;26053485;26054154;26054154;26055689;26055689	+;+;+;+;+;+;+;+;+;+;+;+;+;+;+;+;+;+;+;+;+;+;+	2114	0.402735	0.42565	1.97069	0.186585	0.421642	ENSMUSG00000056367
Actr5	chr2;chr2;chr2;chr2;chr2;chr2;chr2;chr2;chr2	158466833;158468247;158469977;158473383;158474192;158477227;158477928;158478588;158480553	158467436;158468476;158470146;158473600;158474374;158477346;158478067;158478720;158481131	+;+;+;+;+;+;+;+;+	2377	-0.0684343	4.68223	0.141785	0.71335	0.84085	ENSMUSG00000037761
Actr6	chr10;chr10;chr10;chr10;chr10;chr10;chr10;chr10;chr10;chr10;chr10;chr10;chr10;chr10;chr10;chr10;chr10;chr10;chr10;chr10;chr10;chr10;chr10;chr10;chr10;chr10;chr10;chr10;chr10;chr10;chr10;chr10;chr10	89547830;89547830;89547830;89550732;89550732;89550732;89552935;89552935;89552935;89560862;89560862;89560862;89561033;89561033;89561033;89561464;89561464;89561464;89561630;89561630;89561630;89562499;89562499;89562499;89564003;89564003;89564016;89564762;89564762;89564762;89567900;89568036;89568036	89548422;89548422;89548422;89550870;89550870;89550870;89553106;89553106;89553106;89560940;89560940;89560940;89561131;89561131;89561131;89561520;89561520;89561520;89561765;89561815;89561765;89562622;89562622;89562622;89564084;89564084;89564084;89564879;89564879;89564879;89568107;89568157;89568157	-;-;-;-;-;-;-;-;-;-;-;-;-;-;-;-;-;-;-;-;-;-;-;-;-;-;-;-;-;-;-;-;-	1907	0.485188	4.30953	3.61997	0.0823475	0.283129	ENSMUSG00000019948
Actr8	chr14;chr14;chr14;chr14;chr14;chr14;chr14;chr14;chr14;chr14;chr14;chr14;chr14	29700294;29704556;29705987;29707883;29708234;29708879;29709176;29710146;29710910;29711617;29712661;29713549;29714918	29700545;29704726;29706097;29707987;29708407;29708972;29709308;29710299;29711005;29711757;29712925;29713712;29715178	+;+;+;+;+;+;+;+;+;+;+;+;+	2121	-0.168588	4.85629	1.37488	0.264628	0.49833	ENSMUSG00000015971
Acvr1	chr2;chr2;chr2;chr2;chr2;chr2;chr2;chr2;chr2;chr2;chr2;chr2;chr2;chr2;chr2;chr2;chr2;chr2;chr2;chr2;chr2;chr2;chr2;chr2;chr2;chr2;chr2;chr2;chr2;chr2;chr2;chr2;chr2;chr2;chr2;chr2;chr2;chr2;chr2;chr2;chr2;chr2;chr2;chr2;chr2;chr2;chr2;chr2;chr2;chr2;chr2;chr2;chr2;chr2;chr2;chr2;chr2;chr2;chr2	58336451;58336451;58336451;58336451;58336451;58338326;58338326;58338326;58338326;58338326;58348897;58348897;58348897;58348897;58348897;58352893;58352893;58352893;58352893;58352893;58358526;58358526;58358526;58358526;58358526;58364185;58364185;58364185;58364185;58364185;58367617;58367617;58367617;58367617;58367617;58369677;58369677;58369677;58369677;58369677;58390496;58390496;58390496;58390496;583…	58337685;58337685;58337685;58337685;58337685;58338456;58338456;58338456;58338456;58338456;58349094;58349094;58349094;58349094;58349094;58353168;58353168;58353168;58353168;58353168;58358672;58358672;58358672;58358672;58358672;58364284;58364284;58364284;58364284;58364284;58367828;58367828;58367828;58367828;58367828;58369940;58369940;58369940;58369940;58369940;58390569;58390569;58390569;58390569;583…	-;-;-;-;-;-;-;-;-;-;-;-;-;-;-;-;-;-;-;-;-;-;-;-;-;-;-;-;-;-;-;-;-;-;-;-;-;-;-;-;-;-;-;-;-;-;-;-;-;-;-;-;-;-;-;-;-;-;-	3431	0.459375	2.24853	5.80895	0.0334714	0.178942	ENSMUSG00000026836
Acvr1b	chr15;chr15;chr15;chr15;chr15;chr15;chr15;chr15;chr15	101071953;101091813;101092690;101096665;101099859;101100819;101102334;101106961;101108618	101072116;101092052;101092938;101096895;101100026;101100975;101102458;101107091;101111565	+;+;+;+;+;+;+;+;+	4413	-0.0496105	3.78824	0.132089	0.722766	0.848094	ENSMUSG00000000532
Acvr2a	chr2;chr2;chr2;chr2;chr2;chr2;chr2;chr2;chr2;chr2;chr2	48704121;48760301;48763069;48763331;48780310;48782141;48783519;48784678;48786984;48788490;48789606	48704838;48760508;48763178;48763485;48780453;48782284;48783664;48784792;48787122;48788620;48793276	+;+;+;+;+;+;+;+;+;+;+	5681	0.474637	1.43921	2.30025	0.156277	0.386515	ENSMUSG00000052155
Acvr2b	chr9;chr9;chr9;chr9;chr9;chr9;chr9;chr9;chr9;chr9;chr9;chr9;chr9;chr9;chr9;chr9;chr9;chr9;chr9;chr9;chr9	119231244;119231244;119256521;119256521;119257033;119257033;119257267;119257267;119257491;119258931;119258931;119259286;119259286;119260290;119260290;119261555;119261555;119261779;119261779;119262333;119262333	119231663;119231663;119256728;119256728;119257142;119257142;119257634;119257418;119257634;119259074;119259074;119259434;119259434;119260404;119260404;119261693;119261693;119261909;119261909;119271214;119271214	+;+;+;+;+;+;+;+;+;+;+;+;+;+;+;+;+;+;+;+;+	10666	0.837389	0.486389	9.45999	0.00988805	0.0933985	ENSMUSG00000061393
Acvrl1	chr15;chr15;chr15;chr15;chr15;chr15;chr15;chr15;chr15;chr15;chr15;chr15;chr15;chr15;chr15;chr15;chr15;chr15;chr15;chr15;chr15;chr15;chr15;chr15;chr15;chr15;chr15;chr15;chr15;chr15;chr15;chr15;chr15;chr15;chr15;chr15;chr15;chr15;chr15;chr15;chr15;chr15;chr15;chr15;chr15;chr15;chr15;chr15;chr15;chr15;chr15;chr15;chr15;chr15;chr15;chr15;chr15	101026403;101026403;101026403;101026403;101026403;101026808;101026808;101026808;101026808;101026808;101027846;101032018;101032488;101032526;101032526;101032557;101032557;101033179;101033179;101033179;101033179;101033179;101033630;101033630;101033630;101033630;101033630;101034009;101034009;101034009;101034009;101034009;101034865;101034865;101034865;101034865;101034865;101035245;101035245;101035245…	101026464;101026464;101026464;101026464;101026464;101026944;101026944;101026944;101026944;101026944;101027932;101032078;101032624;101032624;101032624;101032624;101032624;101033424;101033424;101033424;101033424;101033424;101033841;101033841;101033841;101033841;101033841;101034108;101034108;101034108;101034108;101034108;101035011;101035011;101035011;101035011;101035011;101035520;101035520;101035520…	+;+;+;+;+;+;+;+;+;+;+;+;+;+;+;+;+;+;+;+;+;+;+;+;+;+;+;+;+;+;+;+;+;+;+;+;+;+;+;+;+;+;+;+;+;+;+;+;+;+;+;+;+;+;+;+;+	3788	-0.109847	0.0280728	0.0443283	0.836918	0.91315	ENSMUSG00000000530
Acy1	chr9;chr9;chr9;chr9;chr9;chr9;chr9;chr9;chr9;chr9;chr9;chr9;chr9;chr9;chr9;chr9;chr9;chr9;chr9;chr9;chr9;chr9;chr9;chr9;chr9;chr9;chr9;chr9;chr9;chr9	106310180;106310180;106310561;106310561;106310766;106310766;106311729;106311729;106311884;106311884;106312164;106312164;106312295;106312295;106312667;106312667;106312814;106312814;106312983;106312983;106313325;106313325;106313895;106313895;106314088;106314088;106314828;106314828;106315332;106315332	106310444;106310444;106310621;106310621;106310845;106310845;106311797;106311797;106312028;106312028;106312213;106312213;106312368;106312368;106312723;106312723;106312903;106312903;106313059;106313059;106313419;106313419;106313999;106313999;106314152;106314152;106314936;106314932;106315435;106315435	-;-;-;-;-;-;-;-;-;-;-;-;-;-;-;-;-;-;-;-;-;-;-;-;-;-;-;-;-;-	1446	-0.0475865	3.62005	0.0384609	0.847934	0.918877	ENSMUSG00000023262
Acyp1	chr12;chr12;chr12;chr12;chr12;chr12;chr12;chr12;chr12	85319172;85319172;85325668;85326765;85326765;85326765;85327084;85327084;85334952	85319601;85319601;85325913;85326856;85326856;85326856;85327209;85327209;85335212	-;-;-;-;-;-;-;-;-	1155	-0.0874447	1.78499	0.334522	0.573946	0.747565	ENSMUSG00000008822
Ada	chr2;chr2;chr2;chr2;chr2;chr2;chr2;chr2;chr2;chr2;chr2;chr2;chr2;chr2;chr2;chr2;chr2;chr2;chr2;chr2;chr2;chr2;chr2;chr2	163568491;163568491;163569464;163569464;163570037;163570037;163571932;163571932;163572218;163572218;163572401;163572401;163573025;163573025;163574177;163574177;163574774;163574774;163577269;163577269;163580083;163580083;163591979;163591979	163568968;163568971;163569563;163569563;163570166;163570166;163571996;163571996;163572319;163572319;163572472;163572472;163573152;163573152;163574292;163574292;163574917;163574917;163577391;163577391;163580144;163580144;163592159;163592159	-;-;-;-;-;-;-;-;-;-;-;-;-;-;-;-;-;-;-;-;-;-;-;-	1704	0.135468	3.4845	0.61827	0.447548	0.65689	ENSMUSG00000017697
Adal	chr2;chr2;chr2;chr2;chr2;chr2;chr2;chr2;chr2;chr2;chr2;chr2;chr2;chr2;chr2;chr2;chr2;chr2;chr2;chr2;chr2;chr2;chr2;chr2;chr2;chr2;chr2;chr2;chr2;chr2;chr2;chr2;chr2;chr2;chr2;chr2;chr2;chr2	120970909;120970909;120970909;120972574;120972574;120972574;120972574;120973005;120973005;120973630;120973630;120973630;120973630;120976514;120976514;120978722;120978722;120980701;120980701;120980701;120980701;120981612;120981612;120981612;120981612;120982911;120982911;120982911;120982911;120984976;120985200;120985200;120985200;120985200;120985816;120985816;120985816;120985816	120971147;120971090;120971147;120972784;120972784;120972784;120972784;120973135;120973135;120973690;120973690;120973703;120973690;120976601;120976601;120978803;120978803;120980827;120980827;120980827;120980827;120981692;120981692;120981692;120981692;120983049;120983049;120983049;120983049;120985083;120985300;120985300;120985300;120985300;120987161;120987161;120987161;120987161	+;+;+;+;+;+;+;+;+;+;+;+;+;+;+;+;+;+;+;+;+;+;+;+;+;+;+;+;+;+;+;+;+;+;+;+;+;+	2727	0.159334	3.48775	1.62138	0.227556	0.459896	ENSMUSG00000027259
Adam10	chr9;chr9;chr9;chr9;chr9;chr9;chr9;chr9;chr9;chr9;chr9;chr9;chr9;chr9;chr9;chr9	70586264;70610569;70625940;70629895;70647357;70651133;70653516;70655365;70661444;70668865;70673234;70674154;70675091;70676074;70683655;70685282	70586541;70610719;70626058;70630053;70647457;70651285;70653608;70655548;70661607;70669048;70673384;70674337;70675199;70676294;70683781;70687511	+;+;+;+;+;+;+;+;+;+;+;+;+;+;+;+	4608	0.032822	7.39501	0.0403844	0.844232	0.917372	ENSMUSG00000054693
Adam15	chr3;chr3;chr3;chr3;chr3;chr3;chr3;chr3;chr3;chr3;chr3;chr3;chr3;chr3;chr3;chr3;chr3;chr3;chr3;chr3;chr3;chr3;chr3;chr3;chr3;chr3;chr3;chr3;chr3;chr3;chr3;chr3;chr3;chr3;chr3;chr3;chr3;chr3;chr3;chr3;chr3;chr3;chr3;chr3	89246947;89246947;89247362;89247362;89247708;89248170;89248815;89248815;89249244;89249244;89249596;89249596;89250420;89250420;89250695;89250695;89250980;89250980;89251425;89251425;89251732;89251732;89252013;89252013;89252586;89252586;89252800;89252800;89253076;89253076;89253250;89253250;89254184;89254184;89254459;89254459;89254714;89254714;89255176;89255176;89255825;89255825;89257116;89257116	89247260;89247260;89247486;89247486;89247779;89248244;89248884;89248884;89249382;89249382;89249668;89249668;89250497;89250497;89250890;89250890;89251284;89251284;89251517;89251517;89251906;89251906;89252161;89252161;89252670;89252670;89252969;89252969;89253144;89253144;89253315;89253315;89254373;89254373;89254535;89254535;89254792;89254792;89255252;89255252;89255934;89255934;89257335;89257335	-;-;-;-;-;-;-;-;-;-;-;-;-;-;-;-;-;-;-;-;-;-;-;-;-;-;-;-;-;-;-;-;-;-;-;-;-;-;-;-;-;-;-;-	3007	-0.00836812	3.71266	0.00403833	0.9504	0.975049	ENSMUSG00000028041
Adam17	chr12;chr12;chr12;chr12;chr12;chr12;chr12;chr12;chr12;chr12;chr12;chr12;chr12;chr12;chr12;chr12;chr12;chr12;chr12;chr12;chr12;chr12;chr12;chr12;chr12;chr12;chr12;chr12;chr12;chr12;chr12;chr12;chr12;chr12;chr12;chr12;chr12;chr12;chr12;chr12;chr12;chr12;chr12;chr12;chr12;chr12;chr12;chr12;chr12;chr12;chr12;chr12;chr12;chr12;chr12;chr12;chr12;chr12;chr12;chr12;chr12;chr12;chr12;chr12;chr12;chr12;chr…	21373510;21373510;21373510;21373510;21373510;21376120;21376120;21376120;21376120;21376120;21378046;21378046;21378046;21378046;21378046;21379055;21379055;21379055;21379055;21379055;21380034;21380034;21380034;21380034;21380034;21382077;21382077;21382077;21382077;21382077;21382571;21382571;21382571;21382571;21382571;21383955;21383955;21383955;21383955;21383955;21386634;21386634;21386634;21386634;213…	21375627;21375627;21375627;21375627;21375627;21376170;21376170;21376170;21376170;21376170;21378134;21378134;21378134;21378134;21378134;21379156;21379133;21379133;21379133;21379133;21380164;21380164;21380164;21380164;21380164;21382211;21382211;21382211;21382211;21382211;21382674;21382674;21382674;21382674;21382674;21384154;21384154;21384154;21384154;21384154;21386786;21386786;21386786;21386786;213…	-;-;-;-;-;-;-;-;-;-;-;-;-;-;-;-;-;-;-;-;-;-;-;-;-;-;-;-;-;-;-;-;-;-;-;-;-;-;-;-;-;-;-;-;-;-;-;-;-;-;-;-;-;-;-;-;-;-;-;-;-;-;-;-;-;-;-;-;-;-;-;-;-;-;-;-;-;-;-;-;-;-;-;-;-;-;-;-;-;-;-;-;-	4550	0.100859	6.4544	0.763618	0.399943	0.619705	ENSMUSG00000052593
Adam19	chr11;chr11;chr11;chr11;chr11;chr11;chr11;chr11;chr11;chr11;chr11;chr11;chr11;chr11;chr11;chr11;chr11;chr11;chr11;chr11;chr11;chr11;chr11;chr11;chr11;chr11;chr11;chr11;chr11;chr11;chr11;chr11;chr11;chr11;chr11;chr11;chr11;chr11;chr11;chr11;chr11;chr11;chr11;chr11;chr11;chr11;chr11;chr11;chr11;chr11;chr11;chr11;chr11;chr11;chr11;chr11;chr11;chr11;chr11;chr11;chr11;chr11;chr11;chr11;chr11;chr11;chr…	45945329;45946811;45946811;45951750;45951750;45951750;45955839;45955839;45955839;45984690;45984690;45984690;45990680;45990680;45990680;46003584;46003584;46003584;46004450;46004450;46004450;46009247;46009247;46009247;46012247;46012247;46012247;46013920;46013920;46013920;46015835;46015835;46015835;46018073;46018073;46018073;46018731;46019613;46019613;46019613;46019613;46022450;46022450;46022450;460…	45945370;45947037;45947037;45951835;45951835;45951835;45955909;45955909;45955909;45984768;45984768;45984768;45990756;45990756;45990756;46003776;46003776;46003776;46004515;46004515;46004515;46009318;46009328;46009318;46012413;46012413;46012413;46014004;46014004;46014004;46015974;46015974;46015974;46018250;46018250;46018250;46019014;46019702;46019702;46019702;46019702;46022645;46022645;46022645;460…	+;+;+;+;+;+;+;+;+;+;+;+;+;+;+;+;+;+;+;+;+;+;+;+;+;+;+;+;+;+;+;+;+;+;+;+;+;+;+;+;+;+;+;+;+;+;+;+;+;+;+;+;+;+;+;+;+;+;+;+;+;+;+;+;+;+;+;+;+;+;+;+;+;+;+;+;+;+;+;+;+	6731	1.46803	4.09636	24.7785	0.000361752	0.0141058	ENSMUSG00000011256
Adam8	chr7;chr7;chr7;chr7;chr7;chr7;chr7;chr7;chr7;chr7;chr7;chr7;chr7;chr7;chr7;chr7;chr7;chr7;chr7;chr7;chr7;chr7;chr7;chr7;chr7;chr7;chr7;chr7;chr7;chr7;chr7;chr7;chr7;chr7;chr7;chr7;chr7;chr7;chr7;chr7;chr7;chr7;chr7;chr7;chr7;chr7;chr7;chr7	139558845;139558845;139559873;139559873;139562695;139562695;139563221;139563221;139563748;139563748;139564642;139564642;139565250;139565250;139565742;139565742;139566216;139566216;139566646;139566646;139566806;139566806;139567092;139567092;139567473;139567473;139567732;139567732;139568127;139568127;139568376;139568376;139568724;139568724;139568875;139568875;139569157;139569157;139569810;139569810…	139559440;139559440;139559947;139559947;139562745;139562745;139563286;139563286;139563907;139563907;139564756;139564756;139565343;139565343;139565819;139565819;139566381;139566381;139566721;139566721;139566995;139566995;139567181;139567181;139567650;139567650;139567880;139567880;139568208;139568208;139568542;139568542;139568792;139568792;139568937;139568937;139569340;139569340;139569886;139569886…	-;-;-;-;-;-;-;-;-;-;-;-;-;-;-;-;-;-;-;-;-;-;-;-;-;-;-;-;-;-;-;-;-;-;-;-;-;-;-;-;-;-;-;-;-;-;-;-	3117	-0.769126	1.7506	12.3452	0.00448681	0.0586699	ENSMUSG00000025473
Adam9	chr8;chr8;chr8;chr8;chr8;chr8;chr8;chr8;chr8;chr8;chr8;chr8;chr8;chr8;chr8;chr8;chr8;chr8;chr8;chr8;chr8;chr8;chr8;chr8;chr8;chr8;chr8;chr8;chr8;chr8;chr8;chr8;chr8;chr8;chr8;chr8;chr8;chr8;chr8;chr8;chr8;chr8;chr8;chr8;chr8	25439627;25439627;25445948;25445948;25452876;25452876;25452947;25454919;25454919;25456665;25456665;25457165;25457165;25460602;25460602;25463045;25463045;25468444;25468444;25469439;25469439;25471967;25471967;25480283;25480283;25481267;25481267;25482090;25482090;25483060;25483060;25485126;25485126;25486671;25486671;25487759;25487759;25493274;25493274;25494795;25494795;25496193;25496193;25506701;255…	25441026;25441026;25446015;25446015;25452892;25453104;25453104;25455051;25455051;25456770;25456770;25457245;25457245;25460785;25460785;25463150;25463150;25468639;25468639;25469531;25469531;25472138;25472138;25480416;25480416;25481348;25481348;25482259;25482259;25483131;25483131;25485191;25485191;25486866;25486866;25487835;25487835;25493352;25493352;25494853;25494853;25496290;25496290;25506938;255…	-;-;-;-;-;-;-;-;-;-;-;-;-;-;-;-;-;-;-;-;-;-;-;-;-;-;-;-;-;-;-;-;-;-;-;-;-;-;-;-;-;-;-;-;-	4039	0.00600663	4.13559	0.00214267	0.963863	0.981464	ENSMUSG00000031555
Adamts10	chr17;chr17;chr17;chr17;chr17;chr17;chr17;chr17;chr17;chr17;chr17;chr17;chr17;chr17;chr17;chr17;chr17;chr17;chr17;chr17;chr17;chr17;chr17;chr17;chr17;chr17;chr17;chr17;chr17;chr17;chr17;chr17;chr17;chr17;chr17;chr17;chr17;chr17;chr17;chr17;chr17;chr17;chr17;chr17;chr17;chr17;chr17;chr17;chr17;chr17;chr17;chr17;chr17;chr17;chr17;chr17;chr17;chr17;chr17;chr17;chr17;chr17;chr17;chr17;chr17;chr17;chr…	33743059;33743059;33743059;33743059;33743059;33743059;33743059;33743059;33743059;33743059;33743059;33743059;33743059;33747258;33747258;33747258;33747258;33747258;33747258;33747258;33747258;33747258;33747258;33747258;33747258;33747654;33747654;33747654;33747654;33747654;33747654;33747654;33747654;33747654;33747654;33747654;33747654;33747654;33749107;33749107;33749107;33749107;33749107;33749107;337…	33743232;33743232;33743232;33743232;33743232;33743232;33743232;33743232;33743232;33743232;33743232;33743232;33743232;33747444;33747444;33747444;33747444;33747444;33747444;33747444;33747444;33747444;33747444;33747444;33747444;33747802;33748000;33748000;33748000;33748000;33748000;33748000;33747802;33748000;33748000;33748094;33747802;33748000;33749263;33749263;33749263;33749263;33749263;33749263;337…	+;+;+;+;+;+;+;+;+;+;+;+;+;+;+;+;+;+;+;+;+;+;+;+;+;+;+;+;+;+;+;+;+;+;+;+;+;+;+;+;+;+;+;+;+;+;+;+;+;+;+;+;+;+;+;+;+;+;+;+;+;+;+;+;+;+;+;+;+;+;+;+;+;+;+;+;+;+;+;+;+;+;+;+;+;+;+;+;+;+;+;+;+;+;+;+;+;+;+;+;+;+;+;+;+;+;+;+;+;+;+;+;+;+;+;+;+;+;+;+;+;+;+;+;+;+;+;+;+;+;+;+;+;+;+;+;+;+;+;+;+;+;+;+;+;+;+;+;+;+;+;+;+;+;+;+;+;+;+;+;+;+;+;+;+;+;+;+;+;+;+;+;+;+;+;+;+;+;+;+;+;+;+;+;+;+;+;+;+;+;+;+;+;+;+;+;+;+;+;+…	4365	0.347423	3.972	4.09526	0.0668074	0.252898	ENSMUSG00000024299
Adamts14	chr10;chr10;chr10;chr10;chr10;chr10;chr10;chr10;chr10;chr10;chr10;chr10;chr10;chr10;chr10;chr10;chr10;chr10;chr10;chr10;chr10;chr10;chr10;chr10;chr10;chr10;chr10;chr10;chr10;chr10;chr10;chr10;chr10;chr10;chr10;chr10;chr10;chr10;chr10;chr10;chr10;chr10;chr10;chr10	61032891;61032891;61036142;61036142;61036955;61036955;61038602;61038602;61040626;61040626;61041143;61041143;61043079;61043079;61047367;61047367;61048903;61048903;61049309;61049309;61054137;61054137;61057637;61057637;61058563;61058563;61060052;61060052;61061116;61061116;61062886;61062886;61065435;61065435;61066197;61066197;61081705;61081705;61085383;61085383;61106636;61106636;61108935;61108935	61034738;61034738;61036252;61036252;61037084;61037084;61038809;61038809;61040758;61040758;61041311;61041311;61043242;61043242;61047433;61047447;61049026;61049026;61049442;61049442;61054312;61054312;61057785;61057785;61058671;61058676;61060184;61060184;61061259;61061259;61062991;61062991;61065582;61065582;61066280;61066280;61081895;61081895;61085539;61085539;61107036;61107036;61109198;61109198	-;-;-;-;-;-;-;-;-;-;-;-;-;-;-;-;-;-;-;-;-;-;-;-;-;-;-;-;-;-;-;-;-;-;-;-;-;-;-;-;-;-;-;-	5169	0.326984	0.0775153	1.03796	0.329194	0.561428	ENSMUSG00000059901
Adamts3	chr5;chr5;chr5;chr5;chr5;chr5;chr5;chr5;chr5;chr5;chr5;chr5;chr5;chr5;chr5;chr5;chr5;chr5;chr5;chr5;chr5;chr5;chr5;chr5;chr5;chr5;chr5;chr5;chr5;chr5;chr5;chr5;chr5;chr5;chr5;chr5;chr5;chr5;chr5;chr5;chr5;chr5;chr5;chr5	89821700;89821700;89831001;89831001;89832171;89832171;89834635;89834635;89839159;89839159;89840898;89840898;89842609;89843862;89846063;89846063;89848266;89848266;89849498;89849498;89850793;89850793;89853050;89853050;89854509;89854509;89855164;89855164;89855661;89855661;89856470;89856470;89858516;89858516;89869513;89869513;89923144;89923144;90009158;90009158;90029394;90029394;90030681;90030681	89825785;89825785;89831118;89831118;89832378;89832378;89834767;89834767;89839324;89839324;89841061;89841061;89842689;89843945;89846186;89846186;89848399;89848399;89849673;89849673;89850938;89850938;89853163;89853163;89854641;89854641;89855307;89855307;89855766;89855766;89856626;89856626;89858599;89858599;89869712;89869712;89923300;89923300;90009564;90009564;90029421;90029421;90031193;90031193	-;-;-;-;-;-;-;-;-;-;-;-;-;-;-;-;-;-;-;-;-;-;-;-;-;-;-;-;-;-;-;-;-;-;-;-;-;-;-;-;-;-;-;-	7663	-0.18824	-0.440557	0.293114	0.598365	0.766479	ENSMUSG00000043635
Adamts6	chr13;chr13;chr13;chr13;chr13;chr13;chr13;chr13;chr13;chr13;chr13;chr13;chr13;chr13;chr13;chr13;chr13;chr13;chr13;chr13;chr13;chr13;chr13;chr13;chr13;chr13;chr13;chr13;chr13;chr13;chr13;chr13;chr13;chr13;chr13;chr13;chr13;chr13;chr13;chr13;chr13;chr13;chr13;chr13;chr13;chr13;chr13;chr13;chr13;chr13;chr13;chr13	104424343;104424343;104430955;104430955;104433670;104433670;104443729;104443729;104449223;104449223;104450139;104450144;104450746;104450746;104483856;104483856;104489266;104489266;104503302;104503302;104506162;104512150;104512150;104526586;104526586;104534370;104534370;104536451;104536451;104550216;104563443;104563443;104565343;104565343;104566298;104566298;104580561;104580561;104581323;104581323…	104424508;104424508;104431332;104431332;104434034;104434034;104443897;104443897;104449434;104449434;104450227;104450227;104450891;104450891;104483899;104483899;104489371;104489371;104503448;104503448;104506298;104512291;104512291;104526693;104526693;104534515;104534515;104536514;104536514;104550318;104563576;104563576;104565466;104565466;104566378;104566378;104580724;104580724;104581461;104581461…	+;+;+;+;+;+;+;+;+;+;+;+;+;+;+;+;+;+;+;+;+;+;+;+;+;+;+;+;+;+;+;+;+;+;+;+;+;+;+;+;+;+;+;+;+;+;+;+;+;+;+;+	7091	0.354713	5.1486	1.60482	0.23021	0.462461	ENSMUSG00000046169
Adap1	chr5;chr5;chr5;chr5;chr5;chr5;chr5;chr5;chr5;chr5;chr5	139257631;139259090;139259490;139260202;139260484;139265264;139266460;139278891;139288059;139293497;139311036	139258831;139259318;139259561;139260264;139260567;139265410;139266572;139278973;139288150;139293627;139311219	-;-;-;-;-;-;-;-;-;-;-	2399	0.262922	5.10824	1.29269	0.278627	0.513765	ENSMUSG00000056413
Adar	chr3;chr3;chr3;chr3;chr3;chr3;chr3;chr3;chr3;chr3;chr3;chr3;chr3;chr3;chr3;chr3;chr3;chr3;chr3;chr3;chr3;chr3;chr3;chr3;chr3;chr3;chr3;chr3;chr3;chr3;chr3;chr3;chr3;chr3;chr3;chr3;chr3;chr3;chr3;chr3;chr3;chr3;chr3;chr3;chr3;chr3;chr3;chr3;chr3;chr3;chr3;chr3;chr3;chr3;chr3;chr3;chr3;chr3;chr3;chr3	89622329;89622545;89638025;89638025;89642149;89642149;89642149;89642149;89645297;89645297;89645297;89645297;89646477;89646477;89646477;89646477;89647140;89647140;89647140;89647140;89647401;89647401;89647401;89647401;89652683;89652683;89652683;89652683;89653127;89653127;89653127;89653127;89653872;89653872;89653872;89653872;89654479;89654479;89654479;89654479;89654845;89654845;89654845;89654845;896…	89622457;89622711;89638145;89638145;89643580;89643580;89643580;89643580;89645480;89645480;89645480;89645480;89646625;89646625;89646625;89646625;89647278;89647278;89647278;89647278;89647585;89647585;89647585;89647585;89652830;89652908;89652908;89652908;89653298;89653298;89653298;89653298;89653965;89653965;89653965;89653965;89654601;89654601;89654601;89654601;89654978;89654978;89654978;89654978;896…	+;+;+;+;+;+;+;+;+;+;+;+;+;+;+;+;+;+;+;+;+;+;+;+;+;+;+;+;+;+;+;+;+;+;+;+;+;+;+;+;+;+;+;+;+;+;+;+;+;+;+;+;+;+;+;+;+;+;+;+	6206	-0.400154	7.82785	18.9267	0.000995016	0.0241149	ENSMUSG00000027951
Adarb1	chr10;chr10;chr10;chr10;chr10;chr10;chr10;chr10;chr10;chr10;chr10;chr10;chr10;chr10;chr10;chr10;chr10;chr10;chr10;chr10;chr10;chr10;chr10;chr10;chr10;chr10;chr10;chr10;chr10;chr10;chr10;chr10;chr10;chr10;chr10;chr10;chr10;chr10;chr10;chr10;chr10;chr10;chr10;chr10;chr10;chr10;chr10;chr10;chr10;chr10;chr10;chr10;chr10;chr10;chr10;chr10	77126561;77126561;77126561;77126561;77126561;77131532;77131532;77131532;77131532;77131532;77139007;77139007;77139007;77139007;77139007;77146940;77146940;77146940;77146940;77146940;77148182;77148182;77148212;77148212;77148212;77149239;77149239;77149239;77149239;77149239;77153070;77153070;77153070;77153070;77153070;77157483;77157483;77157483;77157483;77157483;77161453;77161700;77161700;77161700;771…	77130795;77130795;77130795;77130795;77130795;77131710;77131710;77131710;77131710;77131710;77139188;77139188;77139188;77139188;77139188;77147108;77147108;77147108;77147108;77147108;77148360;77148360;77148360;77148360;77148360;77149407;77149407;77149407;77149407;77149407;77153184;77153184;77153184;77153184;77153184;77158464;77158464;77158417;77158417;77158417;77161525;77161774;77161774;77161774;771…	-;-;-;-;-;-;-;-;-;-;-;-;-;-;-;-;-;-;-;-;-;-;-;-;-;-;-;-;-;-;-;-;-;-;-;-;-;-;-;-;-;-;-;-;-;-;-;-;-;-;-;-;-;-;-;-	6706	-0.00898341	4.35387	0.00263263	0.959957	0.979254	ENSMUSG00000020262
Adat1	chr8;chr8;chr8;chr8;chr8;chr8;chr8;chr8;chr8;chr8;chr8;chr8;chr8;chr8;chr8;chr8;chr8;chr8;chr8;chr8;chr8;chr8;chr8;chr8;chr8;chr8;chr8;chr8;chr8;chr8;chr8;chr8;chr8;chr8;chr8	112693530;112693530;112697497;112697497;112698737;112698737;112704671;112704671;112705931;112705931;112705931;112708794;112708794;112708794;112708794;112713754;112713754;112713754;112713754;112714455;112714455;112714455;112714455;112716483;112716483;112716483;112716483;112716837;112716837;112716837;112716837;112718813;112718813;112718813;112718813	112695176;112695176;112698823;112698823;112698823;112698823;112704770;112704770;112706076;112706076;112706076;112709397;112709397;112709397;112709397;112713884;112713884;112713884;112713884;112714509;112714509;112714509;112714509;112716551;112716551;112716551;112716551;112717044;112717044;112717044;112717044;112718934;112718934;112718934;112718934	-;-;-;-;-;-;-;-;-;-;-;-;-;-;-;-;-;-;-;-;-;-;-;-;-;-;-;-;-;-;-;-;-;-;-	4409	-0.130473	3.53448	1.03822	0.328793	0.561086	ENSMUSG00000031949
Adat2	chr10;chr10;chr10;chr10;chr10;chr10	13428651;13432596;13435858;13437448;13438381;13438559	13429105;13432700;13436008;13437554;13438453;13439120	+;+;+;+;+;+	1453	0.0430098	4.14262	0.136972	0.717906	0.843916	ENSMUSG00000019808
Adat3	chr10;chr10	80438714;80442148	80438783;80443488	+;+	1411	0.202628	3.26112	1.47418	0.248967	0.48337	ENSMUSG00000113640
Adck1	chr12;chr12;chr12;chr12;chr12;chr12;chr12;chr12;chr12;chr12;chr12;chr12;chr12;chr12;chr12;chr12;chr12;chr12;chr12;chr12;chr12;chr12;chr12;chr12;chr12;chr12;chr12;chr12;chr12;chr12;chr12;chr12;chr12;chr12;chr12;chr12;chr12;chr12;chr12;chr12;chr12;chr12;chr12;chr12;chr12;chr12;chr12;chr12;chr12;chr12;chr12;chr12;chr12;chr12;chr12;chr12;chr12;chr12;chr12;chr12;chr12;chr12;chr12;chr12;chr12;chr12;chr…	88327284;88327284;88327284;88327284;88327284;88327552;88327552;88335105;88335105;88335105;88335105;88335105;88335105;88338465;88338465;88338465;88338465;88338465;88338465;88338469;88368743;88368743;88368743;88368743;88368743;88397791;88397791;88397791;88397791;88397791;88407853;88407853;88407853;88407853;88407853;88407853;88407853;88413411;88413411;88413411;88413411;88413411;88413411;88413411;884…	88327365;88327365;88327365;88327365;88327553;88327742;88327742;88335250;88336140;88335250;88335250;88335250;88335250;88338548;88338548;88338548;88338548;88338548;88338548;88338548;88368946;88368946;88368946;88368946;88368946;88397949;88397949;88397949;88397949;88397949;88408011;88408011;88408011;88408011;88408011;88408011;88408011;88413527;88413527;88413527;88413527;88413527;88413527;88413527;884…	+;+;+;+;+;+;+;+;+;+;+;+;+;+;+;+;+;+;+;+;+;+;+;+;+;+;+;+;+;+;+;+;+;+;+;+;+;+;+;+;+;+;+;+;+;+;+;+;+;+;+;+;+;+;+;+;+;+;+;+;+;+;+;+;+;+;+;+;+;+;+;+	3472	-0.354606	3.65861	10.3931	0.00750229	0.0791538	ENSMUSG00000021044
Adck2	chr6;chr6;chr6;chr6;chr6;chr6;chr6;chr6	39550810;39553297;39556597;39557930;39560745;39562661;39563775;39564303	39552140;39553443;39556725;39558025;39560996;39562789;39563828;39565703	+;+;+;+;+;+;+;+	3539	-0.238619	3.58174	1.87801	0.196647	0.431867	ENSMUSG00000046947
Adck5	chr15;chr15;chr15;chr15;chr15;chr15;chr15;chr15;chr15;chr15;chr15;chr15;chr15;chr15;chr15;chr15;chr15;chr15;chr15;chr15;chr15;chr15;chr15;chr15;chr15;chr15;chr15;chr15;chr15;chr15	76460559;76460559;76471958;76471958;76473269;76473269;76477434;76477434;76477631;76477636;76477919;76477919;76478138;76478138;76478353;76478353;76478564;76478564;76478729;76478729;76478874;76478874;76479047;76479047;76479214;76479214;76479537;76479537;76479739;76479739	76460694;76460694;76472061;76472061;76473418;76473418;76477509;76477509;76477831;76477831;76478059;76478059;76478251;76478251;76478484;76478484;76478647;76478647;76478810;76478810;76478952;76478952;76479138;76479138;76479466;76479466;76479653;76479653;76480011;76480011	+;+;+;+;+;+;+;+;+;+;+;+;+;+;+;+;+;+;+;+;+;+;+;+;+;+;+;+;+;+	2034	0.215058	4.39155	2.72255	0.12568	0.347269	ENSMUSG00000022550
[truncated: 10,589 more rows]

## Sheet: 0.001+Asp vs 0.001
Gene Name	Chr	Start	End	Strand	Length	logFC	logCPM	F	PValue	FDR	ENSEMBL
0610009B22Rik	chr11;chr11	51576212;51579375	51576919;51579461	-;-	795	-0.152968	3.06652	0.607571	0.451405	0.71172	ENSMUSG00000007777
[truncated: 10,949 more rows]

## Sheet: 0.001+Asp vs 0.625+Asp
Gene Name	Chr	Start	End	Strand	Length	logFC	logCPM	F	PValue	FDR	ENSEMBL
[truncated: 10,950 more rows]

## Sheet: 0.001 vs 0.625
Gene Name	Chr	Start	End	Strand	Length	logFC	logCPM	F	PValue	FDR	ENSEMBL
[truncated: 10,950 more rows]
