# Supplementary material for: Iron deficiency causes aspartate-sensitive dysfunction in CD8+ T cells
Source: Nat Commun. 2025 Jun 20;16:5355. doi: 10.1038/s41467-025-60204-7 (PMC12181297; doi:10.1038/s41467-025-60204-7)
Supplement: Supplementary file 8 — Source Data [file 41467_2025_60204_MOESM8_ESM.xlsx]

## Sheet: Figures with data available
Figure 1k	PXD047814
Figure 1l	PXD047814	GSE251962
Figure 1m	PXD047814
Figure 2d	PXD047814
Figure 2f	PXD047814
Figure 2g	PXD047814
Figure 4e	GSE292414
Figure 4f	GSE292414
Figure S1c	GSE251962
Figure S1d	GSE251962
Figure S1e	GSE251964
Figure S1f	GSE251964
Figure S1k	GSE251962	PXD047814
Figure S1l	GSE251962
Figure S2c	PXD047814	https://pubmed.ncbi.nlm.nih.gov/34603285/
Figure S2d	GSE84702
Figure S2f	GSE84702
Figure S2g	GSE84702
Figure S3a	https://pubmed.ncbi.nlm.nih.gov/31591570/
Figure S3b	https://pubmed.ncbi.nlm.nih.gov/31591570/
Figure S3c	https://pubmed.ncbi.nlm.nih.gov/31591570/
Figure S8b	GSE251963
Figure S8c	GSE251963
Figure S8e	GSE251963
Figure S8f	GSE251963

## Sheet: Figure 1
Figure 1b	% divided measured using CTV
	Holotransferrin (mg/mL)
	0.625	0.125	0.025	0.005	0.001	0.0002
Mouse 1	86	87.7	83.3	77.7	60	43.5
Mouse 2	75.6	79.3	75.4	66.3	37	12.7
Mouse 3	79.8	84.1	80.6	74.5	45.9	27.4
Mouse 4	76.1	79.8	77.3	68.1	38.8	18.1
Mouse 5	79	81.9	76.9	71	36.8	21.7
Figure 1d	CD25 MFI
	Holotransferrin (mg/mL)
	0.625	0.125	0.025	0.005	0.001	0.0002
Mouse 1	43500.5	42880.5	41407	37958	32634.5	31456.5
Mouse 2	46782.5	46559.5	45604	41211.5	33674.5	31210.5
Mouse 3	44301.5	44299.5	43187.5	40967.5	34229	32484
Mouse 4	43606.5	44726.5	42416	41392	33878.5	32755
Figure 1e	CD44 MFI
	Holotransferrin (mg/mL)
	0.625	0.125	0.025	0.005	0.001
Mouse 1	4580	4343	4551	4428	4068
Mouse 2	4095	3960	3523	4023	4232
Mouse 3	4390	4513	4306	4232	4696
Mouse 4	4609	4667	4131	4973	4993
Figure 1f	TFR1/CD71 MFI
	Holotransferrin (mg/mL)
	0.625	0.125	0.025	0.005	0.001
Mouse 1	30280	35283	43710	39710	38228
Mouse 2	32221	36463	42261	46895	41656
Mouse 3	30419	38869	45326	44998	37867
Mouse 4	33516	40767	45217	56829	57685
Figure 1g	CD98 MFI
	Holotransferrin (mg/mL)
	0.625	0.125	0.025	0.005	0.001	0.0002
Mouse 1	3361	3523	3054	2446	1720	1274
Mouse 2	2835	3244	2771	2129	1630	1185
Mouse 3	2699	2619	2399	2183	1690	1377
Mouse 4	2883	3087	2493	1946	1458	1340
Mouse 5	2446	2392	2306	1992	1525	1355
Figure 1h	IL-2 MFI
	Holotransferrin (mg/mL)
	0.625	0.125	0.025	0.005	0.001
Mouse 1	426.5	533.5	587	965.5	1868
Mouse 2	347	439	495.5	769	1031
Mouse 3	434	547	588.5	918.5	1333.5
Mouse 4	365.5	492	529	757.5	1081
Figure 1i	TNF MFI
	Holotransferrin (mg/mL)
	0.625	0.125	0.025	0.005	0.001
Mouse 1	2685	2985	3025	3769	4711.5
Mouse 2	2603.5	2881.5	3150	3674.5	3762.5
Mouse 3	2683	2819	3034.5	3703.5	3852.5
Mouse 4	2625.5	2683.5	2912.5	3653.5	4080
Figure 1j	IFNg MFI
	Holotransferrin (mg/mL)
	0.625	0.125	0.025	0.005	0.001
Mouse 1	666	707	728.5	760.5	699
Mouse 2	434.5	515.5	520	528.5	460
Mouse 3	713.5	754	766	764.5	687
Mouse 4	598	656.5	696.5	720	598
Figure 1o	Cdkn1a mRNA expression (48h)
	Holotransferrin (mg/mL)
	0.625	0.005	0.001
Mouse 1	0.0198118	0.0447491	0.0894526
Mouse 2	0.0151714	0.030495	0.0753294
Mouse 3	0.0129994	0.0306002	0.0818515
Mouse 4	0.0151548	0.0345714	0.0769219
Figure 1p	CDKN1A protein expression
	Holotransferrin (mg/mL)
	0.625	0.125	0.025	0.005	0.001
Mouse 1	1788.38	2236.06	3003.28	2669.46	3702.45
Mouse 2	1498.55	1135.1	2235.3	1873.48	3690.34
Mouse 3	2587.25	2609.41	2166.07	2619.1	4642.18
Mouse 4	922.993	986.466	1044.17	2836.33	5640.03
Figure 1q	% viable
	Holotransferrin (mg/mL)
	0.625	0.125	0.025	0.005	0.001	0.0002
Mouse 1	65.1	67.5	72.9	73.7	67.4	64.9
Mouse 2	68.8	68.6	74.9	71.5	72	65.5
Mouse 3	68.3	69.2	71.1	67.3	67.3	61.8
Mouse 4	70.6	72.8	74.2	68.8	64.4	65.2
Mouse 5	71.9	72.2	71.6	68.5	68.9	66.5

## Sheet: Figure 2
Figure 2b	pS6 MFI
	Holotransferrin (mg/mL)
	0.625 + rapamycin	0.625	0.005	0.001	0.0002
Mouse 1	2019	8540	7564	5135	4605
Mouse 2	1826	7509	7081	4898	4284
Mouse 3	1910	8141	6006	4238	3515
Mouse 4	1728	9059	8323	5940	5098
Figure 2e	MTG MFI
	Holotransferrin (mg/mL)
	0.625	0.001
Mouse 1	14625.5	35884
Mouse 2	12811	29171.5
Mouse 3	10673	22593.5
Mouse 4	15842.5	21747.5
Figure 2h	mitoSOX MFI
	Holotransferrin (mg/mL)
	0.625	0.125	0.025	0.005	0.001
Mouse 1	1063	777.5	1064.5	1316.5	2783
Mouse 2	536	410	533	819.5	2156.5
Mouse 3	576	564.5	644	942.5	2459.5
Mouse 4	451	395	673.5	576.5	1067
Figure 2j	MTDR MFI: MTG MFI (calculated using data in Figure 2e and Supplementary Fig. 4a)
	Holotransferrin (mg/mL)
	0.625	0.001
Mouse 1	2.06752	1.3879
Mouse 2	2.16899	1.2714
Mouse 3	2.49925	1.27745
Mouse 4	1.77923	1.32079
Figure 2k	SOD2 protein expression
	Holotransferrin (mg/mL)
	0.625	0.125	0.025	0.005	0.001
Mouse 1	34881.7	39561.8	53602.9	47691.6	62641.1
Mouse 2	31322.3	19468.5	37118.6	53623.7	57088.7
Mouse 3	21745.3	28924.5	36579.3	53586.3	62755.2
Mouse 4	25047	22221.3	28841.7	52169.2	68581.7

## Sheet: Figure 3
Figure 3a	Relative metabolite abundance (low iron/high iron)
	Pyruvate	Lactate	Alanine	Glycine	Valine	Leucine	Isoleucine	Succinate	Proline	Fumarate	Serine	α-Ketoglutarate	Malate	Aspartate	Glutamate	Asparagine	Glutamine	Citrate
Mouse 1	0.710974	0.408869	1.07231	1.55933	1.43302	1.54249	1.4287	0.825018	0.767335	0.650057	1.27109	0.539063	0.414228	1.51968	1.91682	1.31713	1.16919	0.766814
Mouse 2	0.963589	0.813414	1.0389	1.18594	1.27914	1.34757	1.31628	0.764912	1.20952	0.555519	1.13642	0.526178	0.46269	1.43182	2.04834	1.12731	1.52481	1.19208
Mouse 3	1.38526	1.7927	1.06635	0.859366	1.31925	1.46338	1.43345	0.831289	1.51717	0.523165	1.13711	0.683618	0.635804	1.64573	2.09503	1.18621	4.59308	1.93885
Mouse 4	1.51112	1.4268	1.45237	1.37321	2.03566	2.44412	2.28768	0.900451	1.64162	0.655306	1.62371	0.611589	0.648775	1.81493	2.2466	1.54301	1.89292	1.56021
Mouse 5	1.04016	1.05533	0.907676	0.700712	1.01679	1.07478	1.05872	0.586119	1.14866	0.397997	0.995008	0.704774	0.449325	1.48881	1.63123	0.725822	1.80133	0.907033
Mouse 6	0.885544	0.501601	1.12598	1.22339	1.1013	1.14675	1.06699	0.755068	0.586848	0.634977	1.21212	0.644684	0.618919	2.22744	2.07129	1.12112	0.457199	0.711566
Mouse 7	1.09351	2.50043	0.989529	0.159382	1.03546	1.17366	1.13211	0.828723	1.14479	0.459149	0.998074	0.526709	0.563774	1.36986	1.46664	0.815528	1.24371	0.631964
Mouse 8	1.23297	1.18579	1.4502	1.23663	1.67189	1.92151	1.8802	0.915651	1.27828	0.614129	1.48025	0.659143	0.710941	2.06356	2.24307	1.28335	2.28696	1.14551
Figure 3b - citrate	Relative abundance
		Unlabelled				13C Labelled
		Mouse 1	Mouse 2	Mouse 3	Mouse 4	Mouse 1	Mouse 2	Mouse 3	Mouse 4
Holotransferrin (mg/mL)	0.625	4.43272	4.94314	5.73922	6.37308	3.69022	3.82489	4.63917	5.34866
	0.001	4.2714	3.7236	3.76523	7.87496	3.09638	2.51543	2.79354	5.55238
Figure 3b - aspartate	Relative abundance
		Unlabelled				13C Labelled
		Mouse 1	Mouse 2	Mouse 3	Mouse 4	Mouse 1	Mouse 2	Mouse 3	Mouse 4
Holotransferrin (mg/mL)	0.625	3.49595	3.30227	3.17968	3.33978	13.107	10.4298	12.5541	11.9688
	0.001	6.37027	8.50117	5.26563	7.97939	18.3484	22.0861	16.2875	23.6108
Figure 3b - malate	Relative abundance
		Unlabelled				13C Labelled
		Mouse 1	Mouse 2	Mouse 3	Mouse 4	Mouse 1	Mouse 2	Mouse 3	Mouse 4
Holotransferrin (mg/mL)	0.625	2.90482	2.60294	3.24391	3.28312	11.2637	8.58998	12.8568	14.4433
	0.001	1.59649	1.918	2.19359	3.09817	4.76977	5.00952	6.88361	9.50428
Figure 3b - glutamate	Relative abundance
		Unlabelled				13C Labelled
		Mouse 1	Mouse 2	Mouse 3	Mouse 4	Mouse 1	Mouse 2	Mouse 3	Mouse 4
Holotransferrin (mg/mL)	0.625	5.88072	6.31461	6.203	6.19644	23.698	21.5373	28.9972	29.3631
	0.001	10.3759	13.812	9.95146	15.8369	37.8738	43.8775	41.6745	63.9257
Figure 3b - glutamine	Relative abundance
		Unlabelled				13C Labelled
		Mouse 1	Mouse 2	Mouse 3	Mouse 4	Mouse 1	Mouse 2	Mouse 3	Mouse 4
Holotransferrin (mg/mL)	0.625	0.034998	0.068589	0.056093	0.031436	0.026795	0.029536	0.025969	0.020568
	0.001	0.063947	0.022957	0.066103	0.058598	0.047362	0.021906	0.035959	0.060334
Figure 3b - asparagine	Relative abundance
		Unlabelled				13C Labelled
		Mouse 1	Mouse 2	Mouse 3	Mouse 4	Mouse 1	Mouse 2	Mouse 3	Mouse 4
Holotransferrin (mg/mL)	0.625	8.17639	6.78568	7.79812	6.2874	0.016446	0.024319	0.014339	0.015758
	0.001	5.93307	7.62694	6.35666	8.07374	0.013473	0.007861	0.014623	0.015421
Figure 3b - fumarate	Relative abundance
		Unlabelled				13C Labelled
		Mouse 1	Mouse 2	Mouse 3	Mouse 4	Mouse 1	Mouse 2	Mouse 3	Mouse 4
Holotransferrin (mg/mL)	0.625	1.69483	1.473	1.96295	1.47006	4.68842	3.65902	5.42434	4.8389
	0.001	0.917116	1.29976	1.07591	1.18096	1.6234	1.95896	2.31596	2.69356
Figure 3b - succinate	Relative abundance
		Unlabelled				13C Labelled
		Mouse 1	Mouse 2	Mouse 3	Mouse 4	Mouse 1	Mouse 2	Mouse 3	Mouse 4
Holotransferrin (mg/mL)	0.625	1.6779	1.67582	1.54659	1.31899	3.47249	2.69453	3.6646	3.14516
	0.001	1.22705	1.20142	1.52577	1.3819	1.79169	2.09849	2.79286	2.7057
Figure 3b - a-ketoglutarate	Relative abundance
		Unlabelled				13C Labelled
		Mouse 1	Mouse 2	Mouse 3	Mouse 4	Mouse 1	Mouse 2	Mouse 3	Mouse 4
Holotransferrin (mg/mL)	0.625	0.065197	0.072557	0.079905	0.099281	0.232923	0.235654	0.405319	0.473165
	0.001	0.049822	0.046727	0.054151	0.077345	0.160285	0.151972	0.20142	0.299978
Figure 3c	a-ketoglutarate isotopomer abundance labelled from 13C-glutamine
	Holotransferrin (mg/mL)
	0.625				0.001
Isotopomer	Mouse 1	Mouse 2	Mouse 3	Mouse 4	Mouse 1	Mouse 2	Mouse 3	Mouse 4
M+0	0.020813	0.019446	0.019434	0.033795	0.013057	0.010454	0.014908	0.020223
+1	0.009775	0.013546	0.019641	0.018881	0.014998	0.013857	0.01633	0.020654
+2	0.01481	0.020726	0.018054	0.004664	0.010159	0.012027	0.005201	0.019116
+3	0.063146	0.070012	0.093041	0.11735	0.04186	0.042557	0.054548	0.076984
+4	0.012097	0.009169	-0.01645	0.003213	0.009636	0.004743	0.006199	-0.00831
+5	0.177479	0.175312	0.351509	0.394543	0.120398	0.115061	0.158386	0.248663
Figure 3d	Succinate isotopomer abundance labelled from 13C-glutamine
	Holotransferrin (mg/mL)
	0.625				0.001
Isotopomer	Mouse 1	Mouse 2	Mouse 3	Mouse 4	Mouse 1	Mouse 2	Mouse 3	Mouse 4
M+0	0.815411	0.917589	0.767001	0.715023	0.763534	0.56897	0.858254	0.728941
+1	0.363429	0.347639	0.342992	0.204257	0.217648	0.310322	0.302807	0.307075
+2	1.08729	0.902546	1.04468	0.797309	0.550551	0.729411	0.825965	0.77213
+3	0.185103	0.18492	0	0.208463	0.10003	0.140018	0.109718	0.146369
+4	2.69916	2.01766	3.05651	2.5391	1.38698	1.55119	2.22189	2.13309
Figure 3e	Fumarate isotopomer abundance labelled from 13C-glutamine
	Holotransferrin (mg/mL)
	0.625				0.001
Isotopomer	Mouse 1	Mouse 2	Mouse 3	Mouse 4	Mouse 1	Mouse 2	Mouse 3	Mouse 4
M+0	0.811438	0.741709	0.997126	0.686021	0.525329	0.761112	0.543647	0.563657
+1	0.300069	0.276574	0.343562	0.254382	0.177513	0.2601	0.232905	0.266425
+2	1.03297	0.830961	1.09209	0.879907	0.445275	0.597715	0.587076	0.700634
+3	0.567399	0.433526	0.648449	0.61319	0.14406	0.178845	0.25618	0.268659
+4	3.67137	2.84925	4.30607	3.87546	1.24834	1.46094	1.77207	2.07514
Figure 3f	Malate isotopomer abundance labelled from 13C-glutamine
	Holotransferrin (mg/mL)
	0.625				0.001
Isotopomer	Mouse 1	Mouse 2	Mouse 3	Mouse 4	Mouse 1	Mouse 2	Mouse 3	Mouse 4
M+0	0.624054	0.586207	0.731578	0.90654	0.410766	0.512406	0.578864	0.873084
+1	0.833301	0.831992	0.924695	0.793477	0.547993	0.693725	0.701024	0.978327
+2	2.65533	2.29523	2.89525	2.85316	1.29104	1.51558	1.81113	2.49027
+3	1.31251	0.980515	1.48474	1.41957	0.516831	0.510026	0.733561	0.984839
+4	8.74331	6.49899	10.0645	11.7537	3.59962	3.69577	5.25262	7.27594
Figure 3g	NAD+/NADH ratio
	Holotransferrin (mg/mL)
	0.625	0.001
Mouse 1	5.72947	4.78654
Mouse 2	5.03584	7.81515
Mouse 3	4.73096	7.72114
Mouse 4	5.00855	7.14382
Mouse 5	4.83528	8.32601
Mouse 6	6.29691	6.89502
Mouse 7	7.2164	7.61186
Mouse 8	6.97246	10.1286
Mouse 9	7.65631	9.77047
Mouse 10	7.60049	13.8951
Mouse 11	7.97393	13.672
Mouse 12	6.39064	11.7618
Mouse 13	6.91718	12.2829

## Sheet: Figure 4
Figure 4a	a-ketoglutarate abundance
	Holotransferrin (mg/mL)
	0.625	0.001
Mouse 1	0.221066	0.119169
Mouse 2	0.190485	0.100229
Mouse 3	0.145066	0.09917
Mouse 4	0.160324	0.098052
Mouse 5	0.29812	0.210107
Mouse 6	0.308211	0.198699
Mouse 7	0.485224	0.255572
Mouse 8	0.572446	0.377323
Figure 4c	H3K27me3 MFI
	Holotransferrin (mg/mL)
	0.625	0.125	0.025	0.005	0.001	0.625 + IL-7
Mouse 1	38795	37972	41760	58674	90300	121004
Mouse 2	39273	40249	34751	48120	67498	95253
Mouse 3	33913	39394	38088	64616	85879	114327
Mouse 4	33810	40373	37053	50873	84015	85342

## Sheet: Figure 5
Figure 5a	aspartate abundance
	Holotransferrin (mg/mL)
	0.625	0.001
Mouse 1	17.7175	26.925
Mouse 2	15.3908	22.0368
Mouse 3	10.8251	17.8152
Mouse 4	10.0914	18.3151
Mouse 5	16.6029	24.7187
Mouse 6	13.732	30.5873
Mouse 7	15.7338	21.5531
Mouse 8	15.3086	31.5902
Figure 5c	AICAR abundance
	Holotransferrin (mg/mL)
	0.625	0.001
Mouse 1	2.01	0.3849
Mouse 2	1.08	0.3226
Mouse 3	3.561	0.4353
Mouse 4	1.645	0.4578
Figure 5d	PPAT protein expression
	Holotransferrin (mg/mL)
	0.625	0.125	0.025	0.005	0.001
Mouse 1	23491.5	24886.8	20360.5	11258.7	9884.88
Mouse 2	27744.3	27444.7	18563.6	10498	7440.71
Mouse 3	42708.5	25438	17047.2	7800.22	14489.2
Mouse 4	44134.4	29598.5	18522.5	17907.9	4917.46
Figure 5e	Carbamoyl-aspartate abundance
	Holotransferrin (mg/mL)
	0.625	0.001
Mouse 1	4600000	1070000
Mouse 2	5190000	398000
Mouse 3	3220000	1270000
Mouse 4	6920000	615000
Figure 5f	orotate abundance
	Holotransferrin (mg/mL)
	0.625	0.001
Mouse 1	12200000	1450000
Mouse 2	13700000	372000
Mouse 3	2320000	977000
Mouse 4	10100000	862000
Figure 5h	abundance of PC activity indicative isotopomers
	Holotransferrin (mg/mL)
	0.625				0.001
Isotopomers	Mouse 1	Mouse 2	Mouse 3	Mouse 4	Mouse 1	Mouse 2	Mouse 3	Mouse 4
Cit M+3	0.05	0.05	0.06	0.05	0.06	0.07	0.06	0.06
Cit M+5	0.02	0.02	0.03	0.02	0.04	0.04	0.04	0.04
Fum M+3	0.03	0.04	0.04	0.05	0.04	0.07	0.06	0.07
Mal M+3	0.05	0.05	0.06	0.04	0.08	0.07	0.08	0.08
Asp M+3	0.05	0.05	0.06	0.05	0.08	0.08	0.08	0.07
Figure 5i	PC activity measured as (mal M+3 - suc M+3)/pyr M+3
	Holotransferrin (mg/mL)
	0.625	0.001
Mouse 1	0.031639	0.067205
Mouse 2	0.013848	0.062124
Mouse 3	-0.00469	0.10833
Mouse 4	-0.03046	0.052681
Figure 5j	PC protein expression
	Holotransferrin (mg/mL)
	0.625	0.125	0.025	0.005	0.001
Mouse 1	303.776	267.775	418.849	164.421	545.788
Mouse 2	504.296	226.985	302.863	368.201	517.117
Mouse 3	168.947	224.597	274.721	512.619	805.35
Mouse 4	252.465	311.729	352.976	554.357	1012.36
Figure 5k	PCK2 protein expression
	Holotransferrin (mg/mL)
	0.625	0.125	0.025	0.005	0.001
Mouse 1	55146.9	56081.1	66458.9	55033.5	30425.3
Mouse 2	57260.7	49846.2	66120.1	36908.5	36295.1
Mouse 3	59958.9	65835.2	52420	56980.7	27846
Mouse 4	61759.2	64627.2	55211.1	62479.8	43891.3
Figure 5l	% divided for measured by CTV for control and pyruvate supplemented
		Control				Pyruvate
Holotransferrin (mg/mL)		Mouse 1	Mouse 2	Mouse 3	Mouse 4	Mouse 1	Mouse 2	Mouse 3	Mouse 4
	0.625	93.1	91.3	90.1	91.7	96.9	92.1	97	96
	0.125	92.5	89.6	91.5	89.6	95.2	91	96.7	95.2
	0.025	91.4	87.7	92.1	89.7	93.7	88.8	96.2	94.8
	0.005	87.8	86.3	89.5	85.6	94.7	90.1	96.1	93
	0.001	80	71	86.7	74	88.9	81.7	92.8	87.9

## Sheet: Figure 6
Figure 6b	viable cell counts over time
	Holotransferrin (mg/mL)
	0.625					0.001					0.625 + aspartate					0.001 + aspartate
time	Mouse 1	Mouse 2	Mouse 3	Mouse 4	Mouse 5	Mouse 1	Mouse 2	Mouse 3	Mouse 4	Mouse 5	Mouse 1	Mouse 2	Mouse 3	Mouse 4	Mouse 5	Mouse 1	Mouse 2	Mouse 3	Mouse 4	Mouse 5
0	10289.5	5308.5	7371.5	8165	7173	10289.5	5308.5	7371.5	8165	7173	10289.5	5308.5	7371.5	8165	7173	10289.5	5308.5	7371.5	8165	7173
24	15100.5	14826.5	14605	16278.5	15741	14783.5	12316	13526.5	11657.5	9745	15924.5	14730	13080	13946.5	11946.5	15213	14395	11055.5	12870	9062.5
48	24570.5	18441	19991	20123	19501.5	15101	11199.5	11670.5	14152.5	12632.5	26855	19568.5	24035	24490.5	26167.5	18203.5	14031.5	14648	11960	16016.5
72	41717	36252.5	35265	36180	32710.5	19607	14085	10806.5	12879	8548	59045.5	48273.5	50857.5	45295.5	32280.5	34632	23837	19558	25527.5	19915
Figure 6c	% divided measured with CTV for control and aspartate supplemented
		Control					Aspartate
		Mouse 1	Mouse 2	Mouse 3	Mouse 4	Mouse 5	Mouse 1	Mouse 2	Mouse 3	Mouse 4	Mouse 5
Holotransferrin (mg/mL)	0.625	86	75.6	79.8	76.1	79	94.7	89.5	92.3	91.4	94
	0.125	87.7	79.3	84.1	79.8	81.9	94.9	88.9	93	89.7	93.9
	0.025	83.3	75.4	80.6	77.3	76.9	94.3	87.3	91.3	89.3	92.8
	0.005	77.7	66.3	74.5	68.1	71	91.3	78.4	81.3	81.5	77
	0.001	60	37	45.9	38.8	36.8	82.6	64.7	71.8	64.3	76
	0.0002	43.5	12.7	27.4	18.1	21.7	75	52.3	62.7	53.1	64
Figure 6d	% 3+ divided measured with CTV for control and aspartate supplemented
		Control					Aspartate
		Mouse 1	Mouse 2	Mouse 3	Mouse 4	Mouse 5	Mouse 1	Mouse 2	Mouse 3	Mouse 4	Mouse 5
Holotransferrin (mg/mL)	0.625	84.35	81.25	88.05	84	81.7	89.55	89.4	89.85	89.75	89.55
	0.005	47.65	49	61.2	53.65	45.5	69.8	78.9	84.2	75.2	68.95
	0.001	13.6	4.495	5.195	6.55	2.665	68.4	56.5	58.4	52.45	46
Figure 6e	TFR1/CD71 MFI for control and aspartate supplemented
		Control					Aspartate
		Mouse 1	Mouse 2	Mouse 3	Mouse 4	Mouse 5	Mouse 1	Mouse 2	Mouse 3	Mouse 4	Mouse 5
Holotransferrin (mg/mL)	0.625	5698	5228	4903	4883	4784	6106	4715	4983	5249	4764
	0.125	6048	5956	5238	5280	4764	7784	6900	5979	6258	6211
	0.025	6401	6094	5557	5821	5611	7813	7336	7161	6848	7557
	0.005	7405	6797	6977	6234	6747	9162	9180	9061	8108	9044
	0.001	7082	6450	6535	5567	6106	9946	8108	7784	7713	7432
	0.0002	6246	4764	5503	5033	5054	8429	7228	7474	7016	6848
Figure 6f	CD25 MFI for control and aspartate supplemented
		Control					Aspartate
		Mouse 1	Mouse 2	Mouse 3	Mouse 4	Mouse 5	Mouse 1	Mouse 2	Mouse 3	Mouse 4	Mouse 5
Holotransferrin (mg/mL)	0.625	311	246	224	239	217	420	289	268	268	210
	0.125	304	246	217	239	195	398	289	253	268	210
	0.025	275	224	203	210	195	347	282	253	231	203
	0.005	217	174	188	166	181	275	239	217	203	181
	0.001	159	137	145	130	137	239	174	159	159	137
	0.0002	130	101	123	116	130	188	152	152	145	123
Figure 6g	Perforin MFI for control and aspartate supplemented
		Control					Aspartate
		Mouse 1	Mouse 2	Mouse 3	Mouse 4	Mouse 5	Mouse 1	Mouse 2	Mouse 3	Mouse 4	Mouse 5
Holotransferrin (mg/mL)	0.625	206	222	190	164	152	233	332	290	283	251
	0.125	221	230	222	187	167	286	328	344	312	242
	0.025	192	206	180	177	148	275	306	275	302	283
	0.005	195	195	173	163	152	307	350	352	310	289
	0.001	204	205	194	174	154	360	336	345	293	254
	0.0002	203	180	175	170	158	338	303	343	293	297
Figure 6h	IFNg MFI for control and aspartate supplemented
		Control				Aspartate
		Mouse 1	Mouse 2	Mouse 3	Mouse 4	Mouse 1	Mouse 2	Mouse 3	Mouse 4
Holotransferrin (mg/mL)	0.625	666	434.5	713.5	598	733	473	920	667.5
	0.125	707	515.5	754	656.5	829.5	545	960.5	712
	0.025	728.5	520	766	696.5	877	544.5	987	705.5
	0.005	760.5	528.5	764.5	720	877.5	631	913.5	712.5
	0.001	699	460	687	598	754	537	830.5	669
Figure 6i	pS6 MFI for control and asparate supplemented
		Control				Aspartate				Rapamycin
		Mouse 1	Mouse 2	Mouse 3	Mouse 4	Mouse 1	Mouse 2	Mouse 3	Mouse 4	Mouse 1	Mouse 2	Mouse 3	Mouse 4
Holotransferrin (mg/mL)	0.625	8540	7509	8141	9059	11603	9574	11099	10656	2019	1826	1910	1728
	0.005	7564	7081	6006	8323	9126	8509	7427	9193
	0.001	5135	4898	4238	5940	6826	6851	5248	7509
	0.0002	4605	4284	3515	5098	6050	6094	4490	7454
Figure 6j	SAICAR relative abundance
	Holotransferrin (mg/mL)
	0.625	0.001	0.001 + Aspartate
Mouse 1	1.13834e+07	1.19336e+06	4.16617e+06
Mouse 2	2.22925e+06	2.12172e+06	1.69071e+06
Mouse 3	5.98822e+06	2.46504e+06	2.44223e+06
Mouse 4	1.08282e+07	1.35641e+06	4.97205e+06
Figure 6jk	N-Carbamoyl-aspartate relative abundance
	Holotransferrin (mg/mL)
	0.625	0.001	0.001 + Aspartate
Mouse 1	3.27534e+06	586265	2.07895e+06
Mouse 2	1.31147e+06	1.02021e+06	1.18843e+06
Mouse 3	1.77804e+06	829870	1.03928e+06
Mouse 4	3.04154e+06	913472	1.85226e+06
Figure 6l	H3K27me3 MFI for control and aspartate supplemented
		Control				Aspartate				IL-7
		Mouse 1	Mouse 2	Mouse 3	Mouse 4	Mouse 1	Mouse 2	Mouse 3	Mouse 4	Mouse 1	Mouse 2	Mouse 3	Mouse 4
Holotransferrin (mg/mL)	0.625	52885	50096	50715	42159	34147	32520	37599	47470	272377	285345	257894	176413
	0.005	62654	61407	115764	49973	52755	49364	60947	52495
	0.001	160145	108109	226284	94370	78349	70202	114249	62496

## Sheet: Figure S1
Figure S1a	CD25 MFI
	Holotransferrin (mg/mL)
	0.625	0.125	0.025	0.005	0.001	0.625 + IL-7
Mouse 1	2075	2129	2129	1938	1742	21.7
Mouse 2	2252	1863	1954	1750	1622	28.9
Mouse 3	2399	2183	2007	1772	1585	36.2
Mouse 4	2106	1855	1885	1637	1503	21.7
Figure S1b	FSC MFI
	Holotransferrin (mg/mL)
	0.625	0.125	0.025	0.005	0.001	0.625 + IL-7
Mouse 1	188160	230912	231936	228096	229376	158720
Mouse 2	231936	237824	237056	225024	223744	155392
Mouse 3	227328	229376	230656	217344	217600	156672
Mouse 4	231168	232704	228352	219136	216320	153344
Figure S1g	Tfrc mRNA expression
	Holotransferrin (mg/mL)
	0.625	0.001
Mouse 1	176.561	255.446
Mouse 2	175.439	273.796
Mouse 3	173.291	290.349
Figure S1h	TFRC protein expression
	Holotransferrin (mg/mL)
	0.625	0.125	0.025	0.005	0.001
Mouse 1	135337	167780	220616	240408	197820
Mouse 2	155843	153776	225309	211061	223549
Mouse 3	171203	189632	174007	278719	246030
Mouse 4	147637	181589	182827	281535	255596
Figure S1i	Protein molecules per cell
	Holotransferrin (mg/mL)
	0.625	0.125	0.025	0.005	0.001
Mouse 1	5.58474	5.79488	5.94036	5.82675	5.64147
Mouse 2	5.91907	5.77177	6.04627	5.42227	5.62236
Mouse 3	6.47543	5.9076	5.32245	5.29625	6.15412
Mouse 4	6.05386	5.76762	5.38069	6.58312	5.52628
Figure S1j	Protein mass per cell
	Holotransferrin (mg/mL)
	0.625	0.125	0.025	0.005	0.001
Mouse 1	26.38	27.43	29.44	28.63	26.67
Mouse 2	28.16	26.7	29.23	24.86	26.89
Mouse 3	32.46	29.25	24.89	25.76	30.22
Mouse 4	29.2	27.31	25.07	32.77	26.85
Figure S1m	Cdkn1a mRNA expression (24h)
	Holotransferrin (mg/mL)
	0.625	0.005	0.001
Mouse 1		0.177779
Mouse 2	0.097743	0.163873	0.194961
Mouse 3	0.0575654	0.100545	0.129571
Mouse 4	0.0776951	0.143116	0.203349

## Sheet: Figure S2
Figure S2a	Hif1a MFI
	Holotransferrin (mg/mL)
	0.625	0.005	0.001	0.625+DFP
Mouse 1	1213.5	1379	1299	2348
Mouse 2	1076	1306.5	1120.5	2380.5
Mouse 3	1038.5	1245	1112	2472
Mouse 4	1013.5	1106.5	1020.5	2429.5
Figure S2e	Tfrc mRNA
	Condition
	DMSO	CPX
Mouse 1	243.05	85.6719
Mouse 2	229.716	144.198

## Sheet: Figure S4
Figure S4a	MTDR MFI
	Holotransferrin (mg/mL)
	0.625	0.001
Mouse 1	30238.5	49803.5
Mouse 2	27787	37088.5
Mouse 3	26674.5	28862
Mouse 4	28187.5	28724
Figure S4b	48h supernatant lactate
	Holotransferrin (mg/mL)
	0.625	0.001
Mouse 1	293.179	226.544
Mouse 2	403.988	344.663
Mouse 3	454.324	335.354
Mouse 4	354.946	365.099
Figure S4c	Supernatant lactate fraction isotopomer labelled from 13C-glucose
	Holotransferrin (mg/mL)
	0.625				0.001
Isotopomer	Mouse 1	Mouse 2	Mouse 3	Mouse 4	Mouse 1	Mouse 2	Mouse 3	Mouse 4
M+0	0.147738	0.171496	0.151482	0.153342	0.174237	0.20306	0.158944	0.174164
+1	0.009181	0.007655	0.008197	0.007785	0.011413	0.009991	0.011081	0.010579
+2	0	0	0	0	0	0	0	0
+3	0.843081	0.820848	0.840321	0.838873	0.81435	0.786948	0.829975	0.815257
Figure S4d	Fraction labelled from 13C-glucose and 13C-glutamine
		13C6-glucose				13C5-glutamine
		Mouse 1	Mouse 2	Mouse 3	Mouse 4	Mouse 1	Mouse 2	Mouse 3	Mouse 4
Metabolite	Citrate	0.200095	0.185946	0.219404	0.20046	0.454296	0.436231	0.447003	0.456303
	α-Ketoglutarate	0.135373	0.15095	0.135	0.134184	0.781305	0.764587	0.835324	0.826567
	Succinate	0.194858	0.206526	0.208964	0.199059	0.674219	0.616548	0.703218	0.704538
	Fumarate	0.126126	0.159068	0.134578	0.130058	0.734488	0.712978	0.73428	0.766989
	Malate	0.160399	0.173219	0.164331	0.152294	0.79498	0.767447	0.798524	0.81479
Figure S4g	a-ketoglutarate isotopomer abundance labelled from 13C-glucose
	Holotransferrin (mg/mL)
	0.625				0.001
Isotopomer	Mouse 1	Mouse 2	Mouse 3	Mouse 4	Mouse 1	Mouse 2	Mouse 3	Mouse 4
M+0	0.149337	0.132769	0.102643	0.110819	0.080017	0.06659	0.065445	0.066469
+1	0.010254	0.006739	0.003869	0.006505	0.004731	0.006041	0.002923	0.001938
+2	0.048908	0.033614	0.027881	0.033527	0.02154	0.018959	0.02119	0.018271
+3	0.008708	0.00796	0.005145	0.003885	0.004621	0.004053	0.005522	0.008121
+4	0.00386	0.001097	0.004783	0.005588	0.006581	0.001353	0.00409	0.001965
+5	0	0.008307	0.000744	0	0.001678	0.003233	0	0.001288
Figure S4h	NAD+/NADH ratio
	Holotransferrin (mg/mL)
	0.625	0.001
Mouse 1	6.43044	8.08958
Mouse 2	7.905	8.72014
Mouse 3	7.32637	7.97509
Mouse 4	7.39278	8.5023

[truncated: 4 more sheets: Figure S5, Figure S6, Figure S7, Figure S8]
